# Supplementary material for: Genetic Evidence for the Benefits and Risks of Glucose-Lowering Drugs on Cardiovascular-Kidney-Metabolic Syndrome: A Drug-Target Mendelian Randomization Study
Source: Int J Med Sci. 2026 May 11;23(7):2197–208. doi: 10.7150/ijms.133077 (PMC13280743; doi:10.7150/ijms.133077)
Supplement: Supplementary file 2 — Supplementary tables. [file ijmsv23p2197s2.xlsx]

## Sheet: Table Legends
Tables and Table Legends
Table S1. Drug targets of all glucose-lowering drugs identified from the DrugBank database.
Table S2. Detailed information on glucose-lowering drug target genes.
Table S3. Detailed information of SNPs screened based on HbA1c and gene expression levels.
Table S4. Characteristics of GWAS summary data utilized in this study.
Table S5. Assessment of bias due to sample overlap between HbA1c and outcomes from UK Biobank.
Table S6. MR results of glucose-lowering drug target genes on positive control outcomes.
Table S7. MR results evaluating the effects of glucose-lowering drug target genes on nine diseases associated with CKM syndrome.
Table S8. Meta-analysis results corresponding to MR analysis.
Table S9. Results of SMR analysis.
Table S10. Results of colocalization.

## Sheet: Table S1
Table S1. Drug targets of all glucose-lowering drugs identified from the DrugBank database.
Drug class	Drug name	ATC code	DrugBank accession number	Target gene(s)
Insulins and analogues for injection, fast-acting	insulin (human)	A10AB01	DB00030	INSR,IGF1R,CPE,CCN3,LRP2,IGFBP7
Biguanides	metformin	A10BA02	DB00331	ETFDH,PRKAB1,SLC47A1,ACACB,GPD1
Sulfonamides, urea derivatives	glibenclamide	A10BB01	DB01016	ABCC8,KCNJ11,ABCC9,ABCB11,ABCA1,KCNJ8,CPT1A,CFTR,TRPM4
	chlorpropamide	A10BB02	DB00672	ABCC8,KCNJ10
	tolbutamide	A10BB03	DB01124	ABCC8,ABCC9,KCNJ1
	glibornuride	A10BB04	DB08962	NA
	tolazamide	A10BB05	DB00839	KCNJ10
	carbutamide	A10BB06	DB13406	NA
	glipizide	A10BB07	DB01067	ABCC8,KCNJ10,PPARG
	gliquidone	A10BB08	DB01251	ABCC8,KCNJ8,KCNJ10
	gliclazide	A10BB09	DB01120	ABCC8,VEGFA
	metahexamide	A10BB10	DB13675	NA
	glisoxepide	A10BB11	DB01289	KCNJ8,KCNJ10,INS
	glimepiride	A10BB12	DB00222	KCNJ11,KCNJ1,ABCC8,ABCC9
	acetohexamide	A10BB31	DB00414	KCNJ1,ABCC8
Sulfonamides (heterocyclic)	glymidine	A10BC01	DB01382	KCNJ1,KCNJ10,ABCC8
Alpha glucosidase inhibitors (AGIs)	acarbose	A10BF01	DB00284	MGAM,SI,AMY2A,GAA
	miglitol	A10BF02	DB00491	GAA,GANAB,GANC,MGAM
	voglibose	A10BF03	DB04878	MGAM
Thiazolidinediones (TZDs)	troglitazone	A10BG01	DB00197	PPARG,ESRRG,ESRRA,PPARD,PPARA,GSTP1,ACSL4,SERPINE1,SLC29A1
	rosiglitazone	A10BG02	DB00412	PPARG,ACSL4,PPARA,PPARD,RXRA,RXRB,RXRG
	pioglitazone	A10BG03	DB01132	PPARG,MAOB
	lobeglitazone	A10BG04	DB09198	PPARG,PPARA
Dipeptidyl peptidase 4 inhibitors (DPP-4i)	sitagliptin	A10BH01	DB01261	DPP4
	vildagliptin	A10BH02	DB04876	DPP4
	saxagliptin	A10BH03	DB06335	DPP4
	alogliptin	A10BH04	DB06203	DPP4
	linagliptin	A10BH05	DB08882	DPP4
	gemigliptin	A10BH06	DB12412	DPP4
	evogliptin	A10BH07	DB12625	DPP4
	teneligliptin	A10BH08	DB11950	DPP4
Glucagon-like peptide-1 analogues (GLP-1RA)	exenatide	A10BJ01	DB01276	GLP1R
	liraglutide	A10BJ02	DB06655	GLP1R
	lixisenatide	A10BJ03	DB09265	GLP1R
	albiglutide	A10BJ04	DB09043	GLP1R
	dulaglutide	A10BJ05	DB09045	GLP1R
	semaglutide	A10BJ06	DB13928	GLP1R
	beinaglutide	A10BJ07	DB15072	NA
Sodium-glucose co-transporter 2 inhibitors (SGLT2i)	dapagliflozin	A10BK01	DB06292	SLC5A2
	canagliflozin	A10BK02	DB08907	SLC5A2
	empagliflozin	A10BK03	DB09038	SLC5A2
	ertugliflozin	A10BK04	DB11827	SLC5A2
	ipragliflozin	A10BK05	DB11698	SLC5A2
	sotagliflozin	A10BK06	DB12713	SLC5A2,SLC5A1
	luseogliflozin	A10BK07	DB12214	NA

## Sheet: Table S2
Table S2. Detailed information on glucose-lowering drug target genes.
Drug	Target gene	Actions	Gene location
Insulin	INSR	Agonist	Chr19: 7112276 − 7294425
	IGF1R	Activator	Chr15: 99191768 − 99507759
	CPE	Modulator; Product of	Chr4: 166300160 − 166419699
	CCN3	Downregulator	Chr8: 120428686 − 120436674
	LRP2	Substrate	Chr2: 169983619 − 170219044
	IGFBP7	Inhibitor; Binder	Chr4: 57896939 − 57976551
Metformin	ETFDH	Inhibitor	Chr4: 159593448 − 159630775
	PRKAB1	Inducer; Activator	Chr12: 120105938 − 120119424
	SLC47A1	Modulator	Chr17: 19437167 − 19482347
	ACACB	Activator	Chr12: 109548994 − 109706031
	GPD1	Inhibitor	Chr12: 50497791 − 50505096
Sulfonylureas	ABCC8	Blocker	Chr11: 17414045 − 17498392
	KCNJ11	Blocker	Chr11: 17406795 − 17410893
	ABCC9	Modulator	Chr12: 21950323 − 22094360
	ABCB11	Inhibitor	Chr2: 169777291 − 169887834
	ABCA1	Inhibitor	Chr9: 107543287 − 107690436
	KCNJ8	Inhibitor	Chr12: 21917889 − 21927640
	CPT1A	Inhibitor	Chr11: 68522088 − 68609384
	CFTR	Antagonist	Chr7: 117120079 − 117308719
	TRPM4	Inhibitor	Chr19: 49661049 − 49715093
	VEGFA	Other/unknown	Chr6: 43737946 − 43754224
	INS	Regulator	Chr11: 2181009 − 2182439
	KCNJ1	Inhibitor	Chr11: 128707915 − 128737191
AGIs	MGAM	Inhibitor	Chr7: 141695679 − 141806547
	SI	Inhibitor	Chr3: 164696686 − 164796284
	AMY2A	Inhibitor	Chr1: 104160049 − 104168402
	GAA	Inhibitor	Chr17: 78075380 − 78093680
	GANAB	Antagonist	Chr11: 62392301 − 62414085
	GANC	Antagonist	Chr15: 42565399 − 42645864
TZDs	PPARG	Agonist; Regulator	Chr3: 12328867 − 12475843
	ESRRG	Inverse agonist	Chr1: 216676588 − 217311044
	ESRRA	Inverse agonist	Chr11: 64072996 − 64084215
	PPARD	Unknown	Chr6: 35310335 − 35395955
	PPARA	Unknown	Chr22: 46546429 − 46639653
	GSTP1	Unknown	Chr11: 67351283 − 67354124
	ACSL4	Inhibitor	ChrX: 108884564 − 108976486
	SERPINE1	Antagonist	Chr7: 100770385 − 100782528
	SLC29A1	Inhibitor	Chr6: 44187352 − 44201879
	RXRA	Agonist	Chr9: 137218301 − 137332431
	RXRB	Agonist	Chr6: 33161365 − 33168630
	RXRG	Agonist	Chr1: 165370159 − 165414363
	MAOB	Inhibitor	ChrX: 43625857 − 43741696
DPP-4i	DPP4	Inhibitor	Chr2: 162848755 − 162930725
GLP-1RA	GLP1R	Agonist	Chr6: 39016557 − 39059079
SGLT2i	SLC5A2	Inhibitor	Chr16: 31494444 − 31502090
	SLC5A1	Inhibitor	Chr22: 32439248 − 32509016

## Sheet: Table S3
Table S3. Detailed information of SNPs screened based on HbA1c and gene expression levels.
Drug	Target gene	SNP	Chromosome	Position	Beta	Adjusted Beta	SE	P value	Samplesize	ID	Effect allele	Other allele	EAF	R2	F statistic
Target genes selected based on HbA1c levels
Insulin	LRP2	rs4109426	2	169650906	0.0163884	0.0163884	0.00205807	1.67919e-15	389889	ebi-a-GCST90014006	C	G	NA	0.000162608	63.4091
Insulin	LRP2	rs829959	2	169657848	0.0971203	0.0971203	0.0112594	6.37089e-18	389889	ebi-a-GCST90014006	G	A	NA	0.000190795	74.4027
Insulin	LRP2	rs72884870	2	169773338	0.0751303	0.0751303	0.00659848	4.91021e-30	389889	ebi-a-GCST90014006	G	T	NA	0.000332398	129.641
Insulin	LRP2	rs492594	2	169764176	0.0233801	0.0233801	0.00202758	9.20238e-31	389889	ebi-a-GCST90014006	C	G	NA	0.000340917	132.964
Insulin	LRP2	rs56100844	2	169786707	-0.132082	-0.132082	0.00901549	1.3366e-48	389889	ebi-a-GCST90014006	G	T	NA	0.000550212	214.638
Insulin	LRP2	rs115941163	2	169811749	0.0852107	0.0852107	0.0090243	3.64502e-21	389889	ebi-a-GCST90014006	T	C	NA	0.000228624	89.158
Insulin	LRP2	rs76031050	2	169816670	-0.0315318	-0.0315318	0.0050285	3.59609e-10	389889	ebi-a-GCST90014006	A	G	NA	0.000100841	39.3205
Insulin	LRP2	rs3821120	2	169816936	0.0316941	0.0316941	0.00208873	5.26623e-52	389889	ebi-a-GCST90014006	C	G	NA	0.000590196	230.245
Insulin	LRP2	rs16855893	2	169652647	0.0375833	0.0375833	0.00463246	4.93742e-16	389889	ebi-a-GCST90014006	C	T	NA	0.000168793	65.8211
Insulin	LRP2	rs3843328	2	169656995	-0.0235175	-0.0235175	0.0022432	1.02424e-25	389889	ebi-a-GCST90014006	A	G	NA	0.000281828	109.912
Insulin	LRP2	rs138293199	2	169688112	0.0782157	0.0782157	0.00848791	3.11387e-20	389889	ebi-a-GCST90014006	C	A	NA	0.000217747	84.9152
Insulin	LRP2	rs13016739	2	169719362	0.0618188	0.0618188	0.0079755	9.10961e-15	389889	ebi-a-GCST90014006	A	G	NA	0.00015407	60.0792
Insulin	LRP2	rs73970001	2	169752890	0.077883	0.077883	0.00877352	6.86594e-19	389889	ebi-a-GCST90014006	T	G	NA	0.000202074	78.8019
Insulin	LRP2	rs12475700	2	169753676	0.0687648	0.0687648	0.00205734	1e-200	389889	ebi-a-GCST90014006	A	G	NA	0.00285718	1117.17
Insulin	LRP2	rs115128825	2	169748833	0.072096	0.072096	0.00715177	6.71274e-24	389889	ebi-a-GCST90014006	A	C	NA	0.000260581	101.623
Insulin	LRP2	rs13430620	2	169768891	-0.0727155	-0.0727155	0.00483741	4.53733e-51	389889	ebi-a-GCST90014006	C	A	NA	0.000579211	225.958
Insulin	LRP2	rs66798250	2	169777003	0.075259	0.075259	0.00247077	1e-200	389889	ebi-a-GCST90014006	T	C	NA	0.002374	927.793
Insulin	LRP2	rs148766104	2	169912240	-0.0476932	-0.0476932	0.00751169	2.16436e-10	389889	ebi-a-GCST90014006	A	G	NA	0.000103384	40.3122
Insulin	LRP2	rs112308555	2	169976474	0.0324669	0.0324669	0.00591974	4.14582e-08	389889	ebi-a-GCST90014006	A	T	NA	7.71442e-05	30.0798
Insulin	LRP2	rs116748035	2	169537003	-0.0511847	-0.0511847	0.00667664	1.77133e-14	389889	ebi-a-GCST90014006	A	G	NA	0.000150716	58.771
Insulin	LRP2	rs532779	2	169703751	-0.0170245	-0.0170245	0.00224245	3.1521e-14	389889	ebi-a-GCST90014006	A	T	NA	0.000147808	57.6371
Insulin	LRP2	rs853770	2	169749841	-0.0469335	-0.0469335	0.00222127	4.29339e-99	389889	ebi-a-GCST90014006	C	T	NA	0.00114374	446.439
Insulin	LRP2	rs75739013	2	169762590	-0.0748302	-0.0748302	0.00597277	5.20955e-36	389889	ebi-a-GCST90014006	C	A	NA	0.000402427	156.964
Insulin	LRP2	rs17539351	2	169766560	-0.0838411	-0.0838411	0.00340595	8.4918e-134	389889	ebi-a-GCST90014006	T	C	NA	0.00155175	605.949
Insulin	LRP2	rs114764002	2	169776141	-0.0869268	-0.0869268	0.00563199	9.59843e-54	389889	ebi-a-GCST90014006	T	A	NA	0.00061063	238.222
Insulin	LRP2	rs76498695	2	169777773	-0.053721	-0.053721	0.00878935	9.83558e-10	389889	ebi-a-GCST90014006	A	G	NA	9.58061e-05	37.3571
Insulin	LRP2	rs372482560	2	169790381	0.0648242	0.0648242	0.00879969	1.74985e-13	389889	ebi-a-GCST90014006	T	C	NA	0.000139168	54.2673
Insulin	LRP2	rs17251018	2	169588195	-0.0143881	-0.0143881	0.00219252	5.29663e-11	389889	ebi-a-GCST90014006	G	A	NA	0.000110441	43.0644
Insulin	LRP2	rs17251700	2	169613639	-0.0488312	-0.0488312	0.00653919	8.17523e-14	389889	ebi-a-GCST90014006	A	G	NA	0.000143003	55.763
Insulin	LRP2	rs147001976	2	169639844	-0.0389696	-0.0389696	0.00565835	5.69377e-12	389889	ebi-a-GCST90014006	A	G	NA	0.000121641	47.432
Insulin	LRP2	rs77501730	2	169702698	0.0415497	0.0415497	0.00442789	6.37236e-21	389889	ebi-a-GCST90014006	T	A	NA	0.00022579	88.0524
Insulin	LRP2	rs74648148	2	169774784	0.0688914	0.0688914	0.00476482	2.22075e-47	389889	ebi-a-GCST90014006	C	G	NA	0.000535876	209.043
Insulin	LRP2	rs150729386	2	169778608	-0.0540454	-0.0540454	0.00500627	3.61327e-27	389889	ebi-a-GCST90014006	A	C	NA	0.000298827	116.543
Insulin	LRP2	rs62171055	2	169906208	-0.0369076	-0.0369076	0.00630003	4.67541e-09	389889	ebi-a-GCST90014006	A	T	NA	8.80173e-05	34.3198
Insulin	LRP2	rs62174445	2	169588284	-0.0325843	-0.0325843	0.00319681	2.1355e-24	389889	ebi-a-GCST90014006	G	T	NA	0.000266396	103.892
Insulin	LRP2	rs77609521	2	169591521	-0.0534865	-0.0534865	0.00390322	9.71852e-43	389889	ebi-a-GCST90014006	A	G	NA	0.000481386	187.776
Insulin	LRP2	rs4668103	2	169603048	0.027418	0.027418	0.00234611	1.49245e-31	389889	ebi-a-GCST90014006	G	A	NA	0.000350173	136.576
Insulin	LRP2	rs77259705	2	169691051	0.016355	0.016355	0.00288024	1.35997e-08	389889	ebi-a-GCST90014006	C	A	NA	8.26928e-05	32.2435
Insulin	LRP2	rs73032206	2	169693537	0.0622149	0.0622149	0.00574668	2.58583e-27	389889	ebi-a-GCST90014006	G	A	NA	0.000300528	117.207
Insulin	LRP2	rs10206400	2	169730872	-0.0483185	-0.0483185	0.00218952	6.39735e-108	389889	ebi-a-GCST90014006	A	C	NA	0.00124752	486.999
Insulin	LRP2	rs16856252	2	169789720	0.0472146	0.0472146	0.00328218	6.41505e-47	389889	ebi-a-GCST90014006	C	T	NA	0.000530466	206.932
Insulin	LRP2	rs116076574	2	169548984	-0.0479391	-0.0479391	0.00676693	1.39733e-12	389889	ebi-a-GCST90014006	A	G	NA	0.000128707	50.1875
Insulin	LRP2	rs145353824	2	169765277	0.104255	0.104255	0.0109639	1.92575e-21	389889	ebi-a-GCST90014006	C	A	NA	0.000231859	90.4196
Metformin	GPD1	rs7975894	12	50784312	0.0220109	-0.0220109	0.00259247	2.06063e-17	389889	ebi-a-GCST90014006	G	T	NA	0.000184854	72.0853
Metformin	GPD1	rs836181	12	50484603	-0.0183482	0.0183482	0.00319621	9.43409e-09	389889	ebi-a-GCST90014006	T	G	NA	8.45162e-05	32.9545
Metformin	GPD1	rs61927768	12	50898728	0.0214433	-0.0214433	0.002178	7.17464e-23	389889	ebi-a-GCST90014006	A	G	NA	0.000248553	96.9318
Metformin	GPD1	rs7968119	12	50507709	0.0142469	-0.0142469	0.00208309	7.95793e-12	389889	ebi-a-GCST90014006	T	C	NA	0.000119959	46.7761
Metformin	GPD1	rs34833957	12	50656518	0.0202309	-0.0202309	0.00219072	2.58762e-20	389889	ebi-a-GCST90014006	T	C	NA	0.000218686	85.2816
Sulfonylureas	ABCC8/KCNJ11	rs61880293	11	17376498	0.020748	-0.020748	0.00378893	4.35141e-08	389889	ebi-a-GCST90014006	C	T	NA	7.69035e-05	29.986
Sulfonylureas	ABCC8/KCNJ11	rs664382	11	17206519	0.0120003	-0.0120003	0.00215709	2.64868e-08	389889	ebi-a-GCST90014006	T	A	NA	7.93731e-05	30.949
Sulfonylureas	ABCC8/KCNJ11	rs757110	11	17418477	-0.0219322	0.0219322	0.0021001	1.57036e-25	389889	ebi-a-GCST90014006	A	C	NA	0.000279655	109.064
Sulfonylureas	ABCC8/KCNJ11	rs2214286	11	17376064	-0.0124557	0.0124557	0.00228339	4.89959e-08	389889	ebi-a-GCST90014006	C	T	NA	7.63138e-05	29.756
Sulfonylureas	ABCC9/KCNJ8	rs10841891	12	21878493	-0.0146576	0.0146576	0.00237554	6.81883e-10	389889	ebi-a-GCST90014006	G	T	NA	9.7638e-05	38.0715
Sulfonylureas	ABCB11	rs4109426	2	169650906	0.0163884	-0.0163884	0.00205807	1.67919e-15	389889	ebi-a-GCST90014006	C	G	NA	0.000162608	63.4091
Sulfonylureas	ABCB11	rs829959	2	169657848	0.0971203	-0.0971203	0.0112594	6.37089e-18	389889	ebi-a-GCST90014006	G	A	NA	0.000190795	74.4027
Sulfonylureas	ABCB11	rs72884870	2	169773338	0.0751303	-0.0751303	0.00659848	4.91021e-30	389889	ebi-a-GCST90014006	G	T	NA	0.000332398	129.641
Sulfonylureas	ABCB11	rs492594	2	169764176	0.0233801	-0.0233801	0.00202758	9.20238e-31	389889	ebi-a-GCST90014006	C	G	NA	0.000340917	132.964
Sulfonylureas	ABCB11	rs56100844	2	169786707	-0.132082	0.132082	0.00901549	1.3366e-48	389889	ebi-a-GCST90014006	G	T	NA	0.000550212	214.638
Sulfonylureas	ABCB11	rs115941163	2	169811749	0.0852107	-0.0852107	0.0090243	3.64502e-21	389889	ebi-a-GCST90014006	T	C	NA	0.000228624	89.158
Sulfonylureas	ABCB11	rs76031050	2	169816670	-0.0315318	0.0315318	0.0050285	3.59609e-10	389889	ebi-a-GCST90014006	A	G	NA	0.000100841	39.3205
Sulfonylureas	ABCB11	rs3821120	2	169816936	0.0316941	-0.0316941	0.00208873	5.26623e-52	389889	ebi-a-GCST90014006	C	G	NA	0.000590196	230.245
Sulfonylureas	ABCB11	rs16855893	2	169652647	0.0375833	-0.0375833	0.00463246	4.93742e-16	389889	ebi-a-GCST90014006	C	T	NA	0.000168793	65.8211
Sulfonylureas	ABCB11	rs3843328	2	169656995	-0.0235175	0.0235175	0.0022432	1.02424e-25	389889	ebi-a-GCST90014006	A	G	NA	0.000281828	109.912
Sulfonylureas	ABCB11	rs138293199	2	169688112	0.0782157	-0.0782157	0.00848791	3.11387e-20	389889	ebi-a-GCST90014006	C	A	NA	0.000217747	84.9152
Sulfonylureas	ABCB11	rs13016739	2	169719362	0.0618188	-0.0618188	0.0079755	9.10961e-15	389889	ebi-a-GCST90014006	A	G	NA	0.00015407	60.0792
Sulfonylureas	ABCB11	rs73970001	2	169752890	0.077883	-0.077883	0.00877352	6.86594e-19	389889	ebi-a-GCST90014006	T	G	NA	0.000202074	78.8019
Sulfonylureas	ABCB11	rs12475700	2	169753676	0.0687648	-0.0687648	0.00205734	1e-200	389889	ebi-a-GCST90014006	A	G	NA	0.00285718	1117.17
Sulfonylureas	ABCB11	rs115128825	2	169748833	0.072096	-0.072096	0.00715177	6.71274e-24	389889	ebi-a-GCST90014006	A	C	NA	0.000260581	101.623
Sulfonylureas	ABCB11	rs13430620	2	169768891	-0.0727155	0.0727155	0.00483741	4.53733e-51	389889	ebi-a-GCST90014006	C	A	NA	0.000579211	225.958
Sulfonylureas	ABCB11	rs66798250	2	169777003	0.075259	-0.075259	0.00247077	1e-200	389889	ebi-a-GCST90014006	T	C	NA	0.002374	927.793
Sulfonylureas	ABCB11	rs148766104	2	169912240	-0.0476932	0.0476932	0.00751169	2.16436e-10	389889	ebi-a-GCST90014006	A	G	NA	0.000103384	40.3122
Sulfonylureas	ABCB11	rs112308555	2	169976474	0.0324669	-0.0324669	0.00591974	4.14582e-08	389889	ebi-a-GCST90014006	A	T	NA	7.71442e-05	30.0798
Sulfonylureas	ABCB11	rs116748035	2	169537003	-0.0511847	0.0511847	0.00667664	1.77133e-14	389889	ebi-a-GCST90014006	A	G	NA	0.000150716	58.771
Sulfonylureas	ABCB11	rs532779	2	169703751	-0.0170245	0.0170245	0.00224245	3.1521e-14	389889	ebi-a-GCST90014006	A	T	NA	0.000147808	57.6371
Sulfonylureas	ABCB11	rs853770	2	169749841	-0.0469335	0.0469335	0.00222127	4.29339e-99	389889	ebi-a-GCST90014006	C	T	NA	0.00114374	446.439
Sulfonylureas	ABCB11	rs75739013	2	169762590	-0.0748302	0.0748302	0.00597277	5.20955e-36	389889	ebi-a-GCST90014006	C	A	NA	0.000402427	156.964
Sulfonylureas	ABCB11	rs17539351	2	169766560	-0.0838411	0.0838411	0.00340595	8.4918e-134	389889	ebi-a-GCST90014006	T	C	NA	0.00155175	605.949
Sulfonylureas	ABCB11	rs114764002	2	169776141	-0.0869268	0.0869268	0.00563199	9.59843e-54	389889	ebi-a-GCST90014006	T	A	NA	0.00061063	238.222
Sulfonylureas	ABCB11	rs76498695	2	169777773	-0.053721	0.053721	0.00878935	9.83558e-10	389889	ebi-a-GCST90014006	A	G	NA	9.58061e-05	37.3571
Sulfonylureas	ABCB11	rs372482560	2	169790381	0.0648242	-0.0648242	0.00879969	1.74985e-13	389889	ebi-a-GCST90014006	T	C	NA	0.000139168	54.2673
Sulfonylureas	ABCB11	rs17251018	2	169588195	-0.0143881	0.0143881	0.00219252	5.29663e-11	389889	ebi-a-GCST90014006	G	A	NA	0.000110441	43.0644
Sulfonylureas	ABCB11	rs17251700	2	169613639	-0.0488312	0.0488312	0.00653919	8.17523e-14	389889	ebi-a-GCST90014006	A	G	NA	0.000143003	55.763
Sulfonylureas	ABCB11	rs147001976	2	169639844	-0.0389696	0.0389696	0.00565835	5.69377e-12	389889	ebi-a-GCST90014006	A	G	NA	0.000121641	47.432
Sulfonylureas	ABCB11	rs77501730	2	169702698	0.0415497	-0.0415497	0.00442789	6.37236e-21	389889	ebi-a-GCST90014006	T	A	NA	0.00022579	88.0524
Sulfonylureas	ABCB11	rs74648148	2	169774784	0.0688914	-0.0688914	0.00476482	2.22075e-47	389889	ebi-a-GCST90014006	C	G	NA	0.000535876	209.043
Sulfonylureas	ABCB11	rs150729386	2	169778608	-0.0540454	0.0540454	0.00500627	3.61327e-27	389889	ebi-a-GCST90014006	A	C	NA	0.000298827	116.543
Sulfonylureas	ABCB11	rs62171055	2	169906208	-0.0369076	0.0369076	0.00630003	4.67541e-09	389889	ebi-a-GCST90014006	A	T	NA	8.80173e-05	34.3198
Sulfonylureas	ABCB11	rs62174445	2	169588284	-0.0325843	0.0325843	0.00319681	2.1355e-24	389889	ebi-a-GCST90014006	G	T	NA	0.000266396	103.892
Sulfonylureas	ABCB11	rs77609521	2	169591521	-0.0534865	0.0534865	0.00390322	9.71852e-43	389889	ebi-a-GCST90014006	A	G	NA	0.000481386	187.776
Sulfonylureas	ABCB11	rs4668103	2	169603048	0.027418	-0.027418	0.00234611	1.49245e-31	389889	ebi-a-GCST90014006	G	A	NA	0.000350173	136.576
Sulfonylureas	ABCB11	rs77259705	2	169691051	0.016355	-0.016355	0.00288024	1.35997e-08	389889	ebi-a-GCST90014006	C	A	NA	8.26928e-05	32.2435
Sulfonylureas	ABCB11	rs73032206	2	169693537	0.0622149	-0.0622149	0.00574668	2.58583e-27	389889	ebi-a-GCST90014006	G	A	NA	0.000300528	117.207
Sulfonylureas	ABCB11	rs10206400	2	169730872	-0.0483185	0.0483185	0.00218952	6.39735e-108	389889	ebi-a-GCST90014006	A	C	NA	0.00124752	486.999
Sulfonylureas	ABCB11	rs16856252	2	169789720	0.0472146	-0.0472146	0.00328218	6.41505e-47	389889	ebi-a-GCST90014006	C	T	NA	0.000530466	206.932
Sulfonylureas	ABCB11	rs116076574	2	169548984	-0.0479391	0.0479391	0.00676693	1.39733e-12	389889	ebi-a-GCST90014006	A	G	NA	0.000128707	50.1875
Sulfonylureas	ABCB11	rs145353824	2	169765277	0.104255	-0.104255	0.0109639	1.92575e-21	389889	ebi-a-GCST90014006	C	A	NA	0.000231859	90.4196
Sulfonylureas	ABCB11	rs79467716	2	169404334	-0.0549572	0.0549572	0.00828227	3.2337e-11	389889	ebi-a-GCST90014006	A	G	NA	0.000112918	44.0301
Sulfonylureas	ABCB11	rs2601091	2	169295677	0.0245656	-0.0245656	0.00393132	4.13904e-10	389889	ebi-a-GCST90014006	G	A	NA	0.000100137	39.046
Sulfonylureas	ABCB11	rs183034862	2	169313518	0.0559369	-0.0559369	0.00669461	6.51478e-17	389889	ebi-a-GCST90014006	T	C	NA	0.000179031	69.8144
Sulfonylureas	ABCB11	rs115756535	2	169406646	-0.0419207	0.0419207	0.00548884	2.21564e-14	389889	ebi-a-GCST90014006	T	C	NA	0.000149586	58.3304
Sulfonylureas	ABCB11	rs114496060	2	169448907	-0.0442693	0.0442693	0.00689773	1.38121e-10	389889	ebi-a-GCST90014006	C	A	NA	0.000105635	41.19
Sulfonylureas	CPT1A	rs188584129	11	68980762	-0.043092	0.043092	0.00784069	3.88615e-08	389889	ebi-a-GCST90014006	A	G	NA	7.7466e-05	30.2053
Sulfonylureas	CPT1A	rs61167756	11	68950835	-0.0210445	0.0210445	0.00349637	1.75542e-09	389889	ebi-a-GCST90014006	T	C	NA	9.291e-05	36.2277
Sulfonylureas	VEGFA	rs998584	6	43757896	0.021901	0.021901	0.00201857	2.00032e-27	389889	ebi-a-GCST90014006	A	C	NA	0.000301835	117.717
Sulfonylureas	VEGFA	rs943070	6	43740451	0.0174344	0.0174344	0.00261534	2.62482e-11	389889	ebi-a-GCST90014006	G	C	NA	0.000113964	44.4382
Sulfonylureas	VEGFA	rs1570360	6	43737830	0.0178508	0.0178508	0.0021435	8.2319e-17	389889	ebi-a-GCST90014006	G	A	NA	0.000177849	69.3533
Sulfonylureas	VEGFA	rs9472125	6	43756169	-0.0297214	-0.0297214	0.00332827	4.26089e-19	389889	ebi-a-GCST90014006	T	C	NA	0.00020449	79.7444
Sulfonylureas	VEGFA	rs9394963	6	43719391	-0.0119218	-0.0119218	0.00211195	1.65276e-08	389889	ebi-a-GCST90014006	T	G	NA	8.17224e-05	31.8651
Sulfonylureas	VEGFA	rs2894536	6	43801878	-0.0164327	-0.0164327	0.0027852	3.63488e-09	389889	ebi-a-GCST90014006	T	C	NA	8.92743e-05	34.81
Sulfonylureas	VEGFA	rs10434	6	43753212	0.011354	0.011354	0.00204588	2.86141e-08	389889	ebi-a-GCST90014006	G	A	NA	7.89884e-05	30.799
Sulfonylureas	INS	rs3213223	11	2156930	0.0189599	0.0189599	0.00239208	2.26152e-15	389889	ebi-a-GCST90014006	A	G	NA	0.000161106	62.8231
Sulfonylureas	INS	rs11564725	11	2177369	0.0251106	0.0251106	0.00238873	7.59626e-26	389889	ebi-a-GCST90014006	T	C	NA	0.000283346	110.504
Sulfonylureas	INS	rs11042596	11	2118860	0.0136386	0.0136386	0.00215961	2.69569e-10	389889	ebi-a-GCST90014006	G	T	NA	0.000102283	39.883
Sulfonylureas	INS	rs11564713	11	2191709	-0.0136752	-0.0136752	0.00210733	8.62184e-11	389889	ebi-a-GCST90014006	T	C	NA	0.000107998	42.1115
Sulfonylureas	KCNJ1	rs8705	11	128328913	-0.0144835	0.0144835	0.00219013	3.76357e-11	389889	ebi-a-GCST90014006	A	G	NA	0.000112155	43.7327
AGIs	GANC	rs34055060	15	42115019	-0.0143138	0.0143138	0.00202255	1.47163e-12	389889	ebi-a-GCST90014006	T	C	NA	0.000128445	50.0853
TZDs	PPARG	rs112110461	3	12186515	-0.0430791	-0.0430791	0.00546964	3.37909e-15	389889	ebi-a-GCST90014006	G	A	NA	0.000159077	62.0318
TZDs	PPARG	rs112496224	3	12301915	-0.0429422	-0.0429422	0.00523311	2.28929e-16	389889	ebi-a-GCST90014006	T	C	NA	0.000172677	67.3361
TZDs	PPARG	rs113303080	3	12464984	-0.0410654	-0.0410654	0.00562249	2.79834e-13	389889	ebi-a-GCST90014006	A	G	NA	0.000136803	53.345
TZDs	PPARG	rs73136795	3	12468410	0.0250607	0.0250607	0.0031716	2.75359e-15	389889	ebi-a-GCST90014006	A	G	NA	0.000160111	62.435
TZDs	PPARG	rs73130305	3	12621075	-0.0254889	-0.0254889	0.0024389	1.45044e-25	389889	ebi-a-GCST90014006	T	C	NA	0.000280061	109.223
TZDs	PPARG	rs112358666	3	12724773	-0.022547	-0.022547	0.00363251	5.4002e-10	389889	ebi-a-GCST90014006	T	C	NA	9.88055e-05	38.5268
TZDs	PPARG	rs9874315	3	12727962	0.0153726	0.0153726	0.00203688	4.44939e-14	389889	ebi-a-GCST90014006	A	C	NA	0.00014607	56.959
TZDs	PPARG	rs2305398	3	12856856	-0.0153642	-0.0153642	0.00207401	1.28233e-13	389889	ebi-a-GCST90014006	G	A	NA	0.000140733	54.8779
TZDs	PPARG	rs74806943	3	12180090	-0.0146548	-0.0146548	0.00227327	1.14409e-10	389889	ebi-a-GCST90014006	C	G	NA	0.000106579	41.5582
TZDs	PPARG	rs1822534	3	12266804	-0.0407818	-0.0407818	0.00206684	1.15771e-86	389889	ebi-a-GCST90014006	G	A	NA	0.000997575	389.33
TZDs	PPARG	rs116354045	3	11979131	-0.0390164	-0.0390164	0.00681545	1.03624e-08	389889	ebi-a-GCST90014006	G	C	NA	8.40483e-05	32.7721
TZDs	PPARG	rs17669026	3	12042835	-0.0152739	-0.0152739	0.00267922	1.19201e-08	389889	ebi-a-GCST90014006	G	A	NA	8.33503e-05	32.4999
TZDs	PPARG	rs310750	3	12273674	-0.0298808	-0.0298808	0.00332725	2.69215e-19	389889	ebi-a-GCST90014006	G	T	NA	0.000206816	80.6515
TZDs	PPARG	rs80266055	3	12742026	-0.0252985	-0.0252985	0.00338437	7.71614e-14	389889	ebi-a-GCST90014006	A	G	NA	0.000143295	55.877
TZDs	PPARG	rs9872031	3	12496461	0.0238776	0.0238776	0.00203975	1.1855e-31	389889	ebi-a-GCST90014006	A	G	NA	0.000351346	137.033
TZDs	PPARG	rs77747822	3	12513531	-0.0237895	-0.0237895	0.00378582	3.30271e-10	389889	ebi-a-GCST90014006	A	G	NA	0.000101267	39.4866
TZDs	PPARG	rs7631080	3	11977950	-0.0128081	-0.0128081	0.00233192	3.96242e-08	389889	ebi-a-GCST90014006	A	T	NA	7.73693e-05	30.1676
TZDs	PPARG	rs75926229	3	12711971	-0.0146843	-0.0146843	0.00214451	7.52142e-12	389889	ebi-a-GCST90014006	C	A	NA	0.000120243	46.8867
TZDs	PPARG	rs6770851	3	12797563	-0.0223173	-0.0223173	0.00288442	1.01648e-14	389889	ebi-a-GCST90014006	T	C	NA	0.000153518	59.8639
TZDs	PPARG	rs568984015	3	12371802	0.0329643	0.0329643	0.00357266	2.78805e-20	389889	ebi-a-GCST90014006	T	A	NA	0.000218308	85.134
TZDs	PPARG	rs75262919	3	12419366	-0.0241896	-0.0241896	0.00360626	1.97788e-11	389889	ebi-a-GCST90014006	T	C	NA	0.000115386	44.9927
TZDs	PPARG	rs17669062	3	12043966	-0.0261171	-0.0261171	0.00375695	3.60994e-12	389889	ebi-a-GCST90014006	C	T	NA	0.000123933	48.3257
TZDs	PPARG	rs2600258	3	12004940	-0.0142746	-0.0142746	0.00247254	7.77607e-09	389889	ebi-a-GCST90014006	G	A	NA	8.54799e-05	33.3304
TZDs	PPARG	rs307586	3	12110247	-0.0288051	-0.0288051	0.00316571	9.10752e-20	389889	ebi-a-GCST90014006	T	C	NA	0.000212307	82.7933
TZDs	PPARG	rs115633989	3	12176274	-0.033201	-0.033201	0.00458093	4.24033e-13	389889	ebi-a-GCST90014006	G	A	NA	0.000134709	52.5284
TZDs	PPARG	rs7641345	3	12296540	-0.0183361	-0.0183361	0.00306141	2.10586e-09	389889	ebi-a-GCST90014006	G	A	NA	9.20007e-05	35.8732
TZDs	PPARG	rs2920499	3	12319058	0.0173555	0.0173555	0.00202734	1.1215e-17	389889	ebi-a-GCST90014006	G	A	NA	0.000187932	73.2858
TZDs	PPARG	rs17029006	3	12329452	0.0137304	0.0137304	0.00228102	1.75057e-09	389889	ebi-a-GCST90014006	T	C	NA	9.2924e-05	36.2332
TZDs	PPARG	rs4518111	3	12377344	-0.0348122	-0.0348122	0.00204318	4.27169e-65	389889	ebi-a-GCST90014006	C	A	NA	0.000744023	290.301
TZDs	PPARG	rs709159	3	12481203	-0.0190191	-0.0190191	0.00236746	9.46891e-16	389889	ebi-a-GCST90014006	A	C	NA	0.000165502	64.5377
TZDs	PPARG	rs66603943	3	12484681	-0.0185979	-0.0185979	0.00252451	1.74582e-13	389889	ebi-a-GCST90014006	C	T	NA	0.000139179	54.2716
TZDs	PPARG	rs2454429	3	12620720	-0.0161446	-0.0161446	0.00203931	2.43893e-15	389889	ebi-a-GCST90014006	A	G	NA	0.000160723	62.6739
TZDs	PPARG	rs2055740	3	12791009	-0.0251026	-0.0251026	0.00459701	4.74428e-08	389889	ebi-a-GCST90014006	A	G	NA	7.64739e-05	29.8185
TZDs	PPARG	rs13320580	3	11956181	-0.0126085	-0.0126085	0.00211463	2.48393e-09	389889	ebi-a-GCST90014006	A	G	NA	9.11756e-05	35.5514
TZDs	PPARG	rs78512510	3	12226789	-0.0334192	-0.0334192	0.00537154	4.92334e-10	389889	ebi-a-GCST90014006	A	G	NA	9.92685e-05	38.7073
TZDs	PPARG	rs17671592	3	12273414	-0.0265086	-0.0265086	0.00479321	3.19426e-08	389889	ebi-a-GCST90014006	C	T	NA	7.84417e-05	30.5858
TZDs	PPARG	rs895096	3	12437675	0.0148642	0.0148642	0.00229381	9.1622e-11	389889	ebi-a-GCST90014006	A	C	NA	0.000107692	41.9921
TZDs	PPARG	rs1152002	3	12471871	-0.0146744	-0.0146744	0.00205643	9.61834e-13	389889	ebi-a-GCST90014006	T	C	NA	0.000130586	50.9204
TZDs	PPARG	rs6763925	3	12515602	-0.0214435	-0.0214435	0.00221904	4.31122e-22	389889	ebi-a-GCST90014006	C	T	NA	0.000239451	93.3813
TZDs	PPARG	rs12492608	3	12605247	-0.0145453	-0.0145453	0.00248345	4.71628e-09	389889	ebi-a-GCST90014006	T	A	NA	8.79744e-05	34.3031
TZDs	ESRRA	rs2701540	11	63869107	-0.0350479	0.0350479	0.00442279	2.29298e-15	389889	ebi-a-GCST90014006	A	T	NA	0.000161035	62.7957
TZDs	ESRRA	rs56271783	11	64004723	0.0420794	-0.0420794	0.00488553	7.11214e-18	389889	ebi-a-GCST90014006	C	G	NA	0.000190236	74.1847
TZDs	ESRRA	rs35864060	11	64112050	0.0339604	-0.0339604	0.00565615	1.92345e-09	389889	ebi-a-GCST90014006	T	C	NA	9.24536e-05	36.0498
TZDs	SERPINE1	rs4727462	7	100327089	0.0178472	-0.0178472	0.00313917	1.30566e-08	389889	ebi-a-GCST90014006	C	G	NA	8.28962e-05	32.3228
TZDs	SLC29A1	rs998584	6	43757896	0.021901	-0.021901	0.00201857	2.00032e-27	389889	ebi-a-GCST90014006	A	C	NA	0.000301835	117.717
TZDs	SLC29A1	rs943070	6	43740451	0.0174344	-0.0174344	0.00261534	2.62482e-11	389889	ebi-a-GCST90014006	G	C	NA	0.000113964	44.4382
TZDs	SLC29A1	rs1570360	6	43737830	0.0178508	-0.0178508	0.0021435	8.2319e-17	389889	ebi-a-GCST90014006	G	A	NA	0.000177849	69.3533
TZDs	SLC29A1	rs9472125	6	43756169	-0.0297214	0.0297214	0.00332827	4.26089e-19	389889	ebi-a-GCST90014006	T	C	NA	0.00020449	79.7444
TZDs	SLC29A1	rs9394963	6	43719391	-0.0119218	0.0119218	0.00211195	1.65276e-08	389889	ebi-a-GCST90014006	T	G	NA	8.17224e-05	31.8651
TZDs	SLC29A1	rs2894536	6	43801878	-0.0164327	0.0164327	0.0027852	3.63488e-09	389889	ebi-a-GCST90014006	T	C	NA	8.92743e-05	34.81
TZDs	SLC29A1	rs10434	6	43753212	0.011354	-0.011354	0.00204588	2.86141e-08	389889	ebi-a-GCST90014006	G	A	NA	7.89884e-05	30.799
TZDs	RXRB	rs3104407	6	32682452	0.0144587	0.0144587	0.00207638	3.32124e-12	389889	ebi-a-GCST90014006	A	G	NA	0.000124351	48.4891
TZDs	RXRB	rs3104411	6	32683653	0.0257819	0.0257819	0.00211877	4.58564e-34	389889	ebi-a-GCST90014006	A	G	NA	0.000379627	148.068
TZDs	RXRB	rs7760769	6	32746436	0.0194799	0.0194799	0.00202014	5.26987e-22	389889	ebi-a-GCST90014006	A	G	NA	0.000238433	92.9843
TZDs	RXRB	rs139345337	6	32790641	-0.0386145	-0.0386145	0.00566982	9.72299e-12	389889	ebi-a-GCST90014006	C	T	NA	0.000118952	46.3832
TZDs	RXRB	rs241424	6	32804934	0.023056	0.023056	0.00202771	5.86678e-30	389889	ebi-a-GCST90014006	A	G	NA	0.000331491	129.287
TZDs	RXRB	rs241426	6	32804553	0.0161628	0.0161628	0.00207099	5.97723e-15	389889	ebi-a-GCST90014006	A	T	NA	0.000156196	60.9082
TZDs	RXRB	rs2621417	6	32853607	0.0208181	0.0208181	0.00205028	3.1886e-24	389889	ebi-a-GCST90014006	A	G	NA	0.000264363	103.099
TZDs	RXRB	rs2395380	6	32946837	0.0284858	0.0284858	0.00301691	3.65511e-21	389889	ebi-a-GCST90014006	T	A	NA	0.000228609	89.152
TZDs	RXRB	rs9276434	6	32712666	0.0287733	0.0287733	0.00300151	9.13061e-22	389889	ebi-a-GCST90014006	T	C	NA	0.000235645	91.8964
TZDs	RXRB	rs9276410	6	32710396	0.0157669	0.0157669	0.00208664	4.15336e-14	389889	ebi-a-GCST90014006	A	G	NA	0.000146418	57.0948
TZDs	RXRB	rs17427599	6	32667364	-0.0152507	-0.0152507	0.00233004	5.93882e-11	389889	ebi-a-GCST90014006	T	C	NA	0.000109866	42.8402
TZDs	RXRB	rs1015166	6	32798731	0.0181904	0.0181904	0.00212892	1.29211e-17	389889	ebi-a-GCST90014006	T	C	NA	0.000187217	73.007
TZDs	RXRB	rs60045856	6	32799845	0.0391897	0.0391897	0.00306257	1.7183e-37	389889	ebi-a-GCST90014006	G	T	NA	0.000419807	163.746
TZDs	RXRB	rs17206350	6	32675067	-0.0124438	-0.0124438	0.0020154	6.64232e-10	389889	ebi-a-GCST90014006	C	T	NA	9.7769e-05	38.1226
TZDs	RXRB	rs9275602	6	32682812	0.01763	0.01763	0.00252484	2.89734e-12	389889	ebi-a-GCST90014006	A	C	NA	0.000125038	48.7569
TZDs	RXRB	rs9275601	6	32682664	0.017001	0.017001	0.00203158	5.84386e-17	389889	ebi-a-GCST90014006	T	C	NA	0.000179582	70.0293
TZDs	RXRB	rs1055559	6	32832786	0.0247988	0.0247988	0.00341671	3.92645e-13	389889	ebi-a-GCST90014006	T	C	NA	0.000135097	52.6798
TZDs	RXRB	rs3892710	6	32682862	0.0160504	0.0160504	0.0028359	1.51607e-08	389889	ebi-a-GCST90014006	T	C	NA	8.21513e-05	32.0323
TZDs	RXRB	rs372546769	6	32966860	0.0127513	0.0127513	0.00215911	3.50881e-09	389889	ebi-a-GCST90014006	G	A	NA	8.94501e-05	34.8785
TZDs	RXRB	rs2294478	6	33098966	-0.011731	-0.011731	0.00201847	6.17931e-09	389889	ebi-a-GCST90014006	A	C	NA	8.66259e-05	33.7773
TZDs	RXRB	rs9276084	6	32696666	0.0346639	0.0346639	0.00289563	5.03617e-33	389889	ebi-a-GCST90014006	A	C	NA	0.000367425	143.307
TZDs	RXRB	rs3957147	6	32682135	0.0367566	0.0367566	0.00261702	8.24328e-45	389889	ebi-a-GCST90014006	T	C	NA	0.000505705	197.267
TZDs	RXRB	rs6938180	6	32766014	0.0244386	0.0244386	0.00259687	4.9238e-21	389889	ebi-a-GCST90014006	A	G	NA	0.000227098	88.5628
TZDs	RXRB	rs112350825	6	32699144	0.0173381	0.0173381	0.00223709	9.16643e-15	389889	ebi-a-GCST90014006	C	G	NA	0.000154039	60.0669
TZDs	RXRB	rs200185390	6	32726605	0.035713	0.035713	0.00340273	9.06776e-26	389889	ebi-a-GCST90014006	C	A	NA	0.000282446	110.153
TZDs	RXRB	rs3132136	6	32853987	0.0200771	0.0200771	0.00247093	4.4617e-16	389889	ebi-a-GCST90014006	A	G	NA	0.000169304	66.0207
TZDs	RXRB	rs564030769	6	33634085	0.0285137	0.0285137	0.00521266	4.49832e-08	389889	ebi-a-GCST90014006	A	T	NA	7.67388e-05	29.9218
TZDs	RXRB	rs568102960	6	32683287	0.0183204	0.0183204	0.00329552	2.71063e-08	389889	ebi-a-GCST90014006	G	A	NA	7.92588e-05	30.9044
TZDs	RXRB	rs154979	6	32890939	-0.0376592	-0.0376592	0.00588715	1.58621e-10	389889	ebi-a-GCST90014006	A	C	NA	0.000104941	40.9196
TZDs	RXRB	rs33998906	6	32733628	-0.0228846	-0.0228846	0.00400358	1.09049e-08	389889	ebi-a-GCST90014006	T	C	NA	8.37941e-05	32.673
GLP-1RA	GLP1R	rs10305518	6	39055012	0.0277293	0.0277293	0.00437475	2.32033e-10	389889	ebi-a-GCST90014006	G	T	NA	0.000103035	40.1763
GLP-1RA	GLP1R	rs9470964	6	39016096	0.0270651	0.0270651	0.0046939	8.11652e-09	389889	ebi-a-GCST90014006	G	A	NA	8.52658e-05	33.2468
GLP-1RA	GLP1R	rs6904583	6	39358111	0.0368369	0.0368369	0.0063865	8.02454e-09	389889	ebi-a-GCST90014006	T	C	NA	8.53225e-05	33.269
GLP-1RA	GLP1R	rs910166	6	39033168	0.0221889	0.0221889	0.00362703	9.4973e-10	389889	ebi-a-GCST90014006	A	G	NA	9.59815e-05	37.4255
SGLT2i	SLC5A2	rs34148591	16	31664862	-0.0130957	0.0130957	0.00221749	3.51245e-09	389889	ebi-a-GCST90014006	T	C	NA	8.94449e-05	34.8765
SGLT2i	SLC5A2	rs9923231	16	31107689	-0.0116341	0.0116341	0.00207764	2.14729e-08	389889	ebi-a-GCST90014006	T	C	NA	8.04174e-05	31.3562
SGLT2i	SLC5A2	rs45625038	16	31418975	0.0392602	-0.0392602	0.00590657	2.99364e-11	389889	ebi-a-GCST90014006	T	C	NA	0.000113304	44.1808
SGLT2i	SLC5A2	rs17855121	16	31004169	0.0154563	-0.0154563	0.00234045	4.00313e-11	389889	ebi-a-GCST90014006	C	T	NA	0.000111847	43.6125
SGLT2i	SLC5A2	rs1060506	16	31133449	0.0167794	-0.0167794	0.00222732	4.94083e-14	389889	ebi-a-GCST90014006	T	C	NA	0.000145541	56.7527
SGLT2i	SLC5A2	rs145785014	16	31590326	-0.0281488	0.0281488	0.0045115	4.394e-10	389889	ebi-a-GCST90014006	T	C	NA	9.98377e-05	38.9293
SGLT2i	SLC5A2	rs12929023	16	31380464	0.0161699	-0.0161699	0.00285811	1.53543e-08	389889	ebi-a-GCST90014006	A	G	NA	8.20883e-05	32.0078
SGLT2i	SLC5A2	rs12932429	16	31403145	-0.0283107	0.0283107	0.00468892	1.5625e-09	389889	ebi-a-GCST90014006	C	T	NA	9.34921e-05	36.4548
SGLT2i	SLC5A2	rs8050500	16	31404571	-0.0261764	0.0261764	0.00202389	2.90335e-38	389889	ebi-a-GCST90014006	C	T	NA	0.000428864	167.28
SGLT2i	SLC5A2	rs28675289	16	31463252	-0.0384834	0.0384834	0.00494068	6.74994e-15	389889	ebi-a-GCST90014006	T	C	NA	0.000155584	60.6698
SGLT2i	SLC5A2	rs28692853	16	31573030	-0.0141113	0.0141113	0.00201656	2.60196e-12	389889	ebi-a-GCST90014006	A	C	NA	0.000125579	48.9678
SGLT2i	SLC5A2	rs9929691	16	31552196	0.0169729	-0.0169729	0.00281974	1.75158e-09	389889	ebi-a-GCST90014006	T	C	NA	9.2921e-05	36.232
SGLT2i	SLC5A2	rs1232538	16	31833812	0.0137088	-0.0137088	0.00225421	1.1911e-09	389889	ebi-a-GCST90014006	T	G	NA	9.48482e-05	36.9836
SGLT2i	SLC5A1	rs4821001	22	32344403	-0.029699	0.029699	0.0035686	8.62581e-17	389889	ebi-a-GCST90014006	C	T	NA	0.000177611	69.2607
SGLT2i	SLC5A1	rs3888536	22	32547012	-0.0149801	0.0149801	0.00212	1.59404e-12	389889	ebi-a-GCST90014006	A	G	NA	0.000128045	49.9294
SGLT2i	SLC5A1	rs75009211	22	32347308	0.0193834	-0.0193834	0.00327228	3.15159e-09	389889	ebi-a-GCST90014006	C	T	NA	8.99871e-05	35.0879
SGLT2i	SLC5A1	rs17745316	22	32446805	-0.0166748	0.0166748	0.00303336	3.86002e-08	389889	ebi-a-GCST90014006	A	G	NA	7.74997e-05	30.2185
SGLT2i	SLC5A1	rs5753877	22	32551703	0.0182437	-0.0182437	0.00327561	2.5537e-08	389889	ebi-a-GCST90014006	C	T	NA	7.95549e-05	31.0199
SGLT2i	SLC5A1	rs2981852	22	32554140	-0.0318386	0.0318386	0.00367322	4.40656e-18	389889	ebi-a-GCST90014006	C	G	NA	0.00019266	75.1299
SGLT2i	SLC5A1	rs5754109	22	32872593	0.0151508	-0.0151508	0.00225549	1.85097e-11	389889	ebi-a-GCST90014006	A	G	NA	0.000115718	45.122
SGLT2i	SLC5A1	rs9606899	22	32447811	-0.0219907	0.0219907	0.00294201	7.73571e-14	389889	ebi-a-GCST90014006	C	T	NA	0.000143281	55.8713
SGLT2i	SLC5A1	rs9606898	22	32445218	-0.0237236	0.0237236	0.00263379	2.11009e-19	389889	ebi-a-GCST90014006	C	A	NA	0.00020805	81.133
SGLT2i	SLC5A1	rs3747158	22	32342976	-0.0175335	0.0175335	0.00203813	7.78395e-18	389889	ebi-a-GCST90014006	A	G	NA	0.00018978	74.0069
Target genes selected based on gene expression levels
Insulin	INSR	rs12150997	19	7112265	-0.110826	-0.110826	0.0158839	3.00677e-12	31184	eqtl-a-ENSG00000171105	A	G	0.168218	0.00155874	48.6805
Insulin	INSR	rs1799815	19	7125519	-0.20912	-0.20912	0.0268709	7.10559e-15	26336	eqtl-a-ENSG00000171105	A	G	0.0515028	0.00229454	60.5634
Insulin	INSR	rs11878933	19	7254741	0.185278	0.185278	0.0334244	2.96989e-08	25666	eqtl-a-ENSG00000171105	A	G	0.0327085	0.0011958	30.7258
Insulin	INSR	rs62109586	19	7273154	0.106742	0.106742	0.0130546	2.91944e-16	27424	eqtl-a-ENSG00000171105	C	T	0.29234	0.00243204	66.854
Insulin	INSR	rs4031066	19	7122389	-0.100277	-0.100277	0.0127213	3.20627e-15	30902	eqtl-a-ENSG00000171105	T	G	0.679076	0.00200676	62.1335
Insulin	INSR	rs8109308	19	7259428	0.0733632	0.0733632	0.0119843	9.26403e-10	27466	eqtl-a-ENSG00000171105	C	A	0.436649	0.00136257	37.4727
Insulin	INSR	rs79592886	19	7301481	0.16329	0.16329	0.0275283	2.99999e-09	25021	eqtl-a-ENSG00000171105	T	C	0.0490324	0.00140431	35.1838
Insulin	INSR	rs2860179	19	7184275	0.173144	0.173144	0.0206011	4.29339e-17	31682	eqtl-a-ENSG00000171105	T	C	0.0914045	0.00222468	70.6351
Insulin	INSR	rs4640294	19	7297710	-0.123037	-0.123037	0.0138826	7.81628e-19	28457	eqtl-a-ENSG00000171105	A	G	0.759259	0.0027527	78.5443
Insulin	INSR	rs2860183	19	7189375	-0.0679284	-0.0679284	0.0123101	3.42878e-08	31299	eqtl-a-ENSG00000171105	C	T	0.629404	0.000971943	30.4485
Insulin	INSR	rs79814559	19	7256028	0.164939	0.164939	0.0302434	4.93606e-08	27661	eqtl-a-ENSG00000171105	G	A	0.0402683	0.00107415	29.742
Insulin	IGF1R	rs74032121	15	99489136	0.170702	0.170702	0.0288449	3.2628e-09	26066	eqtl-a-ENSG00000140443	A	C	0.0444444	0.00134183	35.0205
Insulin	IGF1R	rs1670261	15	99598833	-0.209855	-0.209855	0.0175935	8.45863e-33	25613	eqtl-a-ENSG00000140443	C	T	0.869729	0.0055244	142.271
Insulin	IGF1R	rs2663119	15	99585265	-0.0958469	-0.0958469	0.0141352	1.19674e-11	19615	eqtl-a-ENSG00000140443	T	A	0.770715	0.00233867	45.9759
Insulin	IGF1R	rs7170290	15	99236832	0.306684	0.306684	0.0266814	1.41091e-30	26064	eqtl-a-ENSG00000140443	T	C	0.0520017	0.00504365	132.114
Insulin	IGF1R	rs4966014	15	99248018	-0.0848339	-0.0848339	0.012995	6.6558e-11	26066	eqtl-a-ENSG00000140443	T	C	0.70215	0.00163237	42.6157
Insulin	IGF1R	rs148636556	15	99558233	-0.207925	-0.207925	0.0379841	4.39491e-08	7222	eqtl-a-ENSG00000140443	A	G	0.0251315	0.00413251	29.9605
Insulin	IGF1R	rs8035504	15	99564845	0.249745	0.249745	0.0391118	1.7095e-10	23233	eqtl-a-ENSG00000140443	A	G	0.0236491	0.00175198	40.7717
Insulin	IGF1R	rs12439656	15	99452942	-0.134489	-0.134489	0.0139386	4.97393e-22	26266	eqtl-a-ENSG00000140443	T	C	0.237576	0.003532	93.0934
Insulin	IGF1R	rs28612945	15	99458902	0.0959432	0.0959432	0.0156056	7.84657e-10	26066	eqtl-a-ENSG00000140443	T	C	0.176065	0.00144804	37.7964
Insulin	IGF1R	rs7166565	15	99489935	-0.150602	-0.150602	0.0119217	1.39927e-36	26395	eqtl-a-ENSG00000140443	G	A	0.559585	0.00600983	159.576
Insulin	IGF1R	rs55945252	15	99500805	0.327444	0.327444	0.0523116	3.86456e-10	15497	eqtl-a-ENSG00000140443	T	C	0.01308	0.0025221	39.1787
Insulin	IGF1R	rs10048024	15	99460862	0.113264	0.113264	0.0141986	1.49934e-15	26395	eqtl-a-ENSG00000140443	G	A	0.225995	0.00240515	63.6321
Insulin	IGF1R	rs45618632	15	99427287	-0.231859	-0.231859	0.0397081	5.24518e-09	17660	eqtl-a-ENSG00000140443	G	A	0.0229383	0.00192702	34.093
Insulin	IGF1R	rs45562338	15	99500055	-0.233986	-0.233986	0.0367724	1.97588e-10	24132	eqtl-a-ENSG00000140443	A	G	0.0268422	0.00167507	40.4872
Insulin	IGF1R	rs1991210	15	99129962	-0.0679252	-0.0679252	0.0120582	1.77101e-08	25353	eqtl-a-ENSG00000140443	A	T	0.583193	0.00125009	31.7307
Insulin	IGF1R	rs28415045	15	99302582	0.0800069	0.0800069	0.0143387	2.40802e-08	26275	eqtl-a-ENSG00000140443	A	G	0.220563	0.00118357	31.1328
Insulin	IGF1R	rs2715442	15	99412562	0.127665	0.127665	0.01262	4.69245e-24	26395	eqtl-a-ENSG00000140443	G	A	0.329174	0.00386224	102.331
Insulin	IGF1R	rs148845584	15	99413188	0.268643	0.268643	0.0471105	1.1813e-08	16125	eqtl-a-ENSG00000140443	G	A	0.016186	0.00201265	32.5154
Insulin	IGF1R	rs9920651	15	99462640	-0.101556	-0.101556	0.0150584	1.53886e-11	26395	eqtl-a-ENSG00000140443	T	C	0.192942	0.00172029	45.4817
Insulin	IGF1R	rs78744190	15	99514543	0.146735	0.146735	0.0248275	3.42113e-09	25231	eqtl-a-ENSG00000140443	T	C	0.0610533	0.00138256	34.9288
Insulin	IGF1R	rs12591069	15	99236672	-0.0964029	-0.0964029	0.0138899	3.90481e-12	25613	eqtl-a-ENSG00000140443	A	T	0.241124	0.00187725	48.1687
Insulin	IGF1R	rs117212126	15	99240935	-0.28702	-0.28702	0.0398053	5.57057e-13	20515	eqtl-a-ENSG00000140443	T	G	0.0227942	0.00252809	51.9902
Insulin	IGF1R	rs12442170	15	99477144	-0.102161	-0.102161	0.0120631	2.47514e-17	26280	eqtl-a-ENSG00000140443	G	A	0.411678	0.00272182	71.7193
Insulin	IGF1R	rs73467602	15	99088649	0.0910321	0.0910321	0.01447	3.15428e-10	25942	eqtl-a-ENSG00000140443	A	G	0.214884	0.00152336	39.5763
Insulin	IGF1R	rs57194228	15	99414957	0.175373	0.175373	0.0211775	1.22152e-16	26275	eqtl-a-ENSG00000140443	G	A	0.085998	0.00260326	68.574
Insulin	IGF1R	rs2654980	15	99504843	-0.269712	-0.269712	0.0139284	1.54739e-83	26395	eqtl-a-ENSG00000140443	T	C	0.231425	0.0140077	374.957
Insulin	IGF1R	rs1815009	15	99504671	-0.152302	-0.152302	0.0136495	6.55994e-29	26395	eqtl-a-ENSG00000140443	T	C	0.748055	0.00469493	124.498
Insulin	IGF1R	rs8029840	15	99523774	-0.211748	-0.211748	0.025162	3.92193e-17	26395	eqtl-a-ENSG00000140443	G	A	0.940828	0.00267596	70.8161
Insulin	IGF1R	rs33982004	15	99473606	-0.105609	-0.105609	0.0154607	8.43335e-12	26395	eqtl-a-ENSG00000140443	G	A	0.180165	0.0017647	46.6581
Insulin	IGF1R	rs2259707	15	99573959	-0.0950256	-0.0950256	0.0137521	4.85289e-12	26061	eqtl-a-ENSG00000140443	T	C	0.751646	0.00182883	47.7448
Insulin	IGF1R	rs1876742	15	99592118	-0.154526	-0.154526	0.0174078	6.89287e-19	25613	eqtl-a-ENSG00000140443	T	C	0.865722	0.00306717	78.795
Insulin	IGF1R	rs1670262	15	99597353	0.0905623	0.0905623	0.0131138	4.9854e-12	26391	eqtl-a-ENSG00000140443	G	A	0.711445	0.00180391	47.6893
Insulin	IGFBP7	rs35867715	4	57627999	-0.0815547	0.0815547	0.0141985	9.24656e-09	27312	eqtl-a-ENSG00000163453	C	T	0.226694	0.00120657	32.9911
Insulin	IGFBP7	rs111757556	4	57681857	-0.102851	0.102851	0.0179614	1.02709e-08	31013	eqtl-a-ENSG00000163453	T	C	0.125229	0.0010562	32.7886
Insulin	IGFBP7	rs13140847	4	57694691	0.0899604	-0.0899604	0.0137321	5.71479e-11	30688	eqtl-a-ENSG00000163453	G	A	0.249564	0.00139659	42.9156
Insulin	IGFBP7	rs10012574	4	57747276	0.264908	-0.264908	0.0117223	4.47713e-113	31345	eqtl-a-ENSG00000163453	T	C	0.465149	0.0160321	510.682
Insulin	IGFBP7	rs140471527	4	57785350	-0.215957	0.215957	0.0336907	1.45332e-10	30272	eqtl-a-ENSG00000163453	T	C	0.0321514	0.0013555	41.0866
Insulin	IGFBP7	rs114282228	4	57797467	0.274298	-0.274298	0.0470679	5.62302e-09	20958	eqtl-a-ENSG00000163453	T	C	0.0162142	0.00161794	33.9606
Insulin	IGFBP7	rs75473212	4	57806515	-0.261856	0.261856	0.0444215	3.75137e-09	23693	eqtl-a-ENSG00000163453	G	A	0.0182402	0.00146454	34.7472
Insulin	IGFBP7	rs11133469	4	57809045	0.225568	-0.225568	0.0117953	1.6062e-81	26678	eqtl-a-ENSG00000163453	C	T	0.457327	0.0135234	365.696
Insulin	IGFBP7	rs62310297	4	57872766	0.294807	-0.294807	0.0429792	6.92468e-12	28998	eqtl-a-ENSG00000163453	T	C	0.0194929	0.00161995	47.0483
Insulin	IGFBP7	rs6554403	4	57911983	0.112112	-0.112112	0.0140123	1.23623e-15	31017	eqtl-a-ENSG00000163453	C	G	0.234669	0.0020597	64.0135
Insulin	IGFBP7	rs147758415	4	57925152	0.319362	-0.319362	0.0163349	4.06069e-85	31353	eqtl-a-ENSG00000163453	G	A	0.152518	0.012045	382.226
Insulin	IGFBP7	rs11573079	4	57929631	0.269151	-0.269151	0.0461239	5.37254e-09	27795	eqtl-a-ENSG00000163453	A	C	0.0168963	0.00122365	34.0506
Insulin	IGFBP7	rs111538253	4	57937693	-0.309496	0.309496	0.0487963	2.25918e-10	23385	eqtl-a-ENSG00000163453	T	C	0.0150615	0.0017174	40.227
Insulin	IGFBP7	rs5002004	4	57954457	-0.161547	0.161547	0.0169108	1.26241e-21	31466	eqtl-a-ENSG00000163453	G	A	0.856268	0.0028919	91.2548
Insulin	IGFBP7	rs114150987	4	58114577	0.11869	-0.11869	0.020913	1.38529e-08	31346	eqtl-a-ENSG00000163453	C	A	0.0886728	0.00102655	32.2093
Insulin	IGFBP7	rs4865181	4	57963469	0.330692	-0.330692	0.0154751	2.58226e-101	31470	eqtl-a-ENSG00000163453	A	G	0.173325	0.0143034	456.632
Insulin	IGFBP7	rs111927443	4	57819280	-0.254794	0.254794	0.0437151	5.58933e-09	27517	eqtl-a-ENSG00000163453	T	C	0.0188471	0.00123309	33.9703
Insulin	IGFBP7	rs67057259	4	57958652	-0.23777	0.23777	0.0167958	1.7002e-45	31023	eqtl-a-ENSG00000163453	G	A	0.144771	0.00641869	200.4
Insulin	IGFBP7	rs79743032	4	57759065	0.295067	-0.295067	0.0423521	3.23743e-12	21086	eqtl-a-ENSG00000163453	T	C	0.0200844	0.00229678	48.5368
Insulin	IGFBP7	rs1277305	4	57792128	0.192738	-0.192738	0.0118177	8.46253e-60	31141	eqtl-a-ENSG00000163453	A	G	0.532363	0.00846947	265.984
Insulin	IGFBP7	rs3755905	4	57906930	0.209587	-0.209587	0.0290479	5.38518e-13	31141	eqtl-a-ENSG00000163453	G	T	0.0437405	0.001669	52.0577
Insulin	IGFBP7	rs59562605	4	57912040	-0.141533	0.141533	0.020202	2.45245e-12	30660	eqtl-a-ENSG00000163453	T	C	0.0956432	0.00159836	49.0809
Insulin	IGFBP7	rs4611987	4	57923981	-0.202795	0.202795	0.0165289	1.32892e-34	31467	eqtl-a-ENSG00000163453	G	A	0.848869	0.00476116	150.526
Insulin	IGFBP7	rs7697699	4	57935977	0.160926	-0.160926	0.0187252	8.39847e-18	31350	eqtl-a-ENSG00000163453	A	G	0.113349	0.00235047	73.856
Insulin	IGFBP7	rs17787988	4	57937485	0.0900872	-0.0900872	0.0164904	4.68145e-08	31353	eqtl-a-ENSG00000163453	C	T	0.153575	0.000951011	29.8435
Insulin	IGFBP7	rs11573041	4	57948316	0.31312	-0.31312	0.0436087	6.96145e-13	29072	eqtl-a-ENSG00000163453	T	G	0.018917	0.0017703	51.5538
Insulin	IGFBP7	rs1718860	4	57949517	-0.0882709	0.0882709	0.0134851	5.92516e-11	31469	eqtl-a-ENSG00000163453	A	G	0.736207	0.00135977	42.8463
Insulin	IGFBP7	rs35297343	4	57963121	-0.151468	0.151468	0.0245027	6.33753e-10	27096	eqtl-a-ENSG00000163453	C	T	0.0627839	0.00140836	38.2118
Insulin	IGFBP7	rs62308310	4	58004088	0.262007	-0.262007	0.0323638	5.69771e-16	30850	eqtl-a-ENSG00000163453	A	G	0.0348801	0.00212004	65.5379
Insulin	IGFBP7	rs6814936	4	57635503	0.182121	-0.182121	0.0262064	3.6686e-12	27921	eqtl-a-ENSG00000163453	A	G	0.0543582	0.00172679	48.2936
Insulin	IGFBP7	rs62309920	4	57602042	-0.216081	0.216081	0.0390983	3.26498e-08	24115	eqtl-a-ENSG00000163453	G	T	0.0236834	0.00126502	30.5421
Insulin	IGFBP7	rs116906920	4	57644286	-0.125484	0.125484	0.020856	1.77902e-09	27096	eqtl-a-ENSG00000163453	T	C	0.0891837	0.00133428	36.1992
Insulin	IGFBP7	rs115510849	4	57692256	0.224338	-0.224338	0.0311373	5.813e-13	28094	eqtl-a-ENSG00000163453	A	G	0.0378341	0.00184435	51.9073
Insulin	IGFBP7	rs12512503	4	57725018	-0.181969	0.181969	0.0265041	6.6115e-12	30965	eqtl-a-ENSG00000163453	A	T	0.0530762	0.00152003	47.1362
Insulin	IGFBP7	rs781550	4	57729256	-0.157895	0.157895	0.0204513	1.15771e-14	28586	eqtl-a-ENSG00000163453	A	G	0.0929821	0.0020809	59.6046
Insulin	IGFBP7	rs1708763	4	57737041	-0.0790263	0.0790263	0.0121746	8.5153e-11	30688	eqtl-a-ENSG00000163453	G	A	0.391741	0.00137115	42.1327
Insulin	IGFBP7	rs116053915	4	57802777	-0.116979	0.116979	0.0204028	9.83218e-09	31352	eqtl-a-ENSG00000163453	A	G	0.0936733	0.00104744	32.8717
Insulin	IGFBP7	rs1718840	4	57827171	-0.295923	0.295923	0.034189	4.90343e-18	28613	eqtl-a-ENSG00000163453	A	G	0.0311132	0.00261156	74.9151
Insulin	IGFBP7	rs75559205	4	57891482	-0.235812	0.235812	0.038609	1.01009e-09	28203	eqtl-a-ENSG00000163453	G	A	0.024291	0.00132099	37.3026
Insulin	IGFBP7	rs2271808	4	57899602	0.304088	-0.304088	0.0120187	3.09742e-141	31470	eqtl-a-ENSG00000163453	T	C	0.375869	0.0199368	640.132
Insulin	IGFBP7	rs116686317	4	57903239	-0.225735	0.225735	0.0332712	1.16252e-11	27766	eqtl-a-ENSG00000163453	G	A	0.0329841	0.00165517	46.0305
Insulin	IGFBP7	rs17787430	4	57929982	0.366471	-0.366471	0.0210568	7.72147e-68	31355	eqtl-a-ENSG00000163453	T	G	0.0855288	0.00956811	302.887
Insulin	IGFBP7	rs1277292	4	57931613	-0.161154	0.161154	0.0118261	2.76694e-42	31470	eqtl-a-ENSG00000163453	A	C	0.497858	0.00586626	185.689
Insulin	IGFBP7	rs55987498	4	58019178	0.162432	-0.162432	0.018691	3.6116e-18	31023	eqtl-a-ENSG00000163453	T	C	0.11381	0.00242858	75.5204
Insulin	IGFBP7	rs34862525	4	57665826	-0.117441	0.117441	0.0203584	7.98381e-09	30316	eqtl-a-ENSG00000163453	T	C	0.0941269	0.00109652	33.2765
Insulin	IGFBP7	rs28472670	4	57699429	0.148524	-0.148524	0.0153174	3.12968e-22	30688	eqtl-a-ENSG00000163453	T	G	0.183742	0.0030545	94.0176
Insulin	IGFBP7	rs34469843	4	57726045	0.169735	-0.169735	0.0122954	2.39111e-43	31470	eqtl-a-ENSG00000163453	G	A	0.362866	0.00601939	190.565
Insulin	IGFBP7	rs2412768	4	57792264	0.118061	-0.118061	0.0126439	9.87188e-21	26032	eqtl-a-ENSG00000163453	T	C	0.327429	0.00333816	87.1835
Insulin	IGFBP7	rs78440444	4	57818637	-0.323138	0.323138	0.0271	8.8736e-33	29622	eqtl-a-ENSG00000163453	A	G	0.0502807	0.00477703	142.175
Insulin	IGFBP7	rs1713949	4	57849764	0.200512	-0.200512	0.0205888	2.05589e-22	31346	eqtl-a-ENSG00000163453	C	T	0.908646	0.00301674	94.8429
Insulin	IGFBP7	rs876858	4	57914919	-0.25189	0.25189	0.0126921	1.18386e-87	26480	eqtl-a-ENSG00000163453	G	C	0.310074	0.0146569	393.857
Insulin	IGFBP7	rs75882609	4	57950739	-0.269394	0.269394	0.021215	6.03532e-37	28459	eqtl-a-ENSG00000163453	G	T	0.0850496	0.00563419	161.241
Insulin	IGFBP7	rs4438812	4	58003530	0.274461	-0.274461	0.0174199	6.28637e-56	31353	eqtl-a-ENSG00000163453	A	G	0.132191	0.0078556	248.231
Insulin	IGFBP7	rs7677987	4	58020760	-0.084027	0.084027	0.0138334	1.24449e-09	31355	eqtl-a-ENSG00000163453	A	G	0.244319	0.00117537	36.8949
Metformin	ETFDH	rs151317661	4	159422185	-0.40381	0.40381	0.0373276	2.82879e-27	23256	eqtl-a-ENSG00000171503	A	G	0.0258841	0.00500723	117.024
Metformin	ETFDH	rs77499728	4	159136002	-0.285343	0.285343	0.0375961	3.20406e-14	20457	eqtl-a-ENSG00000171503	C	T	0.0256156	0.00280806	57.6007
Metformin	ETFDH	rs13114625	4	159172577	0.103384	-0.103384	0.0139043	1.04256e-13	26279	eqtl-a-ENSG00000171503	A	G	0.240214	0.00209944	55.283
Metformin	ETFDH	rs76559855	4	159628294	0.439073	-0.439073	0.0331446	4.6957e-40	26066	eqtl-a-ENSG00000171503	A	C	0.0329338	0.00668769	175.481
Metformin	ETFDH	rs62351210	4	159653060	0.346526	-0.346526	0.0376388	3.37287e-20	24604	eqtl-a-ENSG00000171503	G	A	0.0255057	0.00343335	84.7583
Metformin	ETFDH	rs116363527	4	159865368	-0.399579	0.399579	0.0308305	2.04644e-38	22491	eqtl-a-ENSG00000171503	T	C	0.0382955	0.0074135	167.967
Metformin	ETFDH	rs17223240	4	159924295	0.364481	-0.364481	0.020621	6.53431e-70	24179	eqtl-a-ENSG00000171503	A	G	0.0895134	0.0127566	312.401
Metformin	ETFDH	rs505986	4	160023985	-0.0772975	0.0772975	0.0122345	2.64972e-10	25857	eqtl-a-ENSG00000171503	A	G	0.381631	0.00154144	39.9155
Metformin	ETFDH	rs115622914	4	160112013	-0.133392	0.133392	0.0239604	2.58571e-08	20617	eqtl-a-ENSG00000171503	C	A	0.0659114	0.00150112	30.9921
Metformin	ETFDH	rs76465512	4	160118114	-0.319234	0.319234	0.0408975	5.91289e-15	17655	eqtl-a-ENSG00000171503	A	G	0.021552	0.00343942	60.9256
Metformin	ETFDH	rs35055965	4	159193901	0.197661	-0.197661	0.0143596	4.13904e-43	25613	eqtl-a-ENSG00000171503	T	C	0.216305	0.00734366	189.47
Metformin	ETFDH	rs148935601	4	159579711	0.408853	-0.408853	0.042469	6.15035e-22	20531	eqtl-a-ENSG00000171503	T	G	0.0199084	0.00449413	92.6764
Metformin	ETFDH	rs11559290	4	159601676	0.329702	-0.329702	0.0178501	3.56123e-76	25673	eqtl-a-ENSG00000171503	T	C	0.876096	0.013115	341.15
Metformin	ETFDH	rs77797348	4	159743627	-0.13207	0.13207	0.0221415	2.4463e-09	23140	eqtl-a-ENSG00000171503	A	G	0.0781879	0.00153526	35.5775
Metformin	ETFDH	rs10517688	4	159101703	-0.0819387	0.0819387	0.0135608	1.51841e-09	26066	eqtl-a-ENSG00000171503	T	C	0.259437	0.00139876	36.5082
Metformin	ETFDH	rs115404375	4	159233881	0.295433	-0.295433	0.0422439	2.68287e-12	21679	eqtl-a-ENSG00000171503	G	T	0.0201891	0.00225109	48.9069
Metformin	ETFDH	rs56906836	4	159836236	0.337527	-0.337527	0.0379185	5.51442e-19	23656	eqtl-a-ENSG00000171503	C	T	0.025131	0.00333841	79.2312
Metformin	ETFDH	rs112507704	4	160105804	0.259624	-0.259624	0.0203679	3.25612e-37	25248	eqtl-a-ENSG00000171503	A	G	0.0930799	0.00639442	162.473
Metformin	ETFDH	rs11100168	4	159321910	-0.143871	0.143871	0.0251805	1.10479e-08	26318	eqtl-a-ENSG00000171503	T	C	0.0592492	0.00123892	32.6438
Metformin	ETFDH	rs151287934	4	160088601	0.293484	-0.293484	0.0462741	2.26511e-10	18144	eqtl-a-ENSG00000171503	T	C	0.0167774	0.00221219	40.2225
Metformin	ETFDH	rs72693360	4	159494056	0.332922	-0.332922	0.0482887	5.40879e-12	10893	eqtl-a-ENSG00000171503	T	C	0.0153768	0.00434505	47.5285
Metformin	ETFDH	rs78126162	4	159620354	-0.444079	0.444079	0.0287927	1.13946e-53	24938	eqtl-a-ENSG00000171503	C	T	0.0439528	0.00944905	237.869
Metformin	ETFDH	rs114481283	4	159848282	0.353578	-0.353578	0.0475341	1.01906e-13	17929	eqtl-a-ENSG00000171503	A	C	0.0158681	0.00307673	55.3268
Metformin	ETFDH	rs12502731	4	159877373	0.203855	-0.203855	0.0123048	1.20698e-61	26393	eqtl-a-ENSG00000171503	A	G	0.356805	0.0102927	274.459
Metformin	ETFDH	rs150352889	4	159408410	0.406487	-0.406487	0.0457534	6.43873e-19	17776	eqtl-a-ENSG00000171503	G	A	0.0171206	0.00442092	78.9264
Metformin	ETFDH	rs112046585	4	159749024	-0.427182	0.427182	0.0294271	9.48418e-48	21616	eqtl-a-ENSG00000171503	G	A	0.0420751	0.00965522	210.722
Metformin	ETFDH	rs78052401	4	159836336	-0.356955	0.356955	0.0391463	7.61027e-20	20543	eqtl-a-ENSG00000171503	A	G	0.0235342	0.00403133	83.1427
Metformin	ETFDH	rs4364309	4	159255213	0.117962	-0.117962	0.0144067	2.65583e-16	26395	eqtl-a-ENSG00000171503	C	T	0.783081	0.00253366	67.0407
Metformin	ETFDH	rs1350027	4	159435441	0.132248	-0.132248	0.0119258	1.41221e-28	26392	eqtl-a-ENSG00000171503	A	G	0.555533	0.00463797	122.966
Metformin	ETFDH	rs114037322	4	159443231	0.400842	-0.400842	0.0478583	5.49414e-17	17504	eqtl-a-ENSG00000171503	G	A	0.0156338	0.00399192	70.1467
Metformin	ETFDH	rs79425428	4	159622275	0.451767	-0.451767	0.0314965	1.17517e-46	21084	eqtl-a-ENSG00000171503	C	G	0.0365293	0.00966395	205.723
Metformin	ETFDH	rs150430651	4	159871694	0.456078	-0.456078	0.0493522	2.43725e-20	17780	eqtl-a-ENSG00000171503	C	T	0.0146716	0.00478054	85.3966
Metformin	ETFDH	rs13108536	4	159916923	-0.138548	0.138548	0.0130101	1.75509e-26	26277	eqtl-a-ENSG00000171503	T	C	0.294119	0.00429744	113.403
Metformin	ETFDH	rs140921723	4	159934908	0.301662	-0.301662	0.0419885	6.76083e-13	18747	eqtl-a-ENSG00000171503	G	A	0.0204367	0.00274586	51.6128
Metformin	ETFDH	rs72699802	4	159192712	-0.157527	0.157527	0.0232268	1.18359e-11	25949	eqtl-a-ENSG00000171503	C	G	0.0704048	0.00176953	45.9954
Metformin	ETFDH	rs72691475	4	159361190	0.282003	-0.282003	0.0481381	4.68468e-09	6456	eqtl-a-ENSG00000171503	A	G	0.0154895	0.00528848	34.3133
Metformin	ETFDH	rs115877139	4	159552635	0.296371	-0.296371	0.0372935	1.91382e-15	16783	eqtl-a-ENSG00000171503	G	A	0.026034	0.00374913	63.1509
Metformin	ETFDH	rs6856561	4	159621185	0.491892	-0.491892	0.0130512	1e-200	26271	eqtl-a-ENSG00000171503	T	A	0.252917	0.0512989	1420.44
Metformin	ETFDH	rs6833533	4	159776275	0.376527	-0.376527	0.0143555	1.25314e-151	26280	eqtl-a-ENSG00000171503	C	T	0.206575	0.0255108	687.922
Metformin	ETFDH	rs72695485	4	159847222	0.321485	-0.321485	0.041158	5.67414e-15	22960	eqtl-a-ENSG00000171503	C	A	0.0212738	0.00265038	61.009
Metformin	ETFDH	rs77019759	4	160121515	-0.167177	0.167177	0.0245614	9.99309e-12	22021	eqtl-a-ENSG00000171503	A	G	0.0624241	0.0020995	46.3262
Metformin	ETFDH	rs79566457	4	159706995	-0.37072	0.37072	0.039059	2.27929e-21	21051	eqtl-a-ENSG00000171503	G	A	0.0236304	0.00426131	90.0802
Metformin	ETFDH	rs1463346	4	159414128	0.290351	-0.290351	0.0152417	6.62064e-81	22961	eqtl-a-ENSG00000171503	G	A	0.181661	0.0155596	362.878
Metformin	ETFDH	rs17286457	4	159814072	0.355044	-0.355044	0.0414157	1.01181e-17	20348	eqtl-a-ENSG00000171503	C	T	0.0209853	0.00359889	73.4874
Metformin	ETFDH	rs62354048	4	159822896	0.307684	-0.307684	0.0408698	5.13689e-14	24313	eqtl-a-ENSG00000171503	G	A	0.0215885	0.0023258	56.6744
Metformin	ETFDH	rs72695442	4	159725584	0.306461	-0.306461	0.0374766	2.90536e-16	18706	eqtl-a-ENSG00000171503	A	G	0.0257664	0.00356223	66.8662
Metformin	ETFDH	rs116415754	4	159263737	-0.286518	0.286518	0.0317616	1.8638e-19	21028	eqtl-a-ENSG00000171503	T	C	0.0362254	0.00385518	81.3726
Metformin	ETFDH	rs6853766	4	159308371	0.195956	-0.195956	0.0146273	6.34746e-41	26272	eqtl-a-ENSG00000171503	A	C	0.205863	0.00678509	179.462
Metformin	ETFDH	rs7664454	4	159349367	-0.192435	0.192435	0.0163532	5.74645e-32	26395	eqtl-a-ENSG00000171503	C	T	0.155286	0.00521897	138.467
Metformin	ETFDH	rs55779706	4	159519046	0.42369	-0.42369	0.0148535	5.83445e-179	23299	eqtl-a-ENSG00000171503	T	C	0.186641	0.0337452	813.617
Metformin	ETFDH	rs17843924	4	159637982	0.487145	-0.487145	0.0327382	4.45862e-50	23068	eqtl-a-ENSG00000171503	A	G	0.0336741	0.00950751	221.405
Metformin	ETFDH	rs192046477	4	159565345	-0.446505	0.446505	0.0345983	4.18504e-38	23794	eqtl-a-ENSG00000171503	A	C	0.0301566	0.00695128	166.542
Metformin	ETFDH	rs55960593	4	159690622	-0.182379	0.182379	0.012231	2.78676e-50	26192	eqtl-a-ENSG00000171503	T	C	0.370067	0.00841787	222.336
Metformin	ETFDH	rs13115760	4	159799942	-0.179091	0.179091	0.0122212	1.26648e-48	26279	eqtl-a-ENSG00000171503	T	C	0.372004	0.00810574	214.735
Metformin	ETFDH	rs78398217	4	159921612	0.349829	-0.349829	0.0382782	6.30376e-20	20260	eqtl-a-ENSG00000171503	A	G	0.024641	0.00410586	83.5194
Metformin	ETFDH	rs11943643	4	159500484	-0.314054	0.314054	0.0178889	5.3518e-69	25889	eqtl-a-ENSG00000171503	G	A	0.123606	0.0117653	308.194
Metformin	PRKAB1	rs117200164	12	120166558	-0.577229	-0.577229	0.0375424	2.39387e-53	29777	eqtl-a-ENSG00000111725	A	G	0.0253623	0.00787683	236.395
Metformin	PRKAB1	rs11064762	12	119811323	0.263653	0.263653	0.0402051	5.46764e-11	29105	eqtl-a-ENSG00000111725	C	T	0.0223471	0.0014754	43.002
Metformin	PRKAB1	rs884033	12	119870240	0.139006	0.139006	0.0120504	8.76799e-31	31565	eqtl-a-ENSG00000111725	G	A	0.408701	0.00419803	133.061
Metformin	PRKAB1	rs11064880	12	120146824	-0.42981	-0.42981	0.0350547	1.46319e-34	22566	eqtl-a-ENSG00000111725	T	C	0.0293865	0.00661822	150.328
Metformin	PRKAB1	rs117978621	12	120534673	-0.307654	-0.307654	0.0314007	1.15054e-22	28620	eqtl-a-ENSG00000111725	A	G	0.0370567	0.00334301	95.9912
Metformin	PRKAB1	rs117456035	12	120021501	-0.382584	-0.382584	0.0468267	3.07397e-16	9908	eqtl-a-ENSG00000111725	C	T	0.016346	0.0066928	66.7456
Metformin	PRKAB1	rs4262776	12	119767928	0.0883854	0.0883854	0.0121892	4.13143e-13	31346	eqtl-a-ENSG00000111725	G	T	0.611663	0.00167461	52.5771
Metformin	PRKAB1	rs143756241	12	120003682	-0.408818	-0.408818	0.0386454	3.7368e-26	20730	eqtl-a-ENSG00000111725	T	C	0.0241137	0.00536967	111.903
Metformin	PRKAB1	rs73221277	12	120102851	-0.660658	-0.660658	0.033506	1.523e-86	27069	eqtl-a-ENSG00000111725	A	G	0.0317132	0.0141598	388.769
Metformin	PRKAB1	rs78496826	12	120147567	0.27294	0.27294	0.0350435	6.78578e-15	22458	eqtl-a-ENSG00000111725	G	A	0.0295979	0.00269399	60.6597
Metformin	PRKAB1	rs117067019	12	119881622	0.388195	0.388195	0.0338807	2.15377e-30	29084	eqtl-a-ENSG00000111725	C	T	0.0315715	0.00449366	131.274
Metformin	PRKAB1	rs35811623	12	119951844	0.192009	0.192009	0.0340979	1.79172e-08	30502	eqtl-a-ENSG00000111725	G	A	0.031384	0.00103854	31.7084
Metformin	PRKAB1	rs528708	12	119999838	0.143759	0.143759	0.0158041	9.33684e-20	31355	eqtl-a-ENSG00000111725	G	T	0.830156	0.00263204	82.7402
Metformin	PRKAB1	rs1727422	12	120001751	0.0682898	0.0682898	0.0124349	3.98309e-08	30902	eqtl-a-ENSG00000111725	T	C	0.353719	0.000975059	30.1587
Metformin	PRKAB1	rs804460	12	120009262	-0.0923487	-0.0923487	0.0119227	9.51262e-15	30902	eqtl-a-ENSG00000111725	T	G	0.456867	0.00193775	59.9927
Metformin	PRKAB1	rs73221222	12	120035504	0.258376	0.258376	0.0366819	1.87327e-12	30538	eqtl-a-ENSG00000111725	G	T	0.0269607	0.00162207	49.612
Metformin	PRKAB1	rs73221259	12	120084274	1.04417	1.04417	0.0449267	1.72982e-119	20134	eqtl-a-ENSG00000111725	A	G	0.017199	0.0261292	540.147
Metformin	PRKAB1	rs7963248	12	120095686	-0.283396	-0.283396	0.0128194	2.70396e-108	31563	eqtl-a-ENSG00000111725	G	T	0.295889	0.0152481	488.695
Metformin	PRKAB1	rs7131896	12	120206040	-0.114357	-0.114357	0.0134403	1.76035e-17	31565	eqtl-a-ENSG00000111725	G	T	0.265685	0.00228834	72.3925
Metformin	PRKAB1	rs10774517	12	120280652	-0.0946352	-0.0946352	0.0147258	1.30491e-10	31684	eqtl-a-ENSG00000111725	C	T	0.204837	0.00130183	41.2985
Metformin	PRKAB1	rs74986619	12	120374862	-0.219224	-0.219224	0.0211172	3.01301e-25	30522	eqtl-a-ENSG00000111725	A	C	0.0862774	0.00351863	107.768
Metformin	PRKAB1	rs74853376	12	120416462	-0.270426	-0.270426	0.0345659	5.13334e-15	29084	eqtl-a-ENSG00000111725	A	C	0.0304469	0.00210014	61.2049
Metformin	PRKAB1	rs10849737	12	120503552	-0.369881	-0.369881	0.0398777	1.76604e-20	26131	eqtl-a-ENSG00000111725	A	G	0.0226539	0.00328168	86.0295
Metformin	PRKAB1	rs56188651	12	119899569	0.43744	0.43744	0.0531997	1.99159e-16	12209	eqtl-a-ENSG00000111725	A	G	0.0126156	0.00550777	67.6057
Metformin	PRKAB1	rs120823	12	119901424	-0.0915461	-0.0915461	0.0120065	2.44399e-14	31684	eqtl-a-ENSG00000111725	G	A	0.427337	0.00183157	58.1344
Metformin	PRKAB1	rs59595036	12	120203179	0.194706	0.194706	0.0259124	5.74381e-14	26246	eqtl-a-ENSG00000111725	G	A	0.0556422	0.00214666	56.4582
Metformin	PRKAB1	rs137937400	12	120287639	0.195996	0.195996	0.030045	6.87385e-11	29139	eqtl-a-ENSG00000111725	A	G	0.0407871	0.00145833	42.5535
Metformin	PRKAB1	rs143098430	12	120295666	-0.571692	-0.571692	0.0395473	2.29774e-47	23726	eqtl-a-ENSG00000111725	A	G	0.0228406	0.00873124	208.964
Metformin	PRKAB1	rs73217238	12	119756737	0.104388	0.104388	0.0147619	1.53391e-12	28587	eqtl-a-ENSG00000111725	C	T	0.203322	0.00174624	50.0036
Metformin	PRKAB1	rs11064733	12	119719981	-0.243321	-0.243321	0.040018	1.19881e-09	27670	eqtl-a-ENSG00000111725	C	T	0.0225714	0.00133437	36.9686
Metformin	PRKAB1	rs11064854	12	120064168	-0.604448	-0.604448	0.0211658	2.24905e-179	27066	eqtl-a-ENSG00000111725	G	A	0.0813742	0.0292514	815.516
Metformin	PRKAB1	rs2464798	12	120308643	0.285394	0.285394	0.0133174	6.95024e-102	31563	eqtl-a-ENSG00000111725	G	A	0.737825	0.0143421	459.237
Metformin	PRKAB1	rs78899782	12	120347217	-0.391728	-0.391728	0.0273702	1.83612e-46	25213	eqtl-a-ENSG00000111725	T	C	0.0490118	0.0080592	204.831
Metformin	PRKAB1	rs140054034	12	120523060	-0.468109	-0.468109	0.0428306	8.34065e-28	28527	eqtl-a-ENSG00000111725	A	G	0.0195293	0.00416994	119.446
Metformin	PRKAB1	rs11064809	12	119908686	-0.359108	-0.359108	0.0323506	1.24595e-28	28534	eqtl-a-ENSG00000111725	A	G	0.0347628	0.00429998	123.217
Metformin	PRKAB1	rs118159516	12	119951946	-0.414196	-0.414196	0.0381164	1.66265e-27	28770	eqtl-a-ENSG00000111725	G	A	0.0247943	0.00408775	118.079
Metformin	PRKAB1	rs804441	12	119957152	0.16195	0.16195	0.0130092	1.41971e-35	31684	eqtl-a-ENSG00000111725	T	C	0.29272	0.0048676	154.97
Metformin	PRKAB1	rs17485664	12	120043595	1.06226	1.06226	0.0227316	1e-200	31240	eqtl-a-ENSG00000111725	C	T	0.0633862	0.0653371	2183.67
Metformin	PRKAB1	rs36054900	12	120313953	-0.348354	-0.348354	0.0317691	5.60531e-28	29393	eqtl-a-ENSG00000111725	T	C	0.0361049	0.00407408	120.231
Metformin	PRKAB1	rs73217367	12	120367149	0.368643	0.368643	0.0200548	1.83781e-75	28473	eqtl-a-ENSG00000111725	T	G	0.0950509	0.0117283	337.878
Metformin	PRKAB1	rs61945796	12	120384155	-0.291111	-0.291111	0.0379471	1.69863e-14	29648	eqtl-a-ENSG00000111725	T	G	0.0251292	0.00198115	58.8499
Metformin	PRKAB1	rs149550488	12	120029548	-0.409942	-0.409942	0.0480819	1.51496e-17	16345	eqtl-a-ENSG00000111725	A	C	0.0154836	0.00442788	72.6867
Metformin	PRKAB1	rs6490265	12	120105707	-0.238832	-0.238832	0.0152041	1.32495e-55	31481	eqtl-a-ENSG00000111725	C	T	0.815269	0.00777746	246.746
Metformin	PRKAB1	rs138689173	12	120262689	-0.319293	-0.319293	0.0454886	2.23152e-12	22787	eqtl-a-ENSG00000111725	A	G	0.0173611	0.00215758	49.2668
Metformin	PRKAB1	rs72656925	12	120472418	0.525592	0.525592	0.0236051	7.8886e-110	28471	eqtl-a-ENSG00000111725	G	A	0.0657377	0.0171159	495.759
Metformin	PRKAB1	rs10774540	12	120492404	0.16565	0.16565	0.0150274	2.94713e-28	31231	eqtl-a-ENSG00000111725	C	T	0.807367	0.00387576	121.507
Metformin	PRKAB1	rs11064834	12	120002536	0.177554	0.177554	0.024996	1.21899e-12	31187	eqtl-a-ENSG00000111725	G	A	0.0601065	0.00161532	50.4552
Metformin	PRKAB1	rs112088749	12	120029161	0.191045	0.191045	0.0320067	2.39001e-09	27076	eqtl-a-ENSG00000111725	A	G	0.0357711	0.00131417	35.6265
Metformin	PRKAB1	rs7961828	12	120127471	-0.623735	-0.623735	0.0356905	2.1752e-68	19640	eqtl-a-ENSG00000111725	A	C	0.0280041	0.0153135	305.403
Metformin	PRKAB1	rs4766953	12	120335159	0.220736	0.220736	0.0117576	1.23254e-78	30971	eqtl-a-ENSG00000111725	T	C	0.49973	0.0112526	352.448
Metformin	PRKAB1	rs1057686	12	120533696	-0.144856	-0.144856	0.0159405	1.01438e-19	31671	eqtl-a-ENSG00000111725	G	A	0.166228	0.0026007	82.5763
Metformin	PRKAB1	rs140437928	12	119758130	0.406427	0.406427	0.0387794	1.06292e-25	28314	eqtl-a-ENSG00000111725	C	T	0.0239468	0.00386452	109.837
Metformin	PRKAB1	rs112494391	12	119890697	0.169784	0.169784	0.0198829	1.35145e-17	29693	eqtl-a-ENSG00000111725	A	G	0.0989317	0.00244979	72.9154
Metformin	PRKAB1	rs117872759	12	120008054	0.596178	0.596178	0.0278516	1.19124e-101	29902	eqtl-a-ENSG00000111725	G	A	0.046381	0.0150925	458.181
Metformin	PRKAB1	rs11064994	12	120455764	0.199057	0.199057	0.0254252	4.91813e-15	28109	eqtl-a-ENSG00000111725	G	A	0.0579144	0.00217596	61.293
Metformin	PRKAB1	rs117758322	12	120230971	-0.583692	-0.583692	0.0505204	7.06318e-31	20638	eqtl-a-ENSG00000111725	A	C	0.0139433	0.00642669	133.479
Metformin	PRKAB1	rs185122186	12	120376295	-0.28632	-0.28632	0.0485815	3.77868e-09	12409	eqtl-a-ENSG00000111725	A	G	0.0152032	0.00279155	34.7317
Metformin	PRKAB1	rs139605877	12	120380316	0.974748	0.974748	0.0474358	7.8886e-94	19341	eqtl-a-ENSG00000111725	C	T	0.0155264	0.0213666	422.231
Metformin	PRKAB1	rs11064974	12	120390659	0.215949	0.215949	0.0127358	1.73181e-64	30817	eqtl-a-ENSG00000111725	G	A	0.689651	0.00924359	287.499
Metformin	PRKAB1	rs11064987	12	120434845	0.162745	0.162745	0.0186287	2.41102e-18	31562	eqtl-a-ENSG00000111725	A	C	0.114679	0.00241241	76.3197
Metformin	PRKAB1	rs7300023	12	120542487	0.156482	0.156482	0.0185928	3.88866e-17	31559	eqtl-a-ENSG00000111725	T	G	0.115239	0.00223953	70.8313
Metformin	PRKAB1	rs3902094	12	120567584	0.565209	0.565209	0.0448337	1.94178e-36	25930	eqtl-a-ENSG00000111725	A	G	0.0177415	0.00609213	158.925
Metformin	PRKAB1	rs78023419	12	120179304	-0.597397	-0.597397	0.0311075	3.40017e-82	25522	eqtl-a-ENSG00000111725	T	C	0.037047	0.0142452	368.79
Metformin	PRKAB1	rs7969645	12	120210906	-0.602498	-0.602498	0.0355872	2.68534e-64	29836	eqtl-a-ENSG00000111725	G	A	0.0282097	0.0095158	286.622
Metformin	PRKAB1	rs117941032	12	120346915	-0.263038	-0.263038	0.0373585	1.90853e-12	24812	eqtl-a-ENSG00000111725	T	C	0.0259665	0.0019941	49.5725
Metformin	PRKAB1	rs4465416	12	119853742	0.0911742	0.0911742	0.0119307	2.1419e-14	31684	eqtl-a-ENSG00000111725	T	G	0.453493	0.00183987	58.3981
Metformin	PRKAB1	rs7315003	12	120015591	0.136426	0.136426	0.0119772	4.66874e-30	28917	eqtl-a-ENSG00000111725	G	A	0.427082	0.00446685	129.738
Metformin	PRKAB1	rs7976570	12	120086561	-0.205251	-0.205251	0.0364269	1.75259e-08	19608	eqtl-a-ENSG00000111725	G	T	0.027386	0.00161664	31.7471
Metformin	PRKAB1	rs188358766	12	120146301	1.05192	1.05192	0.0235505	1e-200	30319	eqtl-a-ENSG00000111725	T	A	0.0594993	0.0617428	1995.04
Metformin	PRKAB1	rs11612392	12	119846425	0.135119	0.135119	0.0213025	2.25632e-10	31563	eqtl-a-ENSG00000111725	A	G	0.0850763	0.00127307	40.2307
Metformin	PRKAB1	rs139564008	12	119965542	0.227459	0.227459	0.0226239	8.83894e-24	30902	eqtl-a-ENSG00000111725	T	C	0.0742247	0.00326047	101.078
Metformin	PRKAB1	rs11612620	12	119987592	-0.313398	-0.313398	0.0537523	5.52955e-09	17793	eqtl-a-ENSG00000111725	T	C	0.012384	0.00190697	33.9918
Metformin	ACACB	rs747901	12	109431170	-0.254298	-0.254298	0.0294579	5.99791e-18	28999	eqtl-a-ENSG00000076555	C	T	0.0424051	0.0025633	74.5191
Metformin	ACACB	rs10849923	12	109450137	-0.112892	-0.112892	0.0122744	3.67367e-20	31567	eqtl-a-ENSG00000076555	T	C	0.627605	0.00267266	84.5886
Metformin	ACACB	rs77282593	12	109528198	0.278754	0.278754	0.028365	8.58025e-23	29143	eqtl-a-ENSG00000076555	T	C	0.0458285	0.00330309	96.5743
Metformin	ACACB	rs7300609	12	109531947	-0.719613	-0.719613	0.0138294	1e-200	31564	eqtl-a-ENSG00000076555	A	T	0.192438	0.0790076	2707.56
Metformin	ACACB	rs117960705	12	109645816	0.289239	0.289239	0.0510302	1.44641e-08	5838	eqtl-a-ENSG00000076555	G	A	0.0137615	0.00547376	32.1207
Metformin	ACACB	rs139480118	12	109648164	0.211452	0.211452	0.0363164	5.80096e-09	18576	eqtl-a-ENSG00000076555	G	A	0.0275535	0.00182179	33.8996
Metformin	ACACB	rs10850141	12	109876128	-0.136719	-0.136719	0.0127446	7.55266e-27	31680	eqtl-a-ENSG00000076555	T	C	0.316501	0.00361959	115.078
Metformin	ACACB	rs139086943	12	109879744	-0.237404	-0.237404	0.0369116	1.26099e-10	29650	eqtl-a-ENSG00000076555	T	C	0.0266328	0.00139327	41.3653
Metformin	ACACB	rs76313605	12	110125483	0.242756	0.242756	0.043496	2.39139e-08	30042	eqtl-a-ENSG00000076555	G	T	0.0190451	0.0010358	31.1478
Metformin	ACACB	rs148498511	12	109361866	0.311432	0.311432	0.0396648	4.11434e-15	27739	eqtl-a-ENSG00000076555	C	A	0.0229439	0.00221757	61.6453
Metformin	ACACB	rs141741963	12	109363534	-0.629165	-0.629165	0.0279037	1.41254e-112	25213	eqtl-a-ENSG00000076555	A	G	0.0460324	0.0197664	508.38
Metformin	ACACB	rs141621553	12	109432213	0.436495	0.436495	0.0506234	6.5675e-18	12478	eqtl-a-ENSG00000076555	T	C	0.0139445	0.00592333	74.3398
Metformin	ACACB	rs112545476	12	109448412	-0.325785	-0.325785	0.0459357	1.31795e-12	8542	eqtl-a-ENSG00000076555	G	A	0.0170176	0.00585467	50.2934
Metformin	ACACB	rs73191161	12	109658191	0.233286	0.233286	0.0254821	5.44628e-20	27980	eqtl-a-ENSG00000076555	A	G	0.057542	0.00298659	83.8091
Metformin	ACACB	rs78763736	12	109663318	-0.289876	-0.289876	0.0198681	3.24265e-48	31567	eqtl-a-ENSG00000076555	A	G	0.0980107	0.00669844	212.862
Metformin	ACACB	rs10774628	12	109683695	-0.0655122	-0.0655122	0.0119738	4.46488e-08	30077	eqtl-a-ENSG00000076555	G	A	0.441265	0.000994325	29.9341
Metformin	ACACB	rs150651241	12	109688046	0.226174	0.226174	0.036092	3.69488e-10	29200	eqtl-a-ENSG00000076555	G	A	0.0278964	0.00134311	39.2689
Metformin	ACACB	rs78900014	12	109723897	0.484468	0.484468	0.0420596	1.06316e-30	28312	eqtl-a-ENSG00000076555	G	A	0.0202479	0.0046646	132.674
Metformin	ACACB	rs76479862	12	110071748	0.0998548	0.0998548	0.0159464	3.80557e-10	31684	eqtl-a-ENSG00000076555	T	C	0.166711	0.00123609	39.2102
Metformin	ACACB	rs112634731	12	109292973	0.161124	0.161124	0.0249647	1.08941e-10	27767	eqtl-a-ENSG00000076555	G	A	0.0603076	0.00149797	41.6536
Metformin	ACACB	rs190427356	12	109549391	0.447414	0.447414	0.0466513	8.77405e-22	8998	eqtl-a-ENSG00000076555	T	C	0.0164415	0.0101199	91.9694
Metformin	ACACB	rs1654871	12	109564915	-0.321214	-0.321214	0.0275432	1.98838e-31	31684	eqtl-a-ENSG00000076555	T	C	0.0486114	0.00427438	136.002
Metformin	ACACB	rs2284684	12	109686945	-0.353145	-0.353145	0.0151117	8.8308e-121	31562	eqtl-a-ENSG00000076555	G	A	0.817269	0.017009	546.092
Metformin	ACACB	rs1541597	12	110044918	0.137794	0.137794	0.0144251	1.26736e-21	31681	eqtl-a-ENSG00000076555	T	G	0.215647	0.00287203	91.245
Metformin	ACACB	rs76801984	12	109195396	-0.146607	-0.146607	0.0268644	4.83159e-08	29384	eqtl-a-ENSG00000076555	T	C	0.0516475	0.00101256	29.7811
Metformin	ACACB	rs12818314	12	109644357	-0.395957	-0.395957	0.0120363	1e-200	31564	eqtl-a-ENSG00000076555	A	G	0.348673	0.0331505	1082.17
Metformin	ACACB	rs3742027	12	109670468	-0.299659	-0.299659	0.0191864	5.47268e-55	31355	eqtl-a-ENSG00000076555	C	T	0.894216	0.00771985	243.924
Metformin	ACACB	rs12818555	12	109721571	-0.122641	-0.122641	0.015206	7.29962e-16	31555	eqtl-a-ENSG00000076555	A	G	0.187745	0.00205728	65.0471
Metformin	ACACB	rs1045857	12	109886822	0.227429	0.227429	0.0237882	1.17085e-21	31682	eqtl-a-ENSG00000076555	C	A	0.0666366	0.00287686	91.4018
Metformin	ACACB	rs1344540	12	110161209	0.0919573	0.0919573	0.0120382	2.19584e-14	31682	eqtl-a-ENSG00000076555	A	G	0.41895	0.00183845	58.3493
Metformin	ACACB	rs4964774	12	109321871	-0.142931	-0.142931	0.0123724	7.17794e-31	30902	eqtl-a-ENSG00000076555	G	A	0.644074	0.00430032	133.454
Metformin	ACACB	rs140823681	12	109360348	0.25973	0.25973	0.0428512	1.35279e-09	27137	eqtl-a-ENSG00000076555	C	T	0.0196265	0.00135203	36.7369
Metformin	ACACB	rs11609590	12	109557654	0.297164	0.297164	0.0203548	2.84971e-48	29384	eqtl-a-ENSG00000076555	T	C	0.0928463	0.00720151	213.13
Metformin	ACACB	rs76271636	12	109886494	0.190698	0.190698	0.0299049	1.8083e-10	27069	eqtl-a-ENSG00000076555	T	C	0.0411931	0.00150003	40.6623
Metformin	ACACB	rs79486107	12	110056549	-0.312172	-0.312172	0.0205348	3.41979e-52	28805	eqtl-a-ENSG00000076555	T	C	0.0909187	0.00795946	231.096
Metformin	ACACB	rs2160602	12	109680003	-0.139417	-0.139417	0.0123673	1.78402e-29	30733	eqtl-a-ENSG00000076555	A	T	0.643055	0.00411812	127.077
Metformin	ACACB	rs140118612	12	109734886	-0.446784	-0.446784	0.0426675	1.16896e-25	29598	eqtl-a-ENSG00000076555	C	G	0.0196958	0.00369103	109.644
Metformin	ACACB	rs11067757	12	110101630	0.068679	0.068679	0.0119907	1.01859e-08	28116	eqtl-a-ENSG00000076555	G	C	0.435246	0.00116551	32.8053
Metformin	ACACB	rs59322667	12	109327381	0.166719	0.166719	0.0168532	4.49987e-23	29413	eqtl-a-ENSG00000076555	T	A	0.144835	0.00331618	97.8567
Metformin	ACACB	rs10861977	12	109304614	-0.140746	-0.140746	0.012672	1.15985e-28	31231	eqtl-a-ENSG00000076555	T	A	0.323043	0.00393457	123.358
Metformin	ACACB	rs143510208	12	109355654	-0.518259	-0.518259	0.0481654	5.31741e-27	23376	eqtl-a-ENSG00000076555	T	C	0.0153817	0.00492863	115.772
Metformin	ACACB	rs118014788	12	109611786	-0.772036	-0.772036	0.0327402	6.06736e-123	27980	eqtl-a-ENSG00000076555	T	G	0.0328749	0.0194865	556.028
Metformin	ACACB	rs4766455	12	109641578	-0.661276	-0.661276	0.013654	1e-200	26485	eqtl-a-ENSG00000076555	C	G	0.204927	0.0813594	2345.47
Metformin	ACACB	rs2268387	12	109643695	0.233786	0.233786	0.0118618	1.80509e-86	31684	eqtl-a-ENSG00000076555	G	A	0.429404	0.012112	388.438
Metformin	ACACB	rs4766481	12	110052245	-0.15437	-0.15437	0.0149608	5.81835e-25	31255	eqtl-a-ENSG00000076555	A	G	0.195168	0.00339495	106.464
Metformin	ACACB	rs1344542	12	110082154	-0.103903	-0.103903	0.0118907	2.37247e-18	31684	eqtl-a-ENSG00000076555	A	G	0.52843	0.00240419	76.3533
Metformin	ACACB	rs11114100	12	109322051	-0.254821	-0.254821	0.023022	1.77787e-28	30842	eqtl-a-ENSG00000076555	A	T	0.071351	0.00395671	122.51
Metformin	ACACB	rs73191162	12	109660598	-0.552132	-0.552132	0.0386336	2.46888e-46	30399	eqtl-a-ENSG00000076555	T	C	0.0239694	0.00667425	204.24
Metformin	ACACB	rs11067390	12	110032244	0.182546	0.182546	0.0261734	3.07185e-12	29707	eqtl-a-ENSG00000076555	T	G	0.0545023	0.00163482	48.6418
Metformin	ACACB	rs55741498	12	109508857	0.302283	0.302283	0.0336922	2.91743e-19	30546	eqtl-a-ENSG00000076555	G	A	0.0320561	0.00262836	80.4923
Metformin	ACACB	rs58832357	12	109856190	0.101061	0.101061	0.0146586	5.41751e-12	31566	eqtl-a-ENSG00000076555	G	A	0.207259	0.00150357	47.5301
Metformin	ACACB	rs12821585	12	109886361	-0.250211	-0.250211	0.0194732	8.71365e-38	31569	eqtl-a-ENSG00000076555	C	T	0.102929	0.00520266	165.091
Metformin	ACACB	rs888191	12	110001589	-0.191831	-0.191831	0.0305118	3.23661e-10	26984	eqtl-a-ENSG00000076555	C	A	0.960496	0.00146277	39.5263
Metformin	ACACB	rs11066507	12	109471911	0.0956341	0.0956341	0.0134783	1.29152e-12	31684	eqtl-a-ENSG00000076555	T	C	0.26399	0.0015865	50.3433
Metformin	ACACB	rs10775004	12	109529124	-0.179925	-0.179925	0.0120156	1.08268e-50	30902	eqtl-a-ENSG00000076555	A	G	0.592094	0.0072041	224.222
Metformin	ACACB	rs76940307	12	109595110	-0.144281	-0.144281	0.021964	5.06524e-11	31392	eqtl-a-ENSG00000076555	C	A	0.0795303	0.00137276	43.1501
Metformin	ACACB	rs11067376	12	110027795	-0.0749179	-0.0749179	0.0122762	1.04229e-09	31684	eqtl-a-ENSG00000076555	G	A	0.37523	0.0011741	37.2417
Metformin	ACACB	rs140566481	12	110046395	0.265319	0.265319	0.034665	1.95119e-14	30543	eqtl-a-ENSG00000076555	C	T	0.0302733	0.00191436	58.5787
Metformin	ACACB	rs824997	12	110155571	0.196664	0.196664	0.0170916	1.22208e-30	31566	eqtl-a-ENSG00000076555	C	T	0.860368	0.00417696	132.395
Metformin	ACACB	rs12304751	12	109659177	-0.572115	-0.572115	0.0274824	2.99847e-96	30971	eqtl-a-ENSG00000076555	G	A	0.0477873	0.0138001	433.355
Metformin	ACACB	rs61934340	12	109669430	-0.0918513	-0.0918513	0.0146127	3.26167e-10	31355	eqtl-a-ENSG00000076555	T	C	0.209189	0.00125855	39.509
Metformin	ACACB	rs2066925	12	109690314	-0.224952	-0.224952	0.0134948	2.18072e-62	31676	eqtl-a-ENSG00000076555	T	A	0.256607	0.00869635	277.865
Metformin	ACACB	rs73410945	12	109274779	-0.112459	-0.112459	0.0197995	1.34691e-08	28250	eqtl-a-ENSG00000076555	T	C	0.100194	0.00114073	32.26
Metformin	ACACB	rs141927354	12	109349984	-0.096615	-0.096615	0.0122661	3.36434e-15	31231	eqtl-a-ENSG00000076555	T	A	0.624866	0.00198263	62.0386
Metformin	ACACB	rs73195455	12	109501365	-0.593051	-0.593051	0.0470956	2.319e-36	24108	eqtl-a-ENSG00000076555	C	A	0.0160511	0.00653481	158.564
Metformin	ACACB	rs117645666	12	109525334	0.245171	0.245171	0.0404205	1.31632e-09	27753	eqtl-a-ENSG00000076555	A	G	0.0221139	0.00132393	36.7891
Metformin	ACACB	rs2569987	12	109541171	0.301368	0.301368	0.0159662	1.82432e-79	31569	eqtl-a-ENSG00000076555	C	T	0.161678	0.0111602	356.268
Metformin	ACACB	rs143408102	12	109553982	0.276782	0.276782	0.0444251	4.65843e-10	24519	eqtl-a-ENSG00000076555	A	G	0.0182318	0.00158069	38.8151
Metformin	ACACB	rs55777602	12	109555370	-0.628064	-0.628064	0.0420994	2.49459e-50	28233	eqtl-a-ENSG00000076555	G	A	0.0200795	0.00782175	222.557
Metformin	ACACB	rs73190617	12	109727021	-0.323649	-0.323649	0.0344825	6.23161e-21	25213	eqtl-a-ENSG00000076555	A	G	0.0305393	0.003482	88.0915
Metformin	ACACB	rs74826990	12	109775935	0.252097	0.252097	0.0240588	1.08568e-25	31567	eqtl-a-ENSG00000076555	A	G	0.0649441	0.00346625	109.793
Metformin	ACACB	rs117567274	12	109885229	0.196934	0.196934	0.0250795	4.0879e-15	31681	eqtl-a-ENSG00000076555	T	C	0.0596294	0.00194256	61.6581
Metformin	ACACB	rs10850274	12	109935081	0.0974373	0.0974373	0.0135249	5.83848e-13	31684	eqtl-a-ENSG00000076555	A	G	0.261133	0.00163548	51.9002
Metformin	ACACB	rs79467512	12	110057189	-0.283286	-0.283286	0.0441262	1.3627e-10	29424	eqtl-a-ENSG00000076555	T	G	0.0184813	0.00139882	41.2138
Metformin	ACACB	rs12321021	12	110083578	-0.0702227	-0.0702227	0.0123994	1.48231e-08	31016	eqtl-a-ENSG00000076555	A	T	0.358159	0.00103308	32.073
Metformin	ACACB	rs73195457	12	109505225	0.224269	0.224269	0.031344	8.36758e-13	29138	eqtl-a-ENSG00000076555	T	G	0.0373187	0.00175397	51.1935
Metformin	ACACB	rs246086	12	109559326	-0.771518	-0.771518	0.02268	1e-200	31226	eqtl-a-ENSG00000076555	G	A	0.931685	0.0357355	1157.16
Metformin	ACACB	rs2436630	12	109562460	-0.253241	-0.253241	0.0137573	1.13763e-75	31684	eqtl-a-ENSG00000076555	A	G	0.240727	0.0105817	338.835
Metformin	ACACB	rs77569767	12	109622363	0.14295	0.14295	0.0240859	2.93853e-09	28673	eqtl-a-ENSG00000076555	G	A	0.0651538	0.00122702	35.2231
Metformin	ACACB	rs74490046	12	109640505	-0.59667	-0.59667	0.0477309	7.39095e-36	22582	eqtl-a-ENSG00000076555	A	C	0.0156223	0.00687276	156.261
Metformin	ACACB	rs2268389	12	109643152	0.159806	0.159806	0.0214966	1.05512e-13	27399	eqtl-a-ENSG00000076555	G	A	0.083296	0.00201304	55.2625
Metformin	ACACB	rs17848835	12	109692053	-0.171014	-0.171014	0.019611	2.77204e-18	31300	eqtl-a-ENSG00000076555	T	C	0.102021	0.0024237	76.0414
Metformin	ACACB	rs116942688	12	109748312	-0.434616	-0.434616	0.0217604	9.46019e-89	28672	eqtl-a-ENSG00000076555	T	C	0.0789931	0.0137225	398.899
Metformin	ACACB	rs4766593	12	109762968	-0.187594	-0.187594	0.0118265	1.16145e-56	31564	eqtl-a-ENSG00000076555	T	C	0.534222	0.00790859	251.601
Metformin	ACACB	rs183610547	12	109830859	0.378961	0.378961	0.0464009	3.16155e-16	24051	eqtl-a-ENSG00000076555	T	C	0.0166526	0.00276578	66.6988
Metformin	ACACB	rs141486186	12	109839466	-0.319397	-0.319397	0.0451241	1.46049e-12	27062	eqtl-a-ENSG00000076555	A	G	0.0176468	0.00184798	50.0989
Metformin	ACACB	rs34725387	12	109872909	-0.13665	-0.13665	0.0227447	1.87828e-09	30971	eqtl-a-ENSG00000076555	T	C	0.0737373	0.00116416	36.0948
Sulfonylureas	KCNJ11	rs35933265	11	17115254	0.0973111	-0.0973111	0.0118987	2.87607e-16	13925	eqtl-a-ENSG00000187486	G	C	0.531274	0.00478058	66.8797
Sulfonylureas	KCNJ11	rs11024227	11	17284166	0.100298	-0.100298	0.0118977	3.457e-17	13924	eqtl-a-ENSG00000187486	G	A	0.531772	0.00507826	71.0603
Sulfonylureas	KCNJ11	rs2355016	11	17402178	-0.112043	0.112043	0.0150328	9.09704e-14	14258	eqtl-a-ENSG00000187486	A	G	0.193628	0.00388126	55.5468
Sulfonylureas	KCNJ11	rs2074310	11	17421886	-0.158	0.158	0.0122459	4.37421e-38	14263	eqtl-a-ENSG00000187486	C	T	0.628603	0.0115375	166.457
Sulfonylureas	KCNJ11	rs1002227	11	17405347	-0.0732328	0.0732328	0.013051	2.00701e-08	14263	eqtl-a-ENSG00000187486	A	C	0.293867	0.00220285	31.4842
Sulfonylureas	ABCA1	rs74655031	9	108185371	0.240191	-0.240191	0.0333636	6.0562e-13	22768	eqtl-a-ENSG00000165029	C	T	0.0327813	0.0022713	51.8261
Sulfonylureas	ABCA1	rs2853579	9	107591272	0.137609	-0.137609	0.017985	1.99113e-14	26609	eqtl-a-ENSG00000165029	T	G	0.124582	0.00219536	58.5405
Sulfonylureas	ABCA1	rs2487052	9	107686405	-0.211007	0.211007	0.0140301	4.04017e-51	31684	eqtl-a-ENSG00000165029	T	C	0.230035	0.00708853	226.182
Sulfonylureas	ABCA1	rs4743784	9	107744661	-0.0786411	0.0786411	0.0119472	4.63554e-11	31355	eqtl-a-ENSG00000165029	G	A	0.550837	0.00137998	43.3264
Sulfonylureas	ABCA1	rs7866344	9	107824666	-0.0930532	0.0930532	0.0139083	2.2228e-11	31355	eqtl-a-ENSG00000165029	G	A	0.240278	0.00142561	44.7611
Sulfonylureas	ABCA1	rs2173884	9	107857255	0.120708	-0.120708	0.0129789	1.40185e-20	31684	eqtl-a-ENSG00000165029	T	C	0.297531	0.00272261	86.4933
Sulfonylureas	ABCA1	rs59179413	9	107891888	-0.21929	0.21929	0.0305844	7.48859e-13	31237	eqtl-a-ENSG00000165029	G	A	0.0392745	0.00164312	51.4072
Sulfonylureas	ABCA1	rs10991411	9	107684276	-0.132721	0.132721	0.0205202	9.94489e-11	31569	eqtl-a-ENSG00000165029	C	T	0.0924172	0.00132341	41.8314
Sulfonylureas	ABCA1	rs12686565	9	107739152	-0.164587	0.164587	0.0121762	1.23794e-41	31569	eqtl-a-ENSG00000165029	C	A	0.381143	0.00575459	182.706
Sulfonylureas	ABCA1	rs2937348	9	107844725	-0.0956138	0.0956138	0.0129843	1.78731e-13	31557	eqtl-a-ENSG00000165029	G	C	0.298278	0.00171544	54.2238
Sulfonylureas	ABCA1	rs2575874	9	107676758	-0.107724	0.107724	0.0147662	2.98195e-13	30077	eqtl-a-ENSG00000165029	G	A	0.796896	0.00176644	53.2198
Sulfonylureas	ABCA1	rs72740304	9	107809759	0.185492	-0.185492	0.01807	1.01321e-24	31568	eqtl-a-ENSG00000165029	C	T	0.122749	0.003327	105.371
Sulfonylureas	ABCA1	rs75932292	9	107819929	0.15889	-0.15889	0.0247212	1.29981e-10	30876	eqtl-a-ENSG00000165029	T	C	0.0615868	0.00133618	41.3086
Sulfonylureas	ABCA1	rs9657691	9	107783077	-0.141657	0.141657	0.0154366	4.4412e-20	31568	eqtl-a-ENSG00000165029	T	C	0.180274	0.00266062	84.2091
Sulfonylureas	ABCA1	rs2487054	9	107604722	0.0775666	-0.0775666	0.0121289	1.6055e-10	26271	eqtl-a-ENSG00000165029	C	A	0.400499	0.00155443	40.8969
Sulfonylureas	ABCA1	rs3890182	9	107647655	-0.141431	0.141431	0.0188807	6.83439e-14	31300	eqtl-a-ENSG00000165029	A	G	0.111382	0.00178955	56.1099
Sulfonylureas	ABCA1	rs7864842	9	107785968	-0.149925	0.149925	0.0118594	1.24194e-36	31555	eqtl-a-ENSG00000165029	A	G	0.53091	0.00503935	159.812
Sulfonylureas	ABCA1	rs79813326	9	107677276	0.330151	-0.330151	0.0369904	4.44939e-19	26858	eqtl-a-ENSG00000165029	A	G	0.0264426	0.00295735	79.6583
Sulfonylureas	ABCA1	rs10991414	9	107685589	0.0976895	-0.0976895	0.0176679	3.22062e-08	31684	eqtl-a-ENSG00000165029	C	T	0.130182	0.000964008	30.5712
Sulfonylureas	ABCA1	rs2487032	9	107703934	-0.147411	0.147411	0.0118428	1.44844e-35	31684	eqtl-a-ENSG00000165029	A	G	0.513135	0.00486638	154.931
Sulfonylureas	ABCA1	rs141366790	9	107723647	-0.372605	0.372605	0.0377513	5.60531e-23	27798	eqtl-a-ENSG00000165029	C	A	0.0253268	0.00349234	97.4132
Sulfonylureas	ABCA1	rs4742932	9	107745660	-0.186765	0.186765	0.0215562	4.54674e-18	31562	eqtl-a-ENSG00000165029	G	T	0.0826632	0.00237282	75.0642
Sulfonylureas	ABCA1	rs328883	9	107803009	-0.117902	0.117902	0.0119707	6.90876e-23	31683	eqtl-a-ENSG00000165029	T	G	0.433028	0.00305255	97.004
Sulfonylureas	ABCA1	rs117930054	9	107638194	-0.311202	0.311202	0.0416464	7.86321e-14	29648	eqtl-a-ENSG00000165029	A	G	0.0207748	0.00187989	55.8361
Sulfonylureas	ABCA1	rs56310223	9	107695882	0.118121	-0.118121	0.0213546	3.18053e-08	31385	eqtl-a-ENSG00000165029	A	G	0.0846826	0.000973957	30.5955
Sulfonylureas	ABCA1	rs9695887	9	107867295	0.198047	-0.198047	0.0156478	1.0311e-36	31569	eqtl-a-ENSG00000165029	A	G	0.172964	0.00504876	160.183
Sulfonylureas	ABCA1	rs7859960	9	107915435	0.0745244	-0.0745244	0.012179	9.41629e-10	17767	eqtl-a-ENSG00000165029	A	G	0.391309	0.00210315	37.4412
Sulfonylureas	ABCA1	rs2244278	9	107661129	0.125752	-0.125752	0.0183147	6.60237e-12	31567	eqtl-a-ENSG00000165029	A	C	0.119546	0.00149129	47.1429
Sulfonylureas	ABCA1	rs113330977	9	107812021	-0.139171	0.139171	0.0213731	7.43533e-11	31566	eqtl-a-ENSG00000165029	A	G	0.0844438	0.00134145	42.3983
Sulfonylureas	ABCA1	rs76125870	9	107973934	0.245686	-0.245686	0.02939	6.30376e-17	25122	eqtl-a-ENSG00000165029	G	A	0.0426248	0.00277408	69.8786
Sulfonylureas	CPT1A	rs11228197	11	68063068	0.207072	-0.207072	0.0365135	1.41971e-08	24505	eqtl-a-ENSG00000110090	T	C	0.0272517	0.00131078	32.1602
Sulfonylureas	CPT1A	rs76710454	11	68083673	-0.258194	0.258194	0.0415891	5.35945e-10	29141	eqtl-a-ENSG00000110090	T	G	0.0208593	0.0013209	38.5406
Sulfonylureas	CPT1A	rs97411	11	68085768	-0.125632	0.125632	0.0148324	2.45414e-17	31231	eqtl-a-ENSG00000110090	C	T	0.799664	0.00229197	71.7404
Sulfonylureas	CPT1A	rs118163126	11	68471346	0.250176	-0.250176	0.0420181	2.61987e-09	20199	eqtl-a-ENSG00000110090	A	G	0.0204311	0.00175206	35.4484
Sulfonylureas	CPT1A	rs186654582	11	68518279	-0.40216	0.40216	0.0429309	7.40628e-21	13244	eqtl-a-ENSG00000110090	T	G	0.0194805	0.00658269	87.7455
Sulfonylureas	CPT1A	rs189021482	11	68753872	0.500103	-0.500103	0.0493831	4.20146e-24	20415	eqtl-a-ENSG00000110090	C	T	0.0146349	0.00499871	102.551
Sulfonylureas	CPT1A	rs183681965	11	68403079	-0.279122	0.279122	0.0428351	7.20112e-11	23462	eqtl-a-ENSG00000110090	G	A	0.0196334	0.00180658	42.459
Sulfonylureas	CPT1A	rs2513279	11	68454166	0.190178	-0.190178	0.01424	1.10459e-40	24303	eqtl-a-ENSG00000110090	C	T	0.77837	0.00728589	178.354
Sulfonylureas	CPT1A	rs77823556	11	68757187	-0.525847	0.525847	0.0362888	1.38931e-47	25297	eqtl-a-ENSG00000110090	A	G	0.0272476	0.0082325	209.97
Sulfonylureas	CPT1A	rs7107682	11	68799772	0.0974063	-0.0974063	0.0118771	2.38013e-16	31684	eqtl-a-ENSG00000110090	G	A	0.491206	0.00211839	67.2573
Sulfonylureas	CPT1A	rs11603630	11	68046066	-0.0997445	0.0997445	0.0160606	5.27825e-10	31568	eqtl-a-ENSG00000110090	A	G	0.163779	0.00122037	38.5692
Sulfonylureas	CPT1A	rs948863	11	68420974	0.399858	-0.399858	0.0175424	5.28445e-115	31682	eqtl-a-ENSG00000110090	A	G	0.872797	0.016135	519.541
Sulfonylureas	CPT1A	rs2186937	11	68256847	-0.323088	0.323088	0.0176525	7.85959e-75	31684	eqtl-a-ENSG00000110090	A	G	0.127231	0.0104625	334.977
Sulfonylureas	CPT1A	rs139904896	11	68401472	0.155465	-0.155465	0.0232614	2.33776e-11	26055	eqtl-a-ENSG00000110090	T	C	0.0701859	0.00171149	44.666
Sulfonylureas	CPT1A	rs17882132	11	68502345	-0.152256	0.152256	0.0196014	7.98546e-15	23396	eqtl-a-ENSG00000110090	C	G	0.102261	0.00257237	60.3332
Sulfonylureas	CPT1A	rs4930248	11	68565904	0.279727	-0.279727	0.012037	1.8281e-119	31355	eqtl-a-ENSG00000110090	T	C	0.62051	0.0169326	540.031
Sulfonylureas	CPT1A	rs2508852	11	68627938	0.137116	-0.137116	0.0206416	3.08177e-11	23420	eqtl-a-ENSG00000110090	T	C	0.0911965	0.00188063	44.1236
Sulfonylureas	CPT1A	rs2924701	11	68672088	-0.150972	0.150972	0.015673	5.82371e-22	31599	eqtl-a-ENSG00000110090	G	A	0.826704	0.0029279	92.7844
Sulfonylureas	CPT1A	rs11228437	11	68777183	0.08478	-0.08478	0.0132376	1.50959e-10	31556	eqtl-a-ENSG00000110090	T	G	0.279918	0.00129818	41.0161
Sulfonylureas	CPT1A	rs118098503	11	68098710	-0.274138	0.274138	0.0298213	3.82737e-20	27980	eqtl-a-ENSG00000110090	T	C	0.041301	0.00301123	84.5025
Sulfonylureas	CPT1A	rs137864217	11	68205117	-0.513707	0.513707	0.0359328	2.30409e-46	25458	eqtl-a-ENSG00000110090	C	T	0.0278173	0.00796469	204.377
Sulfonylureas	CPT1A	rs143228039	11	68237110	-0.53808	0.53808	0.0398003	1.1984e-41	25264	eqtl-a-ENSG00000110090	A	G	0.0225866	0.00718299	182.77
Sulfonylureas	CPT1A	rs627174	11	68163514	0.117704	-0.117704	0.0174508	1.53038e-11	28135	eqtl-a-ENSG00000110090	T	C	0.866132	0.00161443	45.4921
Sulfonylureas	CPT1A	rs79409498	11	68180294	0.139816	-0.139816	0.0240427	6.05606e-09	25866	eqtl-a-ENSG00000110090	T	C	0.0654129	0.00130577	33.8166
Sulfonylureas	CPT1A	rs113002363	11	68448137	-0.267636	0.267636	0.0337341	2.1252e-15	27018	eqtl-a-ENSG00000110090	T	C	0.0320148	0.00232436	62.9412
Sulfonylureas	CPT1A	rs34537179	11	68487280	0.129275	-0.129275	0.0169343	2.27929e-14	29836	eqtl-a-ENSG00000110090	G	A	0.143653	0.00194949	58.2747
Sulfonylureas	CPT1A	rs12225619	11	68633819	0.281188	-0.281188	0.0255296	3.26437e-28	26246	eqtl-a-ENSG00000110090	T	C	0.0571537	0.00460104	121.308
Sulfonylureas	CPT1A	rs61887147	11	68658686	-0.182785	0.182785	0.0136717	9.07821e-41	31231	eqtl-a-ENSG00000110090	A	C	0.249293	0.00569096	178.74
Sulfonylureas	CPT1A	rs10896391	11	68782860	0.165703	-0.165703	0.0206091	8.97016e-16	31561	eqtl-a-ENSG00000110090	T	C	0.091369	0.00204417	64.6441
Sulfonylureas	CPT1A	rs12576643	11	68797722	0.120962	-0.120962	0.0122203	4.23838e-23	26065	eqtl-a-ENSG00000110090	T	C	0.379871	0.0037451	97.9755
Sulfonylureas	CPT1A	rs897049	11	68528613	0.281155	-0.281155	0.019607	1.24108e-46	30192	eqtl-a-ENSG00000110090	A	C	0.101027	0.00676463	205.615
Sulfonylureas	CPT1A	rs1249585	11	68764457	0.169413	-0.169413	0.0127598	3.13906e-40	31556	eqtl-a-ENSG00000110090	C	T	0.68738	0.00555544	176.276
Sulfonylureas	CPT1A	rs7944040	11	68101356	0.0740898	-0.0740898	0.0121993	1.2523e-09	31017	eqtl-a-ENSG00000110090	T	C	0.612231	0.0011878	36.8836
Sulfonylureas	CPT1A	rs117541821	11	68260186	-0.325322	0.325322	0.0441312	1.68345e-13	25173	eqtl-a-ENSG00000110090	G	A	0.0184595	0.00215418	54.3398
Sulfonylureas	CPT1A	rs7927235	11	68289338	0.145163	-0.145163	0.0176728	2.14289e-16	31355	eqtl-a-ENSG00000110090	G	A	0.129699	0.00214721	67.4664
Sulfonylureas	CPT1A	rs75022915	11	68522216	0.773302	-0.773302	0.0360273	3.36512e-102	29259	eqtl-a-ENSG00000110090	C	T	0.0271667	0.0155026	460.702
Sulfonylureas	CPT1A	rs61887067	11	68588176	-0.205069	0.205069	0.0129214	1.01274e-56	30407	eqtl-a-ENSG00000110090	A	G	0.296147	0.00821559	251.864
Sulfonylureas	CPT1A	rs75923988	11	68595239	0.36068	-0.36068	0.0311441	5.15585e-31	31239	eqtl-a-ENSG00000110090	T	C	0.0375898	0.00427512	134.115
Sulfonylureas	CPT1A	rs138490201	11	68640859	0.362104	-0.362104	0.0485505	8.77203e-14	19121	eqtl-a-ENSG00000110090	G	T	0.0152001	0.00290088	55.6233
Sulfonylureas	CPT1A	rs141465625	11	68644255	0.282082	-0.282082	0.048892	7.95536e-09	11926	eqtl-a-ENSG00000110090	C	A	0.0150092	0.0027836	33.2842
Sulfonylureas	CPT1A	rs8181502	11	68147556	-0.17243	0.17243	0.0164484	1.03181e-25	31239	eqtl-a-ENSG00000110090	A	G	0.153474	0.00350566	109.892
Sulfonylureas	CPT1A	rs1546309	11	68454682	0.430551	-0.430551	0.0134361	1e-200	31346	eqtl-a-ENSG00000110090	T	C	0.759012	0.0317202	1026.81
Sulfonylureas	TRPM4	rs192423559	19	49832710	0.362294	-0.362294	0.0413974	2.10329e-18	21123	eqtl-a-ENSG00000130529	T	G	0.0209995	0.00361301	76.5871
Sulfonylureas	TRPM4	rs12983109	19	49579710	0.18556	-0.18556	0.0137789	2.45245e-41	31553	eqtl-a-ENSG00000130529	A	G	0.243504	0.0057151	181.353
Sulfonylureas	TRPM4	rs148942360	19	49598203	-0.367905	0.367905	0.0414088	6.40324e-19	24828	eqtl-a-ENSG00000130529	A	G	0.0209842	0.00316944	78.9348
Sulfonylureas	TRPM4	rs144963582	19	49634694	0.424721	-0.424721	0.0455734	1.17004e-20	18581	eqtl-a-ENSG00000130529	A	G	0.0172488	0.00465279	86.8483
Sulfonylureas	TRPM4	rs3745297	19	49658209	0.329251	-0.329251	0.0117839	8.57038e-172	31300	eqtl-a-ENSG00000130529	C	A	0.409056	0.0243358	780.661
Sulfonylureas	TRPM4	rs117333642	19	49654852	0.234738	-0.234738	0.0428831	4.40494e-08	17775	eqtl-a-ENSG00000130529	A	G	0.0196063	0.00168298	29.9619
Sulfonylureas	TRPM4	rs148650258	19	49909458	0.252478	-0.252478	0.0432318	5.22011e-09	20973	eqtl-a-ENSG00000130529	G	T	0.0192792	0.00162366	34.1051
Sulfonylureas	TRPM4	rs4645890	19	49460720	-0.276951	0.276951	0.0351992	3.59749e-15	19789	eqtl-a-ENSG00000130529	T	C	0.0293258	0.00311876	61.9039
Sulfonylureas	TRPM4	rs7255503	19	49906386	0.19445	-0.19445	0.0345259	1.78131e-08	24545	eqtl-a-ENSG00000130529	A	G	0.0305855	0.00129068	31.7182
Sulfonylureas	TRPM4	rs2176902	19	49707111	-0.186908	0.186908	0.0229127	3.42295e-16	28473	eqtl-a-ENSG00000130529	A	G	0.0723993	0.00233169	66.5408
Sulfonylureas	TRPM4	rs35298280	19	49632230	0.259229	-0.259229	0.0391035	3.3752e-11	28031	eqtl-a-ENSG00000130529	G	A	0.0236539	0.00156543	43.9461
Sulfonylureas	TRPM4	rs7259991	19	49640835	0.154161	-0.154161	0.0209743	1.98518e-13	30902	eqtl-a-ENSG00000130529	T	C	0.0879506	0.00174519	54.0207
Sulfonylureas	TRPM4	rs75837822	19	49747945	0.233011	-0.233011	0.0418641	2.60952e-08	25156	eqtl-a-ENSG00000130529	A	G	0.0205916	0.00123002	30.9779
Sulfonylureas	TRPM4	rs61320246	19	49748283	0.117151	-0.117151	0.0165716	1.55848e-12	26701	eqtl-a-ENSG00000130529	T	C	0.151484	0.00186827	49.9743
Sulfonylureas	TRPM4	rs3760664	19	49661582	0.319862	-0.319862	0.016393	8.64769e-85	30901	eqtl-a-ENSG00000130529	C	T	0.848776	0.0121712	380.71
Sulfonylureas	TRPM4	rs1716269	19	49697896	0.177761	-0.177761	0.0278351	1.70059e-10	24206	eqtl-a-ENSG00000130529	C	T	0.0478804	0.0016821	40.7821
Sulfonylureas	TRPM4	rs117979630	19	49757086	0.209434	-0.209434	0.0340089	7.36682e-10	26334	eqtl-a-ENSG00000130529	A	G	0.0315396	0.00143808	37.9221
Sulfonylureas	TRPM4	rs12151119	19	49700971	0.369194	-0.369194	0.0125714	1.41579e-189	28459	eqtl-a-ENSG00000130529	A	G	0.303113	0.0294152	862.436
Sulfonylureas	TRPM4	rs62127952	19	49688856	-0.159427	0.159427	0.0151572	7.10722e-26	28588	eqtl-a-ENSG00000130529	T	C	0.188534	0.00385514	110.629
Sulfonylureas	TRPM4	rs2334867	19	49788205	-0.0863664	0.0863664	0.0146319	3.57816e-09	31684	eqtl-a-ENSG00000130529	C	T	0.208538	0.00109846	34.8397
Sulfonylureas	TRPM4	rs35903102	19	49617901	0.175534	-0.175534	0.012298	3.20553e-46	31478	eqtl-a-ENSG00000130529	C	A	0.638261	0.0064307	203.723
Sulfonylureas	TRPM4	rs4802566	19	49632309	0.178866	-0.178866	0.0120633	9.74316e-50	31684	eqtl-a-ENSG00000130529	C	T	0.601545	0.00689118	219.841
Sulfonylureas	TRPM4	rs118154425	19	49659022	0.340611	-0.340611	0.0500928	1.05051e-11	15303	eqtl-a-ENSG00000130529	T	C	0.0142745	0.00301237	46.2315
Sulfonylureas	TRPM4	rs73050613	19	49724722	0.228274	-0.228274	0.038665	3.55222e-09	24932	eqtl-a-ENSG00000130529	T	C	0.0242232	0.00139614	34.8545
Sulfonylureas	TRPM4	rs144013016	19	49815535	-0.348701	0.348701	0.0355053	9.12431e-23	29401	eqtl-a-ENSG00000130529	T	G	0.0287347	0.00327002	96.4507
Sulfonylureas	TRPM4	rs12974629	19	49925667	-0.0935909	0.0935909	0.0144779	1.017e-10	27894	eqtl-a-ENSG00000130529	G	T	0.785486	0.00149593	41.7869
Sulfonylureas	VEGFA	rs187028731	6	43513464	0.335768	0.335768	0.0506905	3.50106e-11	22223	eqtl-a-ENSG00000112715	C	A	0.0139375	0.00197054	43.8739
Sulfonylureas	VEGFA	rs80351252	6	43629496	0.363537	0.363537	0.0438472	1.12305e-16	26697	eqtl-a-ENSG00000112715	T	G	0.0186847	0.00256833	68.7381
Sulfonylureas	VEGFA	rs77058580	6	43631919	0.474867	0.474867	0.0501761	2.96961e-21	20201	eqtl-a-ENSG00000112715	A	G	0.0141825	0.00441446	89.563
Sulfonylureas	VEGFA	rs9472075	6	43524843	-0.181191	-0.181191	0.0257041	1.7997e-12	25308	eqtl-a-ENSG00000112715	T	C	0.0566342	0.00195964	49.688
Sulfonylureas	VEGFA	rs59636079	6	43705392	0.114163	0.114163	0.0187809	1.21241e-09	31354	eqtl-a-ENSG00000112715	C	T	0.112917	0.00117714	36.9491
Sulfonylureas	VEGFA	rs833065	6	43683804	-0.192155	-0.192155	0.0158136	5.65327e-34	31468	eqtl-a-ENSG00000112715	G	A	0.831379	0.00467039	147.648
Sulfonylureas	VEGFA	rs12195350	6	43365360	-0.0844347	-0.0844347	0.0144375	4.96318e-09	31468	eqtl-a-ENSG00000112715	G	A	0.216334	0.00108575	34.2014
Sulfonylureas	VEGFA	rs1214752	6	43396325	0.082111	0.082111	0.0118838	4.86743e-12	31086	eqtl-a-ENSG00000112715	T	C	0.503908	0.00153347	47.7395
Sulfonylureas	VEGFA	rs114656313	6	43692999	0.771206	0.771206	0.0348321	1.28529e-108	30273	eqtl-a-ENSG00000112715	A	C	0.0290611	0.0159354	490.193
Sulfonylureas	VEGFA	rs116095163	6	43711764	-0.218327	-0.218327	0.0281542	8.84912e-15	26102	eqtl-a-ENSG00000112715	A	G	0.0466786	0.00229865	60.1329
Sulfonylureas	VEGFA	rs3024997	6	43745107	0.142516	0.142516	0.0127298	4.29438e-29	24726	eqtl-a-ENSG00000112715	A	G	0.317443	0.00504373	125.333
Sulfonylureas	VEGFA	rs2841653	6	43256800	-0.163849	-0.163849	0.0281373	5.77311e-09	30433	eqtl-a-ENSG00000112715	T	C	0.0468286	0.00111303	33.9085
Sulfonylureas	VEGFA	rs4392721	6	43741201	-0.235299	-0.235299	0.0260399	1.62218e-19	26731	eqtl-a-ENSG00000112715	A	G	0.0549611	0.00304536	81.648
Sulfonylureas	VEGFA	rs78013618	6	43318061	0.41428	0.41428	0.0451546	4.53211e-20	25311	eqtl-a-ENSG00000112715	T	C	0.0175795	0.00331474	84.1718
Sulfonylureas	VEGFA	rs833050	6	43717323	0.386575	0.386575	0.0388818	2.72709e-23	26907	eqtl-a-ENSG00000112715	A	G	0.0238365	0.00366044	98.8459
Sulfonylureas	VEGFA	rs1114357	6	43262929	-0.0942555	-0.0942555	0.0148017	1.91509e-10	31353	eqtl-a-ENSG00000112715	T	C	0.202042	0.00129171	40.5486
Sulfonylureas	VEGFA	rs41281826	6	43572839	0.28208	0.28208	0.0428055	4.40453e-11	20360	eqtl-a-ENSG00000112715	T	G	0.0196598	0.00212845	43.4234
Sulfonylureas	VEGFA	rs11965885	6	43693094	-0.345394	-0.345394	0.0116925	8.93305e-192	31141	eqtl-a-ENSG00000112715	T	G	0.57734	0.027258	872.571
Sulfonylureas	VEGFA	rs9367172	6	43709993	-0.209117	-0.209117	0.0130764	1.45278e-57	31461	eqtl-a-ENSG00000112715	A	G	0.284304	0.00806357	255.734
Sulfonylureas	VEGFA	rs77398754	6	43710767	-0.219329	-0.219329	0.0353516	5.4906e-10	30844	eqtl-a-ENSG00000112715	C	T	0.0291152	0.00124645	38.4911
Sulfonylureas	VEGFA	rs833052	6	43723335	-0.124857	-0.124857	0.0177902	2.2475e-12	31141	eqtl-a-ENSG00000112715	C	A	0.872108	0.00157928	49.255
Sulfonylureas	VEGFA	rs6899540	6	43758324	0.0987739	0.0987739	0.0164826	2.06509e-09	26843	eqtl-a-ENSG00000112715	C	A	0.153671	0.0013361	35.9101
AGIs	MGAM	rs73158438	7	141839970	-0.0834553	0.0834553	0.0144973	8.58242e-09	26816	eqtl-a-ENSG00000257335	C	A	0.213905	0.0012343	33.1373
AGIs	MGAM	rs117303053	7	141841041	-0.201035	0.201035	0.0357084	1.8021e-08	25122	eqtl-a-ENSG00000257335	G	T	0.0285329	0.00126014	31.6946
AGIs	MGAM	rs75520618	7	141854131	0.262811	-0.262811	0.0438837	2.11388e-09	21661	eqtl-a-ENSG00000257335	A	G	0.0186972	0.00165312	35.8642
AGIs	MGAM	rs60035741	7	141688413	0.313232	-0.313232	0.0392757	1.5237e-15	22120	eqtl-a-ENSG00000257335	A	C	0.0234086	0.00286729	63.6011
AGIs	MGAM	rs62477621	7	141760312	-0.0923715	0.0923715	0.016152	1.07149e-08	18162	eqtl-a-ENSG00000257335	G	T	0.161573	0.00179764	32.7039
AGIs	MGAM	rs62477624	7	141761244	-0.205885	0.205885	0.0311508	3.85922e-11	21573	eqtl-a-ENSG00000257335	C	T	0.0378228	0.00202089	43.6808
AGIs	MGAM	rs11762139	7	141761754	0.0814937	-0.0814937	0.0122693	3.09457e-11	27062	eqtl-a-ENSG00000257335	A	G	0.375836	0.00162764	44.1156
AGIs	MGAM	rs34100990	7	141790217	-0.135392	0.135392	0.0232984	6.20269e-09	18703	eqtl-a-ENSG00000257335	G	A	0.0700029	0.00180245	33.7684
AGIs	MGAM	rs12539999	7	141808381	0.33339	-0.33339	0.0224336	5.88573e-50	31238	eqtl-a-ENSG00000257335	A	G	0.925085	0.00702066	220.848
AGIs	MGAM	rs58384475	7	141849064	0.0743635	-0.0743635	0.0118911	4.01098e-10	30902	eqtl-a-ENSG00000257335	T	G	0.486913	0.00126402	39.1076
AGIs	MGAM	rs78997979	7	141922891	-0.242111	0.242111	0.0437205	3.06288e-08	22842	eqtl-a-ENSG00000257335	A	G	0.0188469	0.00134079	30.6648
AGIs	MGAM	rs68052338	7	141790719	-0.209681	0.209681	0.0120625	1.11378e-67	22285	eqtl-a-ENSG00000257335	A	G	0.607931	0.0133783	302.151
AGIs	MGAM	rs4407790	7	141807087	0.357627	-0.357627	0.0117543	1e-200	31684	eqtl-a-ENSG00000257335	G	T	0.403078	0.0283879	925.664
AGIs	MGAM	rs75906079	7	141812419	0.352621	-0.352621	0.0452021	6.15177e-15	23315	eqtl-a-ENSG00000257335	T	C	0.0175713	0.00260346	60.8528
AGIs	MGAM	rs111964003	7	141847142	0.186946	-0.186946	0.0287362	7.74819e-11	24975	eqtl-a-ENSG00000257335	A	G	0.0447739	0.0016918	42.321
AGIs	MGAM	rs11979847	7	141731856	-0.249726	0.249726	0.038743	1.1499e-10	27305	eqtl-a-ENSG00000257335	T	C	0.0241116	0.00151934	41.5456
AGIs	MGAM	rs13229622	7	141844510	0.140433	-0.140433	0.0135915	5.02805e-25	31565	eqtl-a-ENSG00000257335	C	G	0.2557	0.00337089	106.755
AGIs	MGAM	rs62479416	7	141847418	0.270675	-0.270675	0.0418748	1.0211e-10	24623	eqtl-a-ENSG00000257335	A	G	0.0205648	0.00169407	41.7805
AGIs	MGAM	rs185344593	7	141849582	-0.209496	0.209496	0.0282697	1.25545e-13	28673	eqtl-a-ENSG00000257335	C	T	0.0462963	0.0019117	54.9154
AGIs	MGAM	rs4401759	7	141774452	-0.0791475	0.0791475	0.0120641	5.3592e-11	19241	eqtl-a-ENSG00000257335	G	A	0.414267	0.00223208	43.039
AGIs	MGAM	rs73738784	7	141787190	-0.203085	0.203085	0.0306969	3.69063e-11	20089	eqtl-a-ENSG00000257335	C	T	0.0389969	0.00217413	43.7668
AGIs	MGAM	rs117295812	7	141876870	0.240722	-0.240722	0.0407514	3.48393e-09	24913	eqtl-a-ENSG00000257335	T	G	0.0217512	0.00139872	34.8923
AGIs	MGAM	rs12540186	7	141728622	0.112263	-0.112263	0.015105	1.06807e-13	31569	eqtl-a-ENSG00000257335	T	G	0.191213	0.00174673	55.2355
AGIs	MGAM	rs144788537	7	141805261	-0.305157	0.305157	0.0445465	7.36377e-12	24970	eqtl-a-ENSG00000257335	G	T	0.0181201	0.00187587	46.9248
AGIs	MGAM	rs58471642	7	141809809	0.373665	-0.373665	0.0201477	8.75185e-77	31561	eqtl-a-ENSG00000257335	A	G	0.0940308	0.0107813	343.954
AGIs	MGAM	rs4406326	7	141882638	0.0819303	-0.0819303	0.0148621	3.53574e-08	31239	eqtl-a-ENSG00000257335	C	T	0.200046	0.000971904	30.3889
AGIs	MGAM	rs145406421	7	141798167	-0.23983	0.23983	0.0396309	1.43239e-09	22664	eqtl-a-ENSG00000257335	A	C	0.0230258	0.00161332	36.6201
AGIs	GAA	rs112597118	17	78234920	0.153339	-0.153339	0.0275003	2.46388e-08	21717	eqtl-a-ENSG00000171298	A	G	0.0491527	0.00142965	31.0893
AGIs	GAA	rs67551407	17	77956070	-0.0971663	0.0971663	0.0139989	3.89314e-12	16473	eqtl-a-ENSG00000171298	C	T	0.764301	0.00291628	48.1745
AGIs	GAA	rs76290800	17	77993275	0.494655	-0.494655	0.0143468	1e-200	27979	eqtl-a-ENSG00000171298	G	T	0.197891	0.0407574	1188.72
AGIs	GAA	rs112926204	17	78053791	0.281737	-0.281737	0.0194751	1.9756e-47	30902	eqtl-a-ENSG00000171298	A	G	0.102548	0.00672705	209.274
AGIs	GAA	rs1561812	17	78061027	-0.773462	0.773462	0.0101822	1e-200	31674	eqtl-a-ENSG00000171298	T	C	0.586451	0.154107	5770.07
AGIs	GAA	rs12600845	17	78077714	-0.143607	0.143607	0.0118424	7.63484e-34	31684	eqtl-a-ENSG00000171298	T	C	0.495528	0.00461992	147.048
AGIs	GAA	rs117217614	17	78187734	-0.283315	0.283315	0.0336799	4.03088e-17	22254	eqtl-a-ENSG00000171298	T	C	0.0321031	0.00316979	70.7584
AGIs	GAA	rs67747775	17	78056353	-0.135097	0.135097	0.016079	4.38228e-17	31270	eqtl-a-ENSG00000171298	C	T	0.162856	0.00225258	70.5926
AGIs	GAA	rs113011326	17	78148868	-0.631887	0.631887	0.0445816	1.33107e-45	20053	eqtl-a-ENSG00000171298	A	G	0.0178929	0.00991929	200.884
AGIs	GAA	rs12938321	17	78167655	-0.347105	0.347105	0.0132826	1.56315e-150	31355	eqtl-a-ENSG00000171298	A	G	0.258162	0.021316	682.876
AGIs	GAA	rs147122155	17	78119314	0.458092	-0.458092	0.0523307	2.06633e-18	9908	eqtl-a-ENSG00000171298	A	G	0.0130354	0.00767545	76.6211
AGIs	GAA	rs143160186	17	78159953	-0.330804	0.330804	0.0455102	3.6216e-13	22405	eqtl-a-ENSG00000171298	A	G	0.0173399	0.00235275	52.8329
AGIs	GAA	rs34367357	17	78172292	0.214868	-0.214868	0.0232134	2.11836e-20	26347	eqtl-a-ENSG00000171298	A	G	0.0702802	0.00324146	85.6741
AGIs	GAA	rs61011315	17	78201686	-0.332137	0.332137	0.0462754	7.09414e-13	16857	eqtl-a-ENSG00000171298	T	C	0.0167629	0.00304687	51.512
AGIs	GAA	rs12601526	17	78202358	0.212746	-0.212746	0.0117746	5.65327e-73	27070	eqtl-a-ENSG00000171298	T	C	0.516526	0.0119166	326.448
AGIs	GAA	rs146947468	17	78220106	0.262073	-0.262073	0.0462773	1.48751e-08	14518	eqtl-a-ENSG00000171298	T	C	0.0167849	0.00220431	32.0685
AGIs	GAA	rs111885773	17	78406181	-0.416423	0.416423	0.045084	2.54449e-20	17806	eqtl-a-ENSG00000171298	T	C	0.0176341	0.00476877	85.31
AGIs	GAA	rs118104363	17	78017614	0.858259	-0.858259	0.0354625	2.12814e-129	28494	eqtl-a-ENSG00000171298	A	G	0.0278193	0.0201429	585.71
AGIs	GAA	rs117713905	17	78070302	0.895792	-0.895792	0.0372081	4.57088e-128	29348	eqtl-a-ENSG00000171298	C	T	0.0252132	0.0193679	579.595
AGIs	GAA	rs11654594	17	78072952	0.847189	-0.847189	0.0232856	1e-200	25906	eqtl-a-ENSG00000171298	C	T	0.0637991	0.0486137	1323.64
AGIs	GAA	rs117035590	17	78126704	-0.307826	0.307826	0.0408214	4.67089e-14	25153	eqtl-a-ENSG00000171298	T	C	0.0216406	0.0022557	56.8614
AGIs	GAA	rs74000619	17	78185105	0.265202	-0.265202	0.0401371	3.91111e-11	24162	eqtl-a-ENSG00000171298	C	T	0.0224236	0.00180369	43.656
AGIs	GAA	rs3829606	17	78022037	-0.296373	0.296373	0.0200197	1.37594e-49	31568	eqtl-a-ENSG00000171298	A	C	0.0963085	0.00689484	219.153
AGIs	GAA	rs112710614	17	78087772	0.147616	-0.147616	0.023133	1.75711e-10	28473	eqtl-a-ENSG00000171298	A	G	0.0710531	0.00142812	40.7181
AGIs	GAA	rs2241886	17	78113832	-0.573434	0.573434	0.0148293	1e-200	31684	eqtl-a-ENSG00000171298	A	G	0.17697	0.0450683	1495.24
AGIs	GAA	rs9916806	17	78207567	0.0775097	-0.0775097	0.0118997	7.33669e-11	27283	eqtl-a-ENSG00000171298	C	G	0.475729	0.00155271	42.4252
AGIs	GAA	rs117140258	17	78215658	0.443952	-0.443952	0.0369677	3.18713e-33	20690	eqtl-a-ENSG00000171298	A	G	0.0263529	0.00692262	144.214
AGIs	GAA	rs139117822	17	78256698	0.302011	-0.302011	0.039411	1.81635e-14	18751	eqtl-a-ENSG00000171298	C	T	0.0232524	0.00312213	58.7202
AGIs	GAA	rs17857135	17	78262161	0.119043	-0.119043	0.015973	9.13903e-14	28193	eqtl-a-ENSG00000171298	C	T	0.16578	0.00196632	55.5417
AGIs	GAA	rs116999244	17	77958264	-0.393933	0.393933	0.0489595	8.54083e-16	14249	eqtl-a-ENSG00000171298	A	G	0.0149335	0.00452322	64.7352
AGIs	GAA	rs55714027	17	77958254	0.198628	-0.198628	0.0144758	7.58054e-43	17410	eqtl-a-ENSG00000171298	A	G	0.211593	0.0106992	188.266
AGIs	GAA	rs183996049	17	78370516	0.224537	-0.224537	0.0400393	2.04909e-08	22033	eqtl-a-ENSG00000171298	G	A	0.0225557	0.00142538	31.4473
AGIs	GAA	rs117705678	17	78399234	0.291176	-0.291176	0.0377542	1.2368e-14	29039	eqtl-a-ENSG00000171298	T	C	0.0253923	0.00204421	59.4793
AGIs	GAA	rs149192624	17	78507836	0.308023	-0.308023	0.0473111	7.48514e-11	19730	eqtl-a-ENSG00000171298	T	C	0.0160355	0.00214389	42.3856
AGIs	GAA	rs2650239	17	77946678	-0.113173	0.113173	0.0202772	2.38589e-08	18998	eqtl-a-ENSG00000171298	T	C	0.0949867	0.00163709	31.1492
AGIs	GAA	rs140727729	17	78004903	-0.39249	0.39249	0.0471368	8.30615e-17	21137	eqtl-a-ENSG00000171298	A	C	0.016125	0.00326958	69.3292
AGIs	GAA	rs111537752	17	78025094	-0.784229	0.784229	0.0235574	1e-200	31240	eqtl-a-ENSG00000171298	A	G	0.063176	0.0342605	1108.2
AGIs	GAA	rs8079986	17	78045361	0.426167	-0.426167	0.0418439	2.32327e-24	19633	eqtl-a-ENSG00000171298	T	G	0.0205042	0.00525584	103.723
AGIs	GAA	rs72850896	17	78116874	-0.224187	0.224187	0.0213426	8.24518e-26	31569	eqtl-a-ENSG00000171298	A	G	0.0842644	0.00348308	110.335
AGIs	GAA	rs4889991	17	78158063	-0.607405	0.607405	0.0146278	1e-200	30902	eqtl-a-ENSG00000171298	A	G	0.820111	0.05285	1724.19
AGIs	GAA	rs113672699	17	78190779	-0.470473	0.470473	0.0315195	2.21259e-50	27269	eqtl-a-ENSG00000171298	T	C	0.0364288	0.00810445	222.79
AGIs	GAA	rs112798686	17	78195848	-0.429962	0.429962	0.041821	8.56446e-25	23273	eqtl-a-ENSG00000171298	T	C	0.0205242	0.00452136	105.695
AGIs	GAA	rs146197143	17	78257815	-0.281416	0.281416	0.0384869	2.62785e-13	31057	eqtl-a-ENSG00000171298	A	G	0.0244208	0.00171862	53.4635
AGIs	GAA	rs117847664	17	78277935	-0.225072	0.225072	0.0290452	9.2619e-15	20696	eqtl-a-ENSG00000171298	G	T	0.0437232	0.00289315	60.0445
AGIs	GAA	rs4243246	17	77884921	0.15015	-0.15015	0.0242353	5.81366e-10	27283	eqtl-a-ENSG00000171298	A	G	0.0642786	0.00140497	38.3829
AGIs	GAA	rs4889989	17	78151860	-0.604661	0.604661	0.011632	1e-200	31567	eqtl-a-ENSG00000171298	C	G	0.673958	0.0788541	2702.1
AGIs	GAA	rs9889839	17	78270679	0.0706542	-0.0706542	0.0119647	3.52217e-09	27399	eqtl-a-ENSG00000171298	G	A	0.44376	0.00127116	34.8704
AGIs	GAA	rs183495841	17	77969351	0.0930754	-0.0930754	0.0165013	1.6966e-08	13904	eqtl-a-ENSG00000171298	A	G	0.153302	0.00228314	31.8128
AGIs	GAA	rs11150852	17	78228340	0.172887	-0.172887	0.0164811	9.58297e-26	26119	eqtl-a-ENSG00000171298	T	G	0.847272	0.00419553	110.036
AGIs	GAA	rs59652033	17	77951023	0.132689	-0.132689	0.0127549	2.4027e-25	22160	eqtl-a-ENSG00000171298	T	C	0.315833	0.00486015	108.217
AGIs	GAA	rs11658592	17	77986130	0.084451	-0.084451	0.0137603	8.39885e-10	26461	eqtl-a-ENSG00000171298	A	G	0.248176	0.0014215	37.6649
AGIs	GAA	rs181350939	17	78196154	-0.348746	0.348746	0.0450071	9.27684e-15	16385	eqtl-a-ENSG00000171298	A	G	0.0177277	0.0036513	60.0385
AGIs	GAA	rs3829605	17	78022072	-0.463975	0.463975	0.011305	1e-200	31567	eqtl-a-ENSG00000171298	C	T	0.548788	0.0506583	1684.36
AGIs	GAA	rs117322711	17	78026382	-0.319401	0.319401	0.0495757	1.1729e-10	8195	eqtl-a-ENSG00000171298	A	G	0.0145833	0.00504016	41.5032
AGIs	GAA	rs117866760	17	78041116	-0.343169	0.343169	0.0385142	5.08511e-19	3369	eqtl-a-ENSG00000171298	A	G	0.0243396	0.0230295	79.368
AGIs	GAA	rs61751629	17	78166326	-0.296833	0.296833	0.0429445	4.772e-12	27176	eqtl-a-ENSG00000171298	A	G	0.019524	0.001755	47.7742
AGIs	GAA	rs9894254	17	78184679	-0.421577	0.421577	0.0285925	3.34272e-49	30776	eqtl-a-ENSG00000171298	T	C	0.0446675	0.00701446	217.388
AGIs	GAA	rs11150850	17	78199777	0.201309	-0.201309	0.0156337	6.09677e-38	26945	eqtl-a-ENSG00000171298	A	G	0.173274	0.00611613	165.801
AGIs	GAA	rs62076483	17	78271480	-0.153408	0.153408	0.0188039	3.39469e-16	25430	eqtl-a-ENSG00000171298	A	G	0.112331	0.00261057	66.5554
AGIs	GAA	rs142151927	17	77954742	0.339392	-0.339392	0.0278407	3.49704e-34	15648	eqtl-a-ENSG00000171298	A	G	0.0474794	0.0094082	148.599
AGIs	GAA	rs55871988	17	77959057	-0.104704	0.104704	0.0143603	3.06761e-13	17780	eqtl-a-ENSG00000171298	T	C	0.219166	0.00298123	53.1588
AGIs	GAA	rs62074517	17	77962762	0.119765	-0.119765	0.0130968	5.98549e-20	20244	eqtl-a-ENSG00000171298	A	G	0.711418	0.004114	83.6196
AGIs	GAA	rs74889067	17	77993012	-0.526976	0.526976	0.0462329	4.25893e-30	12530	eqtl-a-ENSG00000171298	A	G	0.0167002	0.0102632	129.911
AGIs	GAA	rs28622095	17	77999350	-0.454624	0.454624	0.0118153	1e-200	27556	eqtl-a-ENSG00000171298	A	G	0.357368	0.0509901	1480.47
AGIs	GAA	rs7219723	17	78056420	-0.491052	0.491052	0.0114645	1e-200	27070	eqtl-a-ENSG00000171298	G	A	0.392817	0.0634735	1834.55
AGIs	GAA	rs114825720	17	78069867	-0.605798	0.605798	0.0191579	1e-200	31567	eqtl-a-ENSG00000171298	T	C	0.100162	0.0307041	999.876
AGIs	GAA	rs1800299	17	78078656	-0.764469	0.764469	0.0336459	2.76694e-114	27862	eqtl-a-ENSG00000171298	A	G	0.0311581	0.0181922	516.226
AGIs	GAA	rs73438122	17	78106877	-0.493191	0.493191	0.0129056	1e-200	31564	eqtl-a-ENSG00000171298	T	C	0.260712	0.0442234	1460.36
AGIs	GAA	rs187674509	17	78180637	0.428403	-0.428403	0.0444724	5.813e-22	12359	eqtl-a-ENSG00000171298	C	A	0.0181219	0.00745293	92.7873
AGIs	GAA	rs9906472	17	78155182	-0.283404	0.283404	0.0117083	1.96336e-129	30077	eqtl-a-ENSG00000171298	C	A	0.543537	0.0191084	585.882
AGIs	GAA	rs4552054	17	78172848	0.193943	-0.193943	0.0150269	4.15336e-38	22685	eqtl-a-ENSG00000171298	A	G	0.191851	0.00728974	166.568
AGIs	GAA	rs7225268	17	78174764	0.215802	-0.215802	0.0155009	4.65693e-44	30077	eqtl-a-ENSG00000171298	C	T	0.823374	0.00640306	193.813
AGIs	GAA	rs116906557	17	78199168	0.368462	-0.368462	0.0478341	1.33107e-14	27039	eqtl-a-ENSG00000171298	G	A	0.015662	0.00218969	59.3327
AGIs	GAA	rs3924207	17	78210776	-0.527349	0.527349	0.0316032	1.63493e-62	26955	eqtl-a-ENSG00000171298	T	C	0.0360832	0.0102246	278.431
AGIs	GAA	rs74347091	17	78247709	-0.183595	0.183595	0.0329052	2.41068e-08	30589	eqtl-a-ENSG00000171298	A	G	0.0337854	0.00101672	31.13
AGIs	GANAB	rs143580468	11	62492885	-0.220743	0.220743	0.0372129	2.99268e-09	10333	eqtl-a-ENSG00000089597	G	T	0.0262031	0.00339411	35.184
AGIs	GANAB	rs76542543	11	62542802	-0.251681	0.251681	0.0412591	1.06069e-09	9825	eqtl-a-ENSG00000089597	A	G	0.0212038	0.00377339	37.2064
AGIs	GANAB	rs527481	11	62603912	-0.133491	0.133491	0.0136449	1.32678e-22	14252	eqtl-a-ENSG00000089597	A	G	0.252974	0.00667131	95.7046
AGIs	GANAB	rs2187384	11	62761161	-0.144126	0.144126	0.0149268	4.65479e-22	14263	eqtl-a-ENSG00000089597	T	C	0.196588	0.00649443	93.2225
AGIs	GANAB	rs2507807	11	62238245	0.229319	-0.229319	0.0364189	3.03851e-10	11496	eqtl-a-ENSG00000089597	G	A	0.972617	0.00343734	39.645
AGIs	GANAB	rs12366127	11	62293822	-0.163963	0.163963	0.0208299	3.50106e-15	5258	eqtl-a-ENSG00000089597	T	C	0.0892512	0.0116491	61.9491
AGIs	GANAB	rs11231168	11	62401620	0.0707166	-0.0707166	0.0119932	3.71972e-09	14263	eqtl-a-ENSG00000089597	T	C	0.434195	0.00243184	34.765
AGIs	GANAB	rs118093058	11	62413673	-0.28851	0.28851	0.0179247	2.73023e-58	14173	eqtl-a-ENSG00000089597	T	G	0.123523	0.0179523	259.052
AGIs	GANAB	rs72929447	11	62489961	-0.257859	0.257859	0.039431	6.16879e-11	10333	eqtl-a-ENSG00000089597	A	G	0.0232551	0.00412203	42.7609
AGIs	GANAB	rs72929502	11	62666962	-0.17465	0.17465	0.0279261	3.99558e-10	14260	eqtl-a-ENSG00000089597	T	C	0.0475587	0.00273551	39.1098
AGIs	GANC	rs111657448	15	42690901	0.364834	-0.364834	0.0485649	5.81433e-14	18834	eqtl-a-ENSG00000214013	A	G	0.0151901	0.00298763	56.4316
AGIs	GANC	rs77215191	15	42503678	0.30167	-0.30167	0.0482494	4.04706e-10	24411	eqtl-a-ENSG00000214013	T	C	0.0154117	0.00159889	39.0897
AGIs	GANC	rs113912718	15	42753684	-0.155699	0.155699	0.0222224	2.44174e-12	30873	eqtl-a-ENSG00000214013	G	T	0.0774866	0.00158758	49.088
AGIs	GANC	rs663454	15	42458347	-0.16688	0.16688	0.0217246	1.56856e-14	31684	eqtl-a-ENSG00000214013	C	T	0.0813634	0.00185896	59.0053
AGIs	GANC	rs72720903	15	42578569	0.0778694	-0.0778694	0.0141124	3.43661e-08	5684	eqtl-a-ENSG00000214013	G	C	0.230706	0.00532885	30.4408
AGIs	GANC	rs8037100	15	42580305	0.171159	-0.171159	0.0215538	2.00217e-15	31682	eqtl-a-ENSG00000214013	T	C	0.91724	0.0019865	63.0577
AGIs	GANC	rs2412711	15	42697231	-0.0675147	0.0675147	0.012056	2.14102e-08	5190	eqtl-a-ENSG00000214013	G	C	0.417391	0.00600744	31.355
AGIs	GANC	rs4924687	15	42860591	-0.114673	0.114673	0.0203368	1.71242e-08	31569	eqtl-a-ENSG00000214013	T	G	0.094361	0.00100617	31.7939
TZDs	PPARG	rs150543098	3	11988550	0.203401	0.203401	0.0306687	3.3075e-11	28673	eqtl-a-ENSG00000132170	G	A	0.0390711	0.00153176	43.9846
TZDs	PPARG	rs150535373	3	12410328	-0.291609	-0.291609	0.0434899	2.00863e-11	21727	eqtl-a-ENSG00000132170	A	G	0.0190316	0.00206513	44.9578
TZDs	PPARG	rs709157	3	12462024	-0.112026	-0.112026	0.0133073	3.81681e-17	31684	eqtl-a-ENSG00000132170	A	G	0.274249	0.00223183	70.867
TZDs	PPARG	rs4498025	3	12481375	-0.22979	-0.22979	0.0136619	1.74141e-63	31684	eqtl-a-ENSG00000132170	T	C	0.247134	0.0088502	282.896
TZDs	PPARG	rs1152007	3	12487547	-0.232547	-0.232547	0.0123733	8.42364e-79	31673	eqtl-a-ENSG00000132170	C	G	0.655801	0.0110296	353.213
TZDs	PPARG	rs114175358	3	12565904	0.328498	0.328498	0.0251019	3.93822e-39	27310	eqtl-a-ENSG00000132170	T	C	0.0590286	0.00623206	171.252
TZDs	PPARG	rs116441871	3	12655876	-0.270756	-0.270756	0.0426334	2.13919e-10	29058	eqtl-a-ENSG00000132170	A	G	0.0198265	0.00138613	40.3312
TZDs	PPARG	rs5746168	3	12691412	-0.118244	-0.118244	0.0213111	2.87972e-08	31232	eqtl-a-ENSG00000132170	A	G	0.0850633	0.000984765	30.7845
TZDs	PPARG	rs6442327	3	12778794	-0.122691	-0.122691	0.0118606	4.43711e-25	31684	eqtl-a-ENSG00000132170	G	A	0.509057	0.00336606	107.004
TZDs	PPARG	rs3894895	3	12888976	-0.0875137	-0.0875137	0.0143071	9.54729e-10	31562	eqtl-a-ENSG00000132170	C	T	0.778212	0.00118409	37.4141
TZDs	PPARG	rs62242117	3	12319266	-0.205815	-0.205815	0.0226621	1.06611e-19	31392	eqtl-a-ENSG00000132170	A	G	0.0740586	0.00262065	82.4783
TZDs	PPARG	rs79310821	3	12326565	0.197711	0.197711	0.0340999	6.71908e-09	30923	eqtl-a-ENSG00000132170	A	G	0.0313757	0.00108597	33.6156
TZDs	PPARG	rs12636458	3	12589685	0.200352	0.200352	0.0184045	1.3471e-27	27310	eqtl-a-ENSG00000132170	T	C	0.117517	0.00432069	118.501
TZDs	PPARG	rs7642826	3	12770751	-0.1881	-0.1881	0.0280257	1.92486e-11	25538	eqtl-a-ENSG00000132170	A	G	0.952817	0.00176088	45.0451
TZDs	PPARG	rs146058284	3	12143636	-0.23106	-0.23106	0.0387854	2.56277e-09	20255	eqtl-a-ENSG00000132170	C	T	0.0240681	0.00174921	35.4888
TZDs	PPARG	rs310749	3	12273768	0.136681	0.136681	0.0118513	9.01571e-31	31682	eqtl-a-ENSG00000132170	T	G	0.487917	0.00418086	133.006
TZDs	PPARG	rs73136795	3	12468410	-0.119193	-0.119193	0.0213673	2.42739e-08	30847	eqtl-a-ENSG00000132170	A	G	0.0845685	0.00100778	31.1163
TZDs	PPARG	rs149549882	3	12572329	-0.251645	-0.251645	0.0386646	7.59626e-11	24075	eqtl-a-ENSG00000132170	A	C	0.0242105	0.00175646	42.3576
TZDs	PPARG	rs4684833	3	12031719	0.160675	0.160675	0.0142837	2.34207e-29	31569	eqtl-a-ENSG00000132170	T	C	0.779139	0.00399237	126.532
TZDs	PPARG	rs111698017	3	12360546	0.39018	0.39018	0.0390262	1.55812e-23	26234	eqtl-a-ENSG00000132170	G	A	0.0236542	0.00379593	99.9542
TZDs	PPARG	rs9849171	3	12622623	-0.175186	-0.175186	0.0123673	1.50453e-45	31562	eqtl-a-ENSG00000132170	C	G	0.352871	0.00631751	200.648
TZDs	PPARG	rs2972165	3	12337875	-0.235417	-0.235417	0.0167072	4.3381e-45	31355	eqtl-a-ENSG00000132170	C	T	0.853349	0.00629265	198.543
TZDs	PPARG	rs139628827	3	12540973	0.344329	0.344329	0.0496287	3.97649e-12	22332	eqtl-a-ENSG00000132170	G	A	0.0145448	0.00215099	48.1351
TZDs	PPARG	rs115718559	3	12785829	0.203634	0.203634	0.0333291	9.98803e-10	26558	eqtl-a-ENSG00000132170	A	G	0.0328865	0.00140367	37.3282
TZDs	PPARG	rs79186078	3	12191441	0.338785	0.338785	0.0364917	1.63531e-20	29451	eqtl-a-ENSG00000132170	C	T	0.0271784	0.00291814	86.1877
TZDs	PPARG	rs11706443	3	11981472	-0.116646	-0.116646	0.0183396	2.01229e-10	31355	eqtl-a-ENSG00000132170	G	T	0.119235	0.00128857	40.4526
TZDs	PPARG	rs115110658	3	12496557	-0.245418	-0.245418	0.0448186	4.35542e-08	27175	eqtl-a-ENSG00000132170	A	G	0.0179186	0.00110221	29.9834
TZDs	PPARG	rs1619599	3	12504290	-0.36722	-0.36722	0.0115426	1e-200	30902	eqtl-a-ENSG00000132170	A	G	0.543714	0.0317158	1012.12
TZDs	PPARG	rs3864029	3	12547160	-0.234156	-0.234156	0.0340184	5.84386e-12	27980	eqtl-a-ENSG00000132170	A	G	0.0314997	0.0016905	47.377
TZDs	PPARG	rs299631	3	12570050	-0.255274	-0.255274	0.0283427	2.1252e-19	29141	eqtl-a-ENSG00000132170	C	T	0.954043	0.00277609	81.1177
TZDs	PPARG	rs2442803	3	12610074	-0.296138	-0.296138	0.0116518	1.69434e-142	31684	eqtl-a-ENSG00000132170	A	G	0.477658	0.0199807	645.935
TZDs	PPARG	rs3773341	3	12616533	0.127483	0.127483	0.0128763	4.13809e-23	30746	eqtl-a-ENSG00000132170	A	G	0.30552	0.00317808	98.0185
TZDs	PPARG	rs2344825	3	12619083	-0.134324	-0.134324	0.0125129	6.97268e-27	31684	eqtl-a-ENSG00000132170	A	G	0.340035	0.003624	115.233
TZDs	PPARG	rs150637589	3	12772512	0.307652	0.307652	0.0404699	2.92012e-14	24825	eqtl-a-ENSG00000132170	A	G	0.0220253	0.0023226	57.788
TZDs	PPARG	rs2618401	3	12042001	0.220882	0.220882	0.0231307	1.30707e-21	31567	eqtl-a-ENSG00000132170	T	C	0.070795	0.00288052	91.1862
TZDs	PPARG	rs71304093	3	12275320	-0.152609	-0.152609	0.0238072	1.45141e-10	31394	eqtl-a-ENSG00000132170	T	C	0.0667769	0.0013072	41.0894
TZDs	PPARG	rs2920500	3	12323413	-0.0973421	-0.0973421	0.0119598	3.98566e-16	31684	eqtl-a-ENSG00000132170	A	G	0.559209	0.00208651	66.243
TZDs	PPARG	rs1797877	3	12485437	-0.206411	-0.206411	0.0204703	6.54184e-24	31566	eqtl-a-ENSG00000132170	C	T	0.907516	0.00321081	101.672
TZDs	PPARG	rs13059182	3	12500222	-0.16657	-0.16657	0.0131356	7.53703e-37	31684	eqtl-a-ENSG00000132170	C	T	0.283175	0.00504974	160.798
TZDs	PPARG	rs17036788	3	12507401	-0.149412	-0.149412	0.0164491	1.05245e-19	31684	eqtl-a-ENSG00000132170	C	T	0.15382	0.00259735	82.5036
TZDs	PPARG	rs9855183	3	12618262	-0.231307	-0.231307	0.0200501	8.6278e-31	31345	eqtl-a-ENSG00000132170	T	C	0.0966311	0.00422815	133.085
TZDs	PPARG	rs116215412	3	12650551	0.3138	0.3138	0.0498634	3.10993e-10	21759	eqtl-a-ENSG00000132170	C	T	0.014415	0.00181691	39.6025
TZDs	PPARG	rs75348895	3	12735637	-0.235289	-0.235289	0.0198558	2.15179e-32	31684	eqtl-a-ENSG00000132170	A	G	0.0987072	0.00441247	140.415
TZDs	PPARG	rs308961	3	12150014	0.0992406	0.0992406	0.0121529	3.19301e-16	31684	eqtl-a-ENSG00000132170	T	G	0.393777	0.00210029	66.6815
TZDs	PPARG	rs1661596	3	12254130	0.130794	0.130794	0.0136082	7.14332e-22	31684	eqtl-a-ENSG00000132170	C	T	0.744861	0.00290726	92.3763
TZDs	PPARG	rs3112394	3	12353303	0.345829	0.345829	0.0459402	5.1606e-14	22980	eqtl-a-ENSG00000132170	T	C	0.0170064	0.00246001	56.6654
TZDs	PPARG	rs73134734	3	12379155	-0.126382	-0.126382	0.0199142	2.20409e-10	31568	eqtl-a-ENSG00000132170	C	T	0.0988374	0.00127426	40.2746
TZDs	PPARG	rs77514465	3	12531902	-0.243897	-0.243897	0.0420556	6.64737e-09	23583	eqtl-a-ENSG00000132170	G	A	0.0203966	0.00142418	33.6315
TZDs	PPARG	rs1152001	3	12471862	-0.0980294	-0.0980294	0.0143941	9.74541e-12	31355	eqtl-a-ENSG00000132170	A	G	0.782116	0.0014771	46.3799
TZDs	PPARG	rs9874315	3	12727962	0.253595	0.253595	0.0117566	3.41979e-103	31684	eqtl-a-ENSG00000132170	A	C	0.456481	0.0144731	465.269
TZDs	PPARG	rs116527582	3	12728458	-0.228415	-0.228415	0.0357596	1.68512e-10	29099	eqtl-a-ENSG00000132170	T	C	0.0284299	0.00140021	40.799
TZDs	PPARG	rs392394	3	12140087	0.167317	0.167317	0.0142161	5.59887e-32	31566	eqtl-a-ENSG00000132170	A	G	0.776452	0.0043693	138.518
TZDs	PPARG	rs28897668	3	12197255	-0.193623	-0.193623	0.0259024	7.70903e-14	31058	eqtl-a-ENSG00000132170	T	A	0.0556903	0.00179595	55.8753
TZDs	PPARG	rs9820178	3	12511695	-0.269711	-0.269711	0.0151949	1.71751e-70	31599	eqtl-a-ENSG00000132170	T	C	0.18389	0.00987264	315.056
TZDs	PPARG	rs4135292	3	12465956	0.356788	0.356788	0.0422264	2.93292e-17	26291	eqtl-a-ENSG00000132170	A	G	0.0201735	0.00270822	71.3897
TZDs	PPARG	rs17279604	3	12523604	-0.250363	-0.250363	0.0236765	3.91652e-26	31566	eqtl-a-ENSG00000132170	C	G	0.0672115	0.00352991	111.813
TZDs	PPARG	rs73022986	3	12801056	-0.150913	-0.150913	0.0240425	3.45168e-10	25691	eqtl-a-ENSG00000132170	T	C	0.0653861	0.00153131	39.3983
TZDs	PPARG	rs74892578	3	12240733	-0.181017	-0.181017	0.0257848	2.21208e-12	31355	eqtl-a-ENSG00000132170	T	C	0.0562595	0.00156941	49.283
TZDs	PPARG	rs79318175	3	12674492	0.204306	0.204306	0.0241263	2.4923e-17	27310	eqtl-a-ENSG00000132170	T	C	0.0647403	0.002619	71.7076
TZDs	ESRRA	rs12271952	11	64047600	0.136116	-0.136116	0.0173251	3.95367e-15	2228	eqtl-a-ENSG00000173153	C	T	0.135996	0.0269695	61.6981
TZDs	PPARD	rs73403834	6	35015957	0.279393	0.279393	0.042219	3.6509e-11	26868	eqtl-a-ENSG00000112033	A	G	0.0202208	0.00162738	43.7924
TZDs	PPARD	rs73407675	6	35207714	0.292815	0.292815	0.0424031	5.00611e-12	24101	eqtl-a-ENSG00000112033	A	G	0.0200364	0.00197477	47.6841
TZDs	PPARD	rs9942465	6	35324213	0.26976	0.26976	0.0422002	1.6352e-10	26868	eqtl-a-ENSG00000112033	A	C	0.0202436	0.00151861	40.8611
TZDs	PPARD	rs2299871	6	35385243	0.117152	0.117152	0.0161473	4.01051e-13	27608	eqtl-a-ENSG00000112033	T	C	0.838594	0.00190306	52.6361
TZDs	PPARD	rs56037920	6	35218931	-0.261729	-0.261729	0.0456124	9.56886e-09	21071	eqtl-a-ENSG00000112033	C	T	0.0172856	0.00156025	32.9244
TZDs	PPARD	rs73415612	6	35437650	0.19306	0.19306	0.0334686	8.00276e-09	29621	eqtl-a-ENSG00000112033	G	A	0.0326131	0.00112211	33.2732
TZDs	PPARD	rs79805509	6	34901672	0.257607	0.257607	0.0453079	1.3035e-08	26175	eqtl-a-ENSG00000112033	T	C	0.0175237	0.00123356	32.3259
TZDs	PPARD	rs9394278	6	35135707	-0.106983	-0.106983	0.0184562	6.75927e-09	31352	eqtl-a-ENSG00000112033	T	C	0.117568	0.0010706	33.5994
TZDs	PPARA	rs129600	22	46557161	0.108822	0.108822	0.0128776	2.89801e-17	27185	eqtl-a-ENSG00000186951	A	G	0.693559	0.00262006	71.4081
TZDs	PPARA	rs113765561	22	46566191	-0.23062	-0.23062	0.0359821	1.4609e-10	27698	eqtl-a-ENSG00000186951	G	C	0.0280685	0.00148096	41.0776
TZDs	PPARA	rs117135869	22	46664412	-0.279743	-0.279743	0.0497117	1.82949e-08	19400	eqtl-a-ENSG00000186951	T	C	0.0145127	0.00162972	31.665
TZDs	PPARA	rs4253766	22	46623905	0.134269	0.134269	0.0193706	4.16102e-12	31354	eqtl-a-ENSG00000186951	T	C	0.105141	0.00153011	48.0454
TZDs	PPARA	rs11705132	22	46728858	0.207536	0.207536	0.0275319	4.77969e-14	28870	eqtl-a-ENSG00000186951	T	C	0.04894	0.00196439	56.8198
TZDs	GSTP1	rs12789119	11	67262286	-0.0851948	-0.0851948	0.012872	3.6216e-11	25738	eqtl-a-ENSG00000084207	A	T	0.30799	0.00169917	43.8043
TZDs	GSTP1	rs186128043	11	66967688	-0.192745	-0.192745	0.031407	8.4093e-10	20411	eqtl-a-ENSG00000084207	T	G	0.0372001	0.00184192	37.661
TZDs	SERPINE1	rs2005742	7	100788957	-0.107416	0.107416	0.0179722	2.2784e-09	31230	eqtl-a-ENSG00000106366	C	T	0.874976	0.00114256	35.7208
TZDs	SERPINE1	rs13228919	7	100711147	-0.115646	0.115646	0.0188838	9.11402e-10	31683	eqtl-a-ENSG00000106366	A	G	0.111508	0.00118238	37.5032
TZDs	SERPINE1	rs2227667	7	100774749	-0.135254	0.135254	0.0144809	9.59622e-21	31355	eqtl-a-ENSG00000106366	G	A	0.213451	0.00277466	87.2359
TZDs	SERPINE1	rs1029528	7	100776674	0.120099	-0.120099	0.0150385	1.3938e-15	31238	eqtl-a-ENSG00000106366	T	C	0.193288	0.00203758	63.7758
TZDs	SLC29A1	rs61652318	6	44196603	-0.118587	0.118587	0.0174265	1.00902e-11	31026	eqtl-a-ENSG00000112759	T	C	0.134302	0.00149037	46.3063
TZDs	SLC29A1	rs9367187	6	44159696	-0.0885085	0.0885085	0.0120793	2.34639e-13	25667	eqtl-a-ENSG00000112759	A	G	0.409762	0.00208747	53.687
TZDs	SLC29A1	rs35685942	6	44177925	-0.114181	0.114181	0.0140536	4.48126e-16	31019	eqtl-a-ENSG00000112759	T	G	0.232644	0.00212361	66.0083
TZDs	SLC29A1	rs6925778	6	44144798	0.0710008	-0.0710008	0.0123394	8.71565e-09	31141	eqtl-a-ENSG00000112759	T	C	0.366229	0.00106208	33.1074
TZDs	SLC29A1	rs9472232	6	44177714	-0.124233	0.124233	0.0153717	6.38117e-16	30687	eqtl-a-ENSG00000112759	C	T	0.817451	0.00212406	65.3155
TZDs	SLC29A1	rs79241016	6	44185264	0.211875	-0.211875	0.0160117	5.70427e-40	28578	eqtl-a-ENSG00000112759	A	T	0.163069	0.00608997	175.093
TZDs	SLC29A1	rs34917612	6	44215556	0.270116	-0.270116	0.0288041	6.74839e-21	26076	eqtl-a-ENSG00000112759	A	G	0.0444025	0.00336129	87.9377
TZDs	SLC29A1	rs575034	6	44224924	-0.122763	0.122763	0.0119186	7.04531e-25	29994	eqtl-a-ENSG00000112759	A	C	0.450046	0.00352477	106.089
TZDs	SLC29A1	rs639728	6	44239922	-0.0711643	0.0711643	0.0119361	2.48863e-09	31456	eqtl-a-ENSG00000112759	T	C	0.455405	0.00112881	35.5456
TZDs	RXRA	rs34350869	9	137275458	-0.0801242	-0.0801242	0.0124129	1.0836e-10	22600	eqtl-a-ENSG00000186350	A	G	0.644137	0.00184031	41.6641
TZDs	RXRA	rs11185647	9	137215828	0.0857897	0.0857897	0.0132764	1.03459e-10	27015	eqtl-a-ENSG00000186350	A	G	0.277233	0.0015433	41.7536
TZDs	RXRA	rs1045570	9	137332311	-0.118559	-0.118559	0.0153587	1.17058e-14	21208	eqtl-a-ENSG00000186350	G	T	0.816959	0.00280196	59.5854
DPP-4i	DPP4	rs76339676	2	162917461	-0.131452	0.131452	0.0147502	5.01187e-19	31228	eqtl-a-ENSG00000197635	G	A	0.203189	0.00253691	79.419
DPP-4i	DPP4	rs7564465	2	162960873	-0.0705317	0.0705317	0.0119523	3.61302e-09	30351	eqtl-a-ENSG00000197635	G	A	0.551452	0.00114606	34.8218
DPP-4i	DPP4	rs145605013	2	162753170	0.190133	-0.190133	0.0303388	3.68536e-10	26375	eqtl-a-ENSG00000197635	G	T	0.0399765	0.00148695	39.2737
DPP-4i	DPP4	rs74342949	2	162377041	0.17288	-0.17288	0.0305544	1.53151e-08	26376	eqtl-a-ENSG00000197635	C	A	0.0394113	0.00121234	32.0129
DPP-4i	DPP4	rs2389643	2	162866992	0.152932	-0.152932	0.0181557	3.65679e-17	30077	eqtl-a-ENSG00000197635	T	C	0.12175	0.00235357	70.9506
DPP-4i	DPP4	rs13015258	2	162930725	-0.187322	0.187322	0.0119058	8.9002e-56	30319	eqtl-a-ENSG00000197635	G	T	0.566372	0.00809894	247.54
DPP-4i	DPP4	rs74953308	2	162538297	0.182758	-0.182758	0.0305503	2.20409e-09	26376	eqtl-a-ENSG00000197635	T	C	0.0394113	0.001355	35.7854
DPP-4i	DPP4	rs2222057	2	162803510	0.107373	-0.107373	0.0142989	5.9484e-14	31569	eqtl-a-ENSG00000197635	T	A	0.778271	0.00178305	56.386
DPP-4i	DPP4	rs12617336	2	162849312	0.46431	-0.46431	0.0468971	4.13809e-23	27923	eqtl-a-ENSG00000197635	C	G	0.0162596	0.00349829	98.0186
DPP-4i	DPP4	rs2268889	2	162885110	0.0865412	-0.0865412	0.0124321	3.37831e-12	31684	eqtl-a-ENSG00000197635	T	C	0.353057	0.0015271	48.4555
DPP-4i	DPP4	rs11695224	2	162958360	0.169141	-0.169141	0.0234119	5.02574e-13	30077	eqtl-a-ENSG00000197635	C	T	0.0691745	0.00173241	52.1927
GLP-1RA	GLP1R	rs1018437	6	38814743	-0.0880091	-0.0880091	0.0119778	2.01512e-13	29621	eqtl-a-ENSG00000112164	C	T	0.436502	0.00181939	53.9867
GLP-1RA	GLP1R	rs114977861	6	38971093	0.334108	0.334108	0.0525658	2.07339e-10	3243	eqtl-a-ENSG00000112164	C	T	0.012951	0.0123077	40.3862
GLP-1RA	GLP1R	rs10305420	6	39016636	0.0786148	0.0786148	0.0123498	1.94532e-10	29085	eqtl-a-ENSG00000112164	T	C	0.364332	0.00139133	40.5204
GLP-1RA	GLP1R	rs9283907	6	39026703	-0.145781	-0.145781	0.0165882	1.52265e-18	29294	eqtl-a-ENSG00000112164	G	A	0.849239	0.00262964	77.2304
SGLT2i	SLC5A2	rs6565236	16	31517648	0.0840087	-0.0840087	0.0137456	9.8637e-10	31191	eqtl-a-ENSG00000140675	T	A	0.248981	0.00119615	37.3514

## Sheet: Table S4
Table S4. Characteristics of GWAS summary data utilized in this study.
Characteristic		Population	Consortium/Author	Sample size	Year	PubMed ID	GWAS ID	Data source	Statistical analysis
Biomarker	HbA1c	European	UK Biobank	389889	2021	34017140	ebi-a-GCST90014006	https://gwas.mrcieu.ac.uk/datasets/ebi-a-GCST90014006/	Select IVs for drug target genes
eQTLs	eQTL	Predominantly European	eQTLGen	31684	2021	34475573	eqtl-a	https://www.eqtlgen.org/	Select IVs for drug target genes, SMR analysis, and colocalization analysis
		Mixed	GTEx v8	432 for left ventricle and 429 for atrial appendage	2020	32913098		https://gtexportal.org/	SMR analysis, and colocalization analysis
		Mixed	NEPTUNE	240 for glomerular and 311 for tubulointerstitial	2023	37076491		https://nephqtl.org/	SMR analysis, and colocalization analysis
Positive control	Glucose	European	UK Biobank	357580	2021	34017140	ebi-a-GCST90014005	https://gwas.mrcieu.ac.uk/datasets/ebi-a-GCST90014005	Positive control for antidiabetic drugs
	Glucose	European	UK Biobank	114867	2020	NA	met-d-Glucose	https://gwas.mrcieu.ac.uk/datasets/met-d-Glucose	Positive control for antidiabetic drugs
	Type 2 diabetes	European	DIAGRAM, GERA, and UKB	655666	2018	30054458	ebi-a-GCST006867	https://gwas.mrcieu.ac.uk/datasets/ebi-a-GCST006867	Positive control for antidiabetic drugs
	Type 2 diabetes	European	FinnGen	212351	2021	NA	finn-b-E4_DM2_STRICT	https://gwas.mrcieu.ac.uk/datasets/finn-b-E4_DM2_STRICT	Positive control for antidiabetic drugs
Outcomes: CKM syndrome
Cardio diseases	Coronary artery disease	European	UK Biobank	408458	2021	30104761	GCST008370	http://ftp.ebi.ac.uk/pub/databases/gwas/summary_statistics/GCST008001-GCST009000/GCST008370	Outcomes for MR analysis, SMR analysis, and colocalization analysis
	Coronary artery disease	European	FinnGen	453733	2021	NA	finngen_R11_I9_CHD	https://storage.googleapis.com/finngen-public-data-r11/summary_stats/finngen_R11_I9_CHD.gz	Outcomes for MR analysis, SMR analysis, and colocalization analysis
	Coronary artery disease	European	UK Biobank and CARDIoGRAMplusC4D	547261	2017	29212778	GCST005195	http://ftp.ebi.ac.uk/pub/databases/gwas/summary_statistics/GCST005001-GCST006000/GCST005195	Outcomes for MR analysis, SMR analysis, and colocalization analysis
	Myocardial infarction	European	UK Biobank	337199	2018	NA	ukb-a-533	https://gwas.mrcieu.ac.uk/datasets/ukb-a-533/	Outcomes for MR analysis, SMR analysis, and colocalization analysis
	Myocardial infarction	European	FinnGen	406565	2021	NA	finngen_R11_I9_MI_STRICT	https://gwas.mrcieu.ac.uk/datasets/finn-b-I9_MI_STRICT/	Outcomes for MR analysis, SMR analysis, and colocalization analysis
	Myocardial infarction	European	UK Biobank and CARDIoGRAMplusC4D	639221	2021	33532862	GCST011365	http://ftp.ebi.ac.uk/pub/databases/gwas/summary_statistics/GCST011001-GCST012000/GCST011365	Outcomes for MR analysis, SMR analysis, and colocalization analysis
	Stroke	European	UK Biobank	484598	2021	33959723	GCST90038613	http://ftp.ebi.ac.uk/pub/databases/gwas/summary_statistics/GCST90038001-GCST90039000/GCST90038613	Outcomes for MR analysis, SMR analysis, and colocalization analysis
	Stroke	European	FinnGen	375920	2021	NA	finngen_R11_C_STROKE	https://storage.googleapis.com/finngen-public-data-r11/summary_stats/finngen_R11_C_STROKE.gz	Outcomes for MR analysis, SMR analysis, and colocalization analysis
	Stroke	European	GIGASTROKE	1308460	2022	36180795	GCST90104539	http://ftp.ebi.ac.uk/pub/databases/gwas/summary_statistics/GCST90104001-GCST90105000/GCST90104539	Outcomes for MR analysis, SMR analysis, and colocalization analysis
	Heart failure	European	UK Biobank	456348	2021	34737426	GCST90043986	http://ftp.ebi.ac.uk/pub/databases/gwas/summary_statistics/GCST90043001-GCST90044000/GCST90043986	Outcomes for MR analysis, SMR analysis, and colocalization analysis
	Heart failure	European	FinnGen	453733	2021	NA	finngen_R11_I9_HEARTFAIL	https://storage.googleapis.com/finngen-public-data-r11/summary_stats/finngen_R11_I9_HEARTFAIL.gz	Outcomes for MR analysis, SMR analysis, and colocalization analysis
	Heart failure	European	GBMI	1020441	2022	36777996	GCST90399713	http://ftp.ebi.ac.uk/pub/databases/gwas/summary_statistics/GCST90399001-GCST90400000/GCST90399713	Outcomes for MR analysis, SMR analysis, and colocalization analysis
	Atrial fibrillation	European	UK Biobank	484598	2021	33959723	GCST90038689	http://ftp.ebi.ac.uk/pub/databases/gwas/summary_statistics/GCST90038001-GCST90039000/GCST90038689	Outcomes for MR analysis, SMR analysis, and colocalization analysis
	Atrial fibrillation	European	FinnGen	287805	2021	NA	finngen_R11_I9_AF	https://storage.googleapis.com/finngen-public-data-r11/summary_stats/finngen_R11_I9_AF.gz	Outcomes for MR analysis, SMR analysis, and colocalization analysis
	Atrial fibrillation	European	HUNT, deCODE, MG, DiscovEHR, and UK Biobank	1030836	2018	30061737	GCST006414	http://ftp.ebi.ac.uk/pub/databases/gwas/summary_statistics/GCST006001-GCST007000/GCST006414	Outcomes for MR analysis, SMR analysis, and colocalization analysis
	Venous thromboembolism	European	UK Biobank	484598	2021	33959723	GCST90038607	http://ftp.ebi.ac.uk/pub/databases/gwas/summary_statistics/GCST90038001-GCST90039000/GCST90038607	Outcomes for MR analysis, SMR analysis, and colocalization analysis
	Venous thromboembolism	European	FinnGen	453733	2021	NA	finngen_R11_I9_VTE	https://storage.googleapis.com/finngen-public-data-r11/summary_stats/finngen_R11_I9_VTE.gz	Outcomes for MR analysis, SMR analysis, and colocalization analysis
	Venous thromboembolism	European	GBMI	915868	2022	36777996	GCST90399744	http://ftp.ebi.ac.uk/pub/databases/gwas/summary_statistics/GCST90399001-GCST90400000/GCST90399744	Outcomes for MR analysis, SMR analysis, and colocalization analysis
	Peripheral artery disease	European	UK Biobank	361194	2018	NA	ukb-d-I9_PAD	https://gwas.mrcieu.ac.uk/datasets/ukb-d-I9_PAD/	Outcomes for MR analysis, SMR analysis, and colocalization analysis
	Peripheral artery disease	European	FinnGen	300562	2021	NA	finngen_R7_I9_PAD	https://storage.googleapis.com/finngen-public-data-r7/summary_stats/finngen_R7_I9_PAD.gz	Outcomes for MR analysis, SMR analysis, and colocalization analysis
	Peripheral artery disease	European	UK Biobank and FinnGen	483078	2021	34594039	GCST90018890	http://ftp.ebi.ac.uk/pub/databases/gwas/summary_statistics/GCST90018001-GCST90019000/GCST90018890	Outcomes for MR analysis, SMR analysis, and colocalization analysis
Kidney diseases	Chronic kidney disease	European	UK Biobank	456348	2021	34737426	GCST90044223	http://ftp.ebi.ac.uk/pub/databases/gwas/summary_statistics/GCST90044001-GCST90045000/GCST90044223	Outcomes for MR analysis, SMR analysis, and colocalization analysis
	Chronic kidney disease	European	FinnGen	447473	2021	NA	finngen_R11_N14_CHRONKIDNEYDIS	https://storage.googleapis.com/finngen-public-data-r11/summary_stats/finngen_R11_N14_CHRONKIDNEYDIS.gz	Outcomes for MR analysis, SMR analysis, and colocalization analysis
	Chronic kidney disease	European	CKDGen and MVP	625219	2019	31152163	GCST008065	http://ftp.ebi.ac.uk/pub/databases/gwas/summary_statistics/GCST008001-GCST009000/GCST008065	Outcomes for MR analysis, SMR analysis, and colocalization analysis
Metabolic diseases	Metabolic syndrome	European	UK Biobank	291107	2019	31589552	GCST009602	http://ftp.ebi.ac.uk/pub/databases/gwas/summary_statistics/GCST009001-GCST010000/GCST009602	Outcomes for MR analysis, SMR analysis, and colocalization analysis
	Metabolic syndrome	European	GERA	56637	2021	33893285	GCST90086073	http://ftp.ebi.ac.uk/pub/databases/gwas/summary_statistics/GCST90086001-GCST90087000/GCST90086073	Outcomes for MR analysis, SMR analysis, and colocalization analysis

## Sheet: Table S5
Table S5. Assessment of bias due to sample overlap between HbA1c and outcomes from UK Biobank.
Target Gene	F-statistic	Outcome	Sample size	Overlap prop	OLS bias	Assumed observational OR	MR bias	Type I error rate
LRP2 (Insulin)	30.1 - 1117.2	AF (GCST90038689)	484598	0.805	0.25	1.30 / 0.77	0.00119204	0.0500067
LRP2 (Insulin)	30.1 - 1117.2	AF (GCST90038689)	484598	0.805	0.5	1.60 / 0.62	0.00213544	0.0500309
LRP2 (Insulin)	30.1 - 1117.2	AF (GCST90038689)	484598	0.805	1	2.70 / 0.37	0.00451279	0.0501527
LRP2 (Insulin)	30.1 - 1117.2	AF (GCST006414)	1030836	0.378	0.25	1.30 / 0.77	0.00056038	0.0500351
LRP2 (Insulin)	30.1 - 1117.2	AF (GCST006414)	1030836	0.378	0.5	1.60 / 0.62	0.00100387	0.050122
LRP2 (Insulin)	30.1 - 1117.2	AF (GCST006414)	1030836	0.378	1	2.70 / 0.37	0.00212147	0.0505595
LRP2 (Insulin)	30.1 - 1117.2	CAD (GCST008370)	408458	0.955	0.25	1.30 / 0.77	0.00141424	0.0501228
LRP2 (Insulin)	30.1 - 1117.2	CAD (GCST008370)	408458	0.955	0.5	1.60 / 0.62	0.0025335	0.0504036
LRP2 (Insulin)	30.1 - 1117.2	CAD (GCST008370)	408458	0.955	1	2.70 / 0.37	0.00535401	0.0518188
LRP2 (Insulin)	30.1 - 1117.2	CAD (GCST005195)	547261	0.542	0.25	1.30 / 0.77	0.00080278	0.0501305
LRP2 (Insulin)	30.1 - 1117.2	CAD (GCST005195)	547261	0.542	0.5	1.60 / 0.62	0.00143812	0.050428
LRP2 (Insulin)	30.1 - 1117.2	CAD (GCST005195)	547261	0.542	1	2.70 / 0.37	0.00303915	0.0519278
LRP2 (Insulin)	30.1 - 1117.2	CKD (GCST90044223)	456348	0.854	0.25	1.30 / 0.77	0.00126583	0.0499978
LRP2 (Insulin)	30.1 - 1117.2	CKD (GCST90044223)	456348	0.854	0.5	1.60 / 0.62	0.00226763	0.0500021
LRP2 (Insulin)	30.1 - 1117.2	CKD (GCST90044223)	456348	0.854	1	2.70 / 0.37	0.00479215	0.0500241
LRP2 (Insulin)	30.1 - 1117.2	HF (GCST90043986)	456348	0.854	0.25	1.30 / 0.77	0.00126583	0.0499994
LRP2 (Insulin)	30.1 - 1117.2	HF (GCST90043986)	456348	0.854	0.5	1.60 / 0.62	0.00226763	0.0500074
LRP2 (Insulin)	30.1 - 1117.2	HF (GCST90043986)	456348	0.854	1	2.70 / 0.37	0.00479215	0.0500475
LRP2 (Insulin)	30.1 - 1117.2	MetS (GCST009602)	291107	1	0.25	1.30 / 0.77	0.0014816	0.0502244
LRP2 (Insulin)	30.1 - 1117.2	MetS (GCST009602)	291107	1	0.5	1.60 / 0.62	0.00265416	0.0507295
LRP2 (Insulin)	30.1 - 1117.2	MetS (GCST009602)	291107	1	1	2.70 / 0.37	0.005609	0.0532777
LRP2 (Insulin)	30.1 - 1117.2	MI (ukb-a-533)	337199	1	0.25	1.30 / 0.77	0.0014816	0.0500145
LRP2 (Insulin)	30.1 - 1117.2	MI (ukb-a-533)	337199	1	0.5	1.60 / 0.62	0.00265416	0.0500558
LRP2 (Insulin)	30.1 - 1117.2	MI (ukb-a-533)	337199	1	1	2.70 / 0.37	0.005609	0.0502638
LRP2 (Insulin)	30.1 - 1117.2	MI (GCST011364)	639221	0.61	0.25	1.30 / 0.77	0.00090369	0.0500954
LRP2 (Insulin)	30.1 - 1117.2	MI (GCST011364)	639221	0.61	0.5	1.60 / 0.62	0.00161889	0.0503155
LRP2 (Insulin)	30.1 - 1117.2	MI (GCST011364)	639221	0.61	1	2.70 / 0.37	0.00342118	0.0514248
LRP2 (Insulin)	30.1 - 1117.2	PAD (ukb-d-I9_PAD)	361194	1	0.25	1.30 / 0.77	0.0014816	0.0500017
LRP2 (Insulin)	30.1 - 1117.2	PAD (ukb-d-I9_PAD)	361194	1	0.5	1.60 / 0.62	0.00265416	0.0500147
LRP2 (Insulin)	30.1 - 1117.2	PAD (ukb-d-I9_PAD)	361194	1	1	2.70 / 0.37	0.005609	0.0500804
LRP2 (Insulin)	30.1 - 1117.2	PAD (GCST90018890)	483078	0.725	0.25	1.30 / 0.77	0.00107457	0.0500135
LRP2 (Insulin)	30.1 - 1117.2	PAD (GCST90018890)	483078	0.725	0.5	1.60 / 0.62	0.00192501	0.0500528
LRP2 (Insulin)	30.1 - 1117.2	PAD (GCST90018890)	483078	0.725	1	2.70 / 0.37	0.00406809	0.0502504
LRP2 (Insulin)	30.1 - 1117.2	Stroke (GCST90038613)	484598	0.805	0.25	1.30 / 0.77	0.00119204	0.0500171
LRP2 (Insulin)	30.1 - 1117.2	Stroke (GCST90038613)	484598	0.805	0.5	1.60 / 0.62	0.00213544	0.0500641
LRP2 (Insulin)	30.1 - 1117.2	Stroke (GCST90038613)	484598	0.805	1	2.70 / 0.37	0.00451279	0.0503009
LRP2 (Insulin)	30.1 - 1117.2	VTE (GCST90038607)	484598	0.805	0.25	1.30 / 0.77	0.00119204	0.050033
LRP2 (Insulin)	30.1 - 1117.2	VTE (GCST90038607)	484598	0.805	0.5	1.60 / 0.62	0.00213544	0.0501152
LRP2 (Insulin)	30.1 - 1117.2	VTE (GCST90038607)	484598	0.805	1	2.70 / 0.37	0.00451279	0.0505292
GPD1 (Metformin)	33.0 - 96.9	AF (GCST90038689)	484598	0.805	0.25	1.30 / 0.77	0.00315766	0.0499992
GPD1 (Metformin)	33.0 - 96.9	AF (GCST90038689)	484598	0.805	0.5	1.60 / 0.62	0.00565669	0.0500068
GPD1 (Metformin)	33.0 - 96.9	AF (GCST90038689)	484598	0.805	1	2.70 / 0.37	0.0119542	0.050045
GPD1 (Metformin)	33.0 - 96.9	AF (GCST006414)	1030836	0.378	0.25	1.30 / 0.77	0.00148442	0.0500081
GPD1 (Metformin)	33.0 - 96.9	AF (GCST006414)	1030836	0.378	0.5	1.60 / 0.62	0.00265922	0.0500354
GPD1 (Metformin)	33.0 - 96.9	AF (GCST006414)	1030836	0.378	1	2.70 / 0.37	0.00561969	0.0501726
GPD1 (Metformin)	33.0 - 96.9	CAD (GCST008370)	408458	0.955	0.25	1.30 / 0.77	0.00374628	0.0500357
GPD1 (Metformin)	33.0 - 96.9	CAD (GCST008370)	408458	0.955	0.5	1.60 / 0.62	0.00671114	0.0501237
GPD1 (Metformin)	33.0 - 96.9	CAD (GCST008370)	408458	0.955	1	2.70 / 0.37	0.0141826	0.0505673
GPD1 (Metformin)	33.0 - 96.9	CAD (GCST005195)	547261	0.542	0.25	1.30 / 0.77	0.00212654	0.050038
GPD1 (Metformin)	33.0 - 96.9	CAD (GCST005195)	547261	0.542	0.5	1.60 / 0.62	0.00380951	0.0501314
GPD1 (Metformin)	33.0 - 96.9	CAD (GCST005195)	547261	0.542	1	2.70 / 0.37	0.00805059	0.0506014
GPD1 (Metformin)	33.0 - 96.9	CKD (GCST90044223)	456348	0.854	0.25	1.30 / 0.77	0.00335313	0.0499964
GPD1 (Metformin)	33.0 - 96.9	CKD (GCST90044223)	456348	0.854	0.5	1.60 / 0.62	0.00600686	0.0499978
GPD1 (Metformin)	33.0 - 96.9	CKD (GCST90044223)	456348	0.854	1	2.70 / 0.37	0.0126942	0.0500047
GPD1 (Metformin)	33.0 - 96.9	HF (GCST90043986)	456348	0.854	0.25	1.30 / 0.77	0.00335313	0.0499969
GPD1 (Metformin)	33.0 - 96.9	HF (GCST90043986)	456348	0.854	0.5	1.60 / 0.62	0.00600686	0.0499994
GPD1 (Metformin)	33.0 - 96.9	HF (GCST90043986)	456348	0.854	1	2.70 / 0.37	0.0126942	0.050012
GPD1 (Metformin)	33.0 - 96.9	MetS (GCST009602)	291107	1	0.25	1.30 / 0.77	0.0039247	0.0500675
GPD1 (Metformin)	33.0 - 96.9	MetS (GCST009602)	291107	1	0.5	1.60 / 0.62	0.00703077	0.0502259
GPD1 (Metformin)	33.0 - 96.9	MetS (GCST009602)	291107	1	1	2.70 / 0.37	0.014858	0.0510241
GPD1 (Metformin)	33.0 - 96.9	MI (ukb-a-533)	337199	1	0.25	1.30 / 0.77	0.0039247	0.0500017
GPD1 (Metformin)	33.0 - 96.9	MI (ukb-a-533)	337199	1	0.5	1.60 / 0.62	0.00703077	0.0500146
GPD1 (Metformin)	33.0 - 96.9	MI (ukb-a-533)	337199	1	1	2.70 / 0.37	0.014858	0.0500799
GPD1 (Metformin)	33.0 - 96.9	MI (GCST011364)	639221	0.61	0.25	1.30 / 0.77	0.00239385	0.050027
GPD1 (Metformin)	33.0 - 96.9	MI (GCST011364)	639221	0.61	0.5	1.60 / 0.62	0.00428837	0.0500961
GPD1 (Metformin)	33.0 - 96.9	MI (GCST011364)	639221	0.61	1	2.70 / 0.37	0.00906256	0.0504438
GPD1 (Metformin)	33.0 - 96.9	PAD (ukb-d-I9_PAD)	361194	1	0.25	1.30 / 0.77	0.0039247	0.0499976
GPD1 (Metformin)	33.0 - 96.9	PAD (ukb-d-I9_PAD)	361194	1	0.5	1.60 / 0.62	0.00703077	0.0500017
GPD1 (Metformin)	33.0 - 96.9	PAD (ukb-d-I9_PAD)	361194	1	1	2.70 / 0.37	0.014858	0.0500223
GPD1 (Metformin)	33.0 - 96.9	PAD (GCST90018890)	483078	0.725	0.25	1.30 / 0.77	0.0028465	0.0500014
GPD1 (Metformin)	33.0 - 96.9	PAD (GCST90018890)	483078	0.725	0.5	1.60 / 0.62	0.00509926	0.0500137
GPD1 (Metformin)	33.0 - 96.9	PAD (GCST90018890)	483078	0.725	1	2.70 / 0.37	0.0107762	0.0500757
GPD1 (Metformin)	33.0 - 96.9	Stroke (GCST90038613)	484598	0.805	0.25	1.30 / 0.77	0.00315766	0.0500025
GPD1 (Metformin)	33.0 - 96.9	Stroke (GCST90038613)	484598	0.805	0.5	1.60 / 0.62	0.00565669	0.0500172
GPD1 (Metformin)	33.0 - 96.9	Stroke (GCST90038613)	484598	0.805	1	2.70 / 0.37	0.0119542	0.0500915
GPD1 (Metformin)	33.0 - 96.9	VTE (GCST90038607)	484598	0.805	0.25	1.30 / 0.77	0.00315766	0.0500075
GPD1 (Metformin)	33.0 - 96.9	VTE (GCST90038607)	484598	0.805	0.5	1.60 / 0.62	0.00565669	0.0500333
GPD1 (Metformin)	33.0 - 96.9	VTE (GCST90038607)	484598	0.805	1	2.70 / 0.37	0.0119542	0.0501631
ABCC8/KCNJ11 (Sulfonylureas)	29.8 - 109.1	AF (GCST90038689)	484598	0.805	0.25	1.30 / 0.77	0.00422559	0.0499995
ABCC8/KCNJ11 (Sulfonylureas)	29.8 - 109.1	AF (GCST90038689)	484598	0.805	0.5	1.60 / 0.62	0.0075698	0.0500076
ABCC8/KCNJ11 (Sulfonylureas)	29.8 - 109.1	AF (GCST90038689)	484598	0.805	1	2.70 / 0.37	0.0159971	0.0500485
ABCC8/KCNJ11 (Sulfonylureas)	29.8 - 109.1	AF (GCST006414)	1030836	0.378	0.25	1.30 / 0.77	0.00198646	0.050009
ABCC8/KCNJ11 (Sulfonylureas)	29.8 - 109.1	AF (GCST006414)	1030836	0.378	0.5	1.60 / 0.62	0.00355858	0.0500382
ABCC8/KCNJ11 (Sulfonylureas)	29.8 - 109.1	AF (GCST006414)	1030836	0.378	1	2.70 / 0.37	0.00752029	0.0501851
ABCC8/KCNJ11 (Sulfonylureas)	29.8 - 109.1	CAD (GCST008370)	408458	0.955	0.25	1.30 / 0.77	0.00501328	0.0500385
ABCC8/KCNJ11 (Sulfonylureas)	29.8 - 109.1	CAD (GCST008370)	408458	0.955	0.5	1.60 / 0.62	0.00898087	0.0501328
ABCC8/KCNJ11 (Sulfonylureas)	29.8 - 109.1	CAD (GCST008370)	408458	0.955	1	2.70 / 0.37	0.0189791	0.0506078
ABCC8/KCNJ11 (Sulfonylureas)	29.8 - 109.1	CAD (GCST005195)	547261	0.542	0.25	1.30 / 0.77	0.00284574	0.050041
ABCC8/KCNJ11 (Sulfonylureas)	29.8 - 109.1	CAD (GCST005195)	547261	0.542	0.5	1.60 / 0.62	0.00509791	0.050141
ABCC8/KCNJ11 (Sulfonylureas)	29.8 - 109.1	CAD (GCST005195)	547261	0.542	1	2.70 / 0.37	0.0107733	0.0506444
ABCC8/KCNJ11 (Sulfonylureas)	29.8 - 109.1	CKD (GCST90044223)	456348	0.854	0.25	1.30 / 0.77	0.00448718	0.0499964
ABCC8/KCNJ11 (Sulfonylureas)	29.8 - 109.1	CKD (GCST90044223)	456348	0.854	0.5	1.60 / 0.62	0.0080384	0.0499979
ABCC8/KCNJ11 (Sulfonylureas)	29.8 - 109.1	CKD (GCST90044223)	456348	0.854	1	2.70 / 0.37	0.0169874	0.0500053
ABCC8/KCNJ11 (Sulfonylureas)	29.8 - 109.1	HF (GCST90043986)	456348	0.854	0.25	1.30 / 0.77	0.00448718	0.049997
ABCC8/KCNJ11 (Sulfonylureas)	29.8 - 109.1	HF (GCST90043986)	456348	0.854	0.5	1.60 / 0.62	0.0080384	0.0499997
ABCC8/KCNJ11 (Sulfonylureas)	29.8 - 109.1	HF (GCST90043986)	456348	0.854	1	2.70 / 0.37	0.0169874	0.0500132
ABCC8/KCNJ11 (Sulfonylureas)	29.8 - 109.1	MetS (GCST009602)	291107	1	0.25	1.30 / 0.77	0.00525204	0.0500726
ABCC8/KCNJ11 (Sulfonylureas)	29.8 - 109.1	MetS (GCST009602)	291107	1	0.5	1.60 / 0.62	0.0094086	0.0502423
ABCC8/KCNJ11 (Sulfonylureas)	29.8 - 109.1	MetS (GCST009602)	291107	1	1	2.70 / 0.37	0.019883	0.051097
ABCC8/KCNJ11 (Sulfonylureas)	29.8 - 109.1	MI (ukb-a-533)	337199	1	0.25	1.30 / 0.77	0.00525204	0.0500021
ABCC8/KCNJ11 (Sulfonylureas)	29.8 - 109.1	MI (ukb-a-533)	337199	1	0.5	1.60 / 0.62	0.0094086	0.050016
ABCC8/KCNJ11 (Sulfonylureas)	29.8 - 109.1	MI (ukb-a-533)	337199	1	1	2.70 / 0.37	0.019883	0.0500858
ABCC8/KCNJ11 (Sulfonylureas)	29.8 - 109.1	MI (GCST011364)	639221	0.61	0.25	1.30 / 0.77	0.00320345	0.0500293
ABCC8/KCNJ11 (Sulfonylureas)	29.8 - 109.1	MI (GCST011364)	639221	0.61	0.5	1.60 / 0.62	0.00573872	0.0501032
ABCC8/KCNJ11 (Sulfonylureas)	29.8 - 109.1	MI (GCST011364)	639221	0.61	1	2.70 / 0.37	0.0121276	0.0504756
ABCC8/KCNJ11 (Sulfonylureas)	29.8 - 109.1	PAD (ukb-d-I9_PAD)	361194	1	0.25	1.30 / 0.77	0.00525204	0.0499978
ABCC8/KCNJ11 (Sulfonylureas)	29.8 - 109.1	PAD (ukb-d-I9_PAD)	361194	1	0.5	1.60 / 0.62	0.0094086	0.0500022
ABCC8/KCNJ11 (Sulfonylureas)	29.8 - 109.1	PAD (ukb-d-I9_PAD)	361194	1	1	2.70 / 0.37	0.019883	0.0500242
ABCC8/KCNJ11 (Sulfonylureas)	29.8 - 109.1	PAD (GCST90018890)	483078	0.725	0.25	1.30 / 0.77	0.00380919	0.0500018
ABCC8/KCNJ11 (Sulfonylureas)	29.8 - 109.1	PAD (GCST90018890)	483078	0.725	0.5	1.60 / 0.62	0.00682385	0.0500149
ABCC8/KCNJ11 (Sulfonylureas)	29.8 - 109.1	PAD (GCST90018890)	483078	0.725	1	2.70 / 0.37	0.0144207	0.0500813
ABCC8/KCNJ11 (Sulfonylureas)	29.8 - 109.1	Stroke (GCST90038613)	484598	0.805	0.25	1.30 / 0.77	0.00422559	0.0500029
ABCC8/KCNJ11 (Sulfonylureas)	29.8 - 109.1	Stroke (GCST90038613)	484598	0.805	0.5	1.60 / 0.62	0.0075698	0.0500187
ABCC8/KCNJ11 (Sulfonylureas)	29.8 - 109.1	Stroke (GCST90038613)	484598	0.805	1	2.70 / 0.37	0.0159971	0.0500983
ABCC8/KCNJ11 (Sulfonylureas)	29.8 - 109.1	VTE (GCST90038607)	484598	0.805	0.25	1.30 / 0.77	0.00422559	0.0500083
ABCC8/KCNJ11 (Sulfonylureas)	29.8 - 109.1	VTE (GCST90038607)	484598	0.805	0.5	1.60 / 0.62	0.0075698	0.0500359
ABCC8/KCNJ11 (Sulfonylureas)	29.8 - 109.1	VTE (GCST90038607)	484598	0.805	1	2.70 / 0.37	0.0159971	0.050175
ABCC9/KCNJ8 (Sulfonylureas)	38.1	AF (GCST90038689)	484598	0.805	0.25	1.30 / 0.77	0.00554452	0.049997
ABCC9/KCNJ8 (Sulfonylureas)	38.1	AF (GCST90038689)	484598	0.805	0.5	1.60 / 0.62	0.00993255	0.0499997
ABCC9/KCNJ8 (Sulfonylureas)	38.1	AF (GCST90038689)	484598	0.805	1	2.70 / 0.37	0.0209903	0.0500131
ABCC9/KCNJ8 (Sulfonylureas)	38.1	AF (GCST006414)	1030836	0.378	0.25	1.30 / 0.77	0.00260649	0.0500001
ABCC9/KCNJ8 (Sulfonylureas)	38.1	AF (GCST006414)	1030836	0.378	0.5	1.60 / 0.62	0.00466931	0.0500097
ABCC9/KCNJ8 (Sulfonylureas)	38.1	AF (GCST006414)	1030836	0.378	1	2.70 / 0.37	0.00986758	0.0500579
ABCC9/KCNJ8 (Sulfonylureas)	38.1	CAD (GCST008370)	408458	0.955	0.25	1.30 / 0.77	0.00657807	0.0500098
ABCC9/KCNJ8 (Sulfonylureas)	38.1	CAD (GCST008370)	408458	0.955	0.5	1.60 / 0.62	0.0117841	0.0500408
ABCC9/KCNJ8 (Sulfonylureas)	38.1	CAD (GCST008370)	408458	0.955	1	2.70 / 0.37	0.0249031	0.0501966
ABCC9/KCNJ8 (Sulfonylureas)	38.1	CAD (GCST005195)	547261	0.542	0.25	1.30 / 0.77	0.00373398	0.0500106
ABCC9/KCNJ8 (Sulfonylureas)	38.1	CAD (GCST005195)	547261	0.542	0.5	1.60 / 0.62	0.00668911	0.0500434
ABCC9/KCNJ8 (Sulfonylureas)	38.1	CAD (GCST005195)	547261	0.542	1	2.70 / 0.37	0.014136	0.0502086
ABCC9/KCNJ8 (Sulfonylureas)	38.1	CKD (GCST90044223)	456348	0.854	0.25	1.30 / 0.77	0.00588775	0.049996
ABCC9/KCNJ8 (Sulfonylureas)	38.1	CKD (GCST90044223)	456348	0.854	0.5	1.60 / 0.62	0.0105474	0.0499965
ABCC9/KCNJ8 (Sulfonylureas)	38.1	CKD (GCST90044223)	456348	0.854	1	2.70 / 0.37	0.0222897	0.0499989
ABCC9/KCNJ8 (Sulfonylureas)	38.1	HF (GCST90043986)	456348	0.854	0.25	1.30 / 0.77	0.00588775	0.0499962
ABCC9/KCNJ8 (Sulfonylureas)	38.1	HF (GCST90043986)	456348	0.854	0.5	1.60 / 0.62	0.0105474	0.0499971
ABCC9/KCNJ8 (Sulfonylureas)	38.1	HF (GCST90043986)	456348	0.854	1	2.70 / 0.37	0.0222897	0.0500015
ABCC9/KCNJ8 (Sulfonylureas)	38.1	MetS (GCST009602)	291107	1	0.25	1.30 / 0.77	0.00689136	0.050021
ABCC9/KCNJ8 (Sulfonylureas)	38.1	MetS (GCST009602)	291107	1	0.5	1.60 / 0.62	0.0123453	0.0500767
ABCC9/KCNJ8 (Sulfonylureas)	38.1	MetS (GCST009602)	291107	1	1	2.70 / 0.37	0.0260891	0.050357
ABCC9/KCNJ8 (Sulfonylureas)	38.1	MI (ukb-a-533)	337199	1	0.25	1.30 / 0.77	0.00689136	0.0499979
ABCC9/KCNJ8 (Sulfonylureas)	38.1	MI (ukb-a-533)	337199	1	0.5	1.60 / 0.62	0.0123453	0.0500024
ABCC9/KCNJ8 (Sulfonylureas)	38.1	MI (ukb-a-533)	337199	1	1	2.70 / 0.37	0.0260891	0.0500253
ABCC9/KCNJ8 (Sulfonylureas)	38.1	MI (GCST011364)	639221	0.61	0.25	1.30 / 0.77	0.00420334	0.0500068
ABCC9/KCNJ8 (Sulfonylureas)	38.1	MI (GCST011364)	639221	0.61	0.5	1.60 / 0.62	0.00752994	0.050031
ABCC9/KCNJ8 (Sulfonylureas)	38.1	MI (GCST011364)	639221	0.61	1	2.70 / 0.37	0.0159129	0.0501532
ABCC9/KCNJ8 (Sulfonylureas)	38.1	PAD (ukb-d-I9_PAD)	361194	1	0.25	1.30 / 0.77	0.00689136	0.0499964
ABCC9/KCNJ8 (Sulfonylureas)	38.1	PAD (ukb-d-I9_PAD)	361194	1	0.5	1.60 / 0.62	0.0123453	0.0499979
ABCC9/KCNJ8 (Sulfonylureas)	38.1	PAD (ukb-d-I9_PAD)	361194	1	1	2.70 / 0.37	0.0260891	0.0500051
ABCC9/KCNJ8 (Sulfonylureas)	38.1	PAD (GCST90018890)	483078	0.725	0.25	1.30 / 0.77	0.00499815	0.0499978
ABCC9/KCNJ8 (Sulfonylureas)	38.1	PAD (GCST90018890)	483078	0.725	0.5	1.60 / 0.62	0.00895377	0.0500021
ABCC9/KCNJ8 (Sulfonylureas)	38.1	PAD (GCST90018890)	483078	0.725	1	2.70 / 0.37	0.0189219	0.0500239
ABCC9/KCNJ8 (Sulfonylureas)	38.1	Stroke (GCST90038613)	484598	0.805	0.25	1.30 / 0.77	0.00554452	0.0499981
ABCC9/KCNJ8 (Sulfonylureas)	38.1	Stroke (GCST90038613)	484598	0.805	0.5	1.60 / 0.62	0.00993255	0.0500033
ABCC9/KCNJ8 (Sulfonylureas)	38.1	Stroke (GCST90038613)	484598	0.805	1	2.70 / 0.37	0.0209903	0.0500294
ABCC9/KCNJ8 (Sulfonylureas)	38.1	VTE (GCST90038607)	484598	0.805	0.25	1.30 / 0.77	0.00554452	0.0499999
ABCC9/KCNJ8 (Sulfonylureas)	38.1	VTE (GCST90038607)	484598	0.805	0.5	1.60 / 0.62	0.00993255	0.050009
ABCC9/KCNJ8 (Sulfonylureas)	38.1	VTE (GCST90038607)	484598	0.805	1	2.70 / 0.37	0.0209903	0.0500546
ABCB11 (Sulfonylureas)	30.1 - 1117.2	AF (GCST90038689)	484598	0.805	0.25	1.30 / 0.77	0.00128632	0.050009
ABCB11 (Sulfonylureas)	30.1 - 1117.2	AF (GCST90038689)	484598	0.805	0.5	1.60 / 0.62	0.00230434	0.0500381
ABCB11 (Sulfonylureas)	30.1 - 1117.2	AF (GCST90038689)	484598	0.805	1	2.70 / 0.37	0.00486973	0.0501847
ABCB11 (Sulfonylureas)	30.1 - 1117.2	AF (GCST006414)	1030836	0.378	0.25	1.30 / 0.77	0.0006047	0.0500431
ABCB11 (Sulfonylureas)	30.1 - 1117.2	AF (GCST006414)	1030836	0.378	0.5	1.60 / 0.62	0.00108328	0.0501477
ABCB11 (Sulfonylureas)	30.1 - 1117.2	AF (GCST006414)	1030836	0.378	1	2.70 / 0.37	0.00228927	0.0506744
ABCB11 (Sulfonylureas)	30.1 - 1117.2	CAD (GCST008370)	408458	0.955	0.25	1.30 / 0.77	0.00152611	0.0501487
ABCB11 (Sulfonylureas)	30.1 - 1117.2	CAD (GCST008370)	408458	0.955	0.5	1.60 / 0.62	0.00273389	0.0504868
ABCB11 (Sulfonylureas)	30.1 - 1117.2	CAD (GCST008370)	408458	0.955	1	2.70 / 0.37	0.00577749	0.0521908
ABCB11 (Sulfonylureas)	30.1 - 1117.2	CAD (GCST005195)	547261	0.542	0.25	1.30 / 0.77	0.00086628	0.0501579
ABCB11 (Sulfonylureas)	30.1 - 1117.2	CAD (GCST005195)	547261	0.542	0.5	1.60 / 0.62	0.00155187	0.0505161
ABCB11 (Sulfonylureas)	30.1 - 1117.2	CAD (GCST005195)	547261	0.542	1	2.70 / 0.37	0.00327954	0.0523221
ABCB11 (Sulfonylureas)	30.1 - 1117.2	CKD (GCST90044223)	456348	0.854	0.25	1.30 / 0.77	0.00136595	0.0499982
ABCB11 (Sulfonylureas)	30.1 - 1117.2	CKD (GCST90044223)	456348	0.854	0.5	1.60 / 0.62	0.00244699	0.0500034
ABCB11 (Sulfonylureas)	30.1 - 1117.2	CKD (GCST90044223)	456348	0.854	1	2.70 / 0.37	0.00517119	0.0500298
ABCB11 (Sulfonylureas)	30.1 - 1117.2	HF (GCST90043986)	456348	0.854	0.25	1.30 / 0.77	0.00136595	0.0500001
ABCB11 (Sulfonylureas)	30.1 - 1117.2	HF (GCST90043986)	456348	0.854	0.5	1.60 / 0.62	0.00244699	0.0500097
ABCB11 (Sulfonylureas)	30.1 - 1117.2	HF (GCST90043986)	456348	0.854	1	2.70 / 0.37	0.00517119	0.0500581
ABCB11 (Sulfonylureas)	30.1 - 1117.2	MetS (GCST009602)	291107	1	0.25	1.30 / 0.77	0.00159879	0.050271
ABCB11 (Sulfonylureas)	30.1 - 1117.2	MetS (GCST009602)	291107	1	0.5	1.60 / 0.62	0.0028641	0.0508791
ABCB11 (Sulfonylureas)	30.1 - 1117.2	MetS (GCST009602)	291107	1	1	2.70 / 0.37	0.00605265	0.0539481
ABCB11 (Sulfonylureas)	30.1 - 1117.2	MI (ukb-a-533)	337199	1	0.25	1.30 / 0.77	0.00159879	0.0500183
ABCB11 (Sulfonylureas)	30.1 - 1117.2	MI (ukb-a-533)	337199	1	0.5	1.60 / 0.62	0.0028641	0.050068
ABCB11 (Sulfonylureas)	30.1 - 1117.2	MI (ukb-a-533)	337199	1	1	2.70 / 0.37	0.00605265	0.0503184
ABCB11 (Sulfonylureas)	30.1 - 1117.2	MI (GCST011364)	639221	0.61	0.25	1.30 / 0.77	0.00097517	0.0501157
ABCB11 (Sulfonylureas)	30.1 - 1117.2	MI (GCST011364)	639221	0.61	0.5	1.60 / 0.62	0.00174694	0.0503807
ABCB11 (Sulfonylureas)	30.1 - 1117.2	MI (GCST011364)	639221	0.61	1	2.70 / 0.37	0.00369178	0.0517163
ABCB11 (Sulfonylureas)	30.1 - 1117.2	PAD (ukb-d-I9_PAD)	361194	1	0.25	1.30 / 0.77	0.00159879	0.0500029
ABCB11 (Sulfonylureas)	30.1 - 1117.2	PAD (ukb-d-I9_PAD)	361194	1	0.5	1.60 / 0.62	0.0028641	0.0500186
ABCB11 (Sulfonylureas)	30.1 - 1117.2	PAD (ukb-d-I9_PAD)	361194	1	1	2.70 / 0.37	0.00605265	0.0500977
ABCB11 (Sulfonylureas)	30.1 - 1117.2	PAD (GCST90018890)	483078	0.725	0.25	1.30 / 0.77	0.00115957	0.0500172
ABCB11 (Sulfonylureas)	30.1 - 1117.2	PAD (GCST90018890)	483078	0.725	0.5	1.60 / 0.62	0.00207727	0.0500644
ABCB11 (Sulfonylureas)	30.1 - 1117.2	PAD (GCST90018890)	483078	0.725	1	2.70 / 0.37	0.00438986	0.0503023
ABCB11 (Sulfonylureas)	30.1 - 1117.2	Stroke (GCST90038613)	484598	0.805	0.25	1.30 / 0.77	0.00128632	0.0500214
ABCB11 (Sulfonylureas)	30.1 - 1117.2	Stroke (GCST90038613)	484598	0.805	0.5	1.60 / 0.62	0.00230434	0.050078
ABCB11 (Sulfonylureas)	30.1 - 1117.2	Stroke (GCST90038613)	484598	0.805	1	2.70 / 0.37	0.00486973	0.0503631
ABCB11 (Sulfonylureas)	30.1 - 1117.2	VTE (GCST90038607)	484598	0.805	0.25	1.30 / 0.77	0.00128632	0.0500406
ABCB11 (Sulfonylureas)	30.1 - 1117.2	VTE (GCST90038607)	484598	0.805	0.5	1.60 / 0.62	0.00230434	0.0501395
ABCB11 (Sulfonylureas)	30.1 - 1117.2	VTE (GCST90038607)	484598	0.805	1	2.70 / 0.37	0.00486973	0.0506379
CPT1A (Sulfonylureas)	30.2 - 36.2	AF (GCST90038689)	484598	0.805	0.25	1.30 / 0.77	0.00635439	0.0499986
CPT1A (Sulfonylureas)	30.2 - 36.2	AF (GCST90038689)	484598	0.805	0.5	1.60 / 0.62	0.0113834	0.0500047
CPT1A (Sulfonylureas)	30.2 - 36.2	AF (GCST90038689)	484598	0.805	1	2.70 / 0.37	0.0240563	0.0500355
CPT1A (Sulfonylureas)	30.2 - 36.2	AF (GCST006414)	1030836	0.378	0.25	1.30 / 0.77	0.00298721	0.0500057
CPT1A (Sulfonylureas)	30.2 - 36.2	AF (GCST006414)	1030836	0.378	0.5	1.60 / 0.62	0.00535134	0.0500277
CPT1A (Sulfonylureas)	30.2 - 36.2	AF (GCST006414)	1030836	0.378	1	2.70 / 0.37	0.0113089	0.0501382
CPT1A (Sulfonylureas)	30.2 - 36.2	CAD (GCST008370)	408458	0.955	0.25	1.30 / 0.77	0.00753891	0.0500279
CPT1A (Sulfonylureas)	30.2 - 36.2	CAD (GCST008370)	408458	0.955	0.5	1.60 / 0.62	0.0135053	0.0500988
CPT1A (Sulfonylureas)	30.2 - 36.2	CAD (GCST008370)	408458	0.955	1	2.70 / 0.37	0.0285406	0.0504561
CPT1A (Sulfonylureas)	30.2 - 36.2	CAD (GCST005195)	547261	0.542	0.25	1.30 / 0.77	0.00427939	0.0500298
CPT1A (Sulfonylureas)	30.2 - 36.2	CAD (GCST005195)	547261	0.542	0.5	1.60 / 0.62	0.00766616	0.050105
CPT1A (Sulfonylureas)	30.2 - 36.2	CAD (GCST005195)	547261	0.542	1	2.70 / 0.37	0.0162008	0.0504836
CPT1A (Sulfonylureas)	30.2 - 36.2	CKD (GCST90044223)	456348	0.854	0.25	1.30 / 0.77	0.00674776	0.0499963
CPT1A (Sulfonylureas)	30.2 - 36.2	CKD (GCST90044223)	456348	0.854	0.5	1.60 / 0.62	0.012088	0.0499974
CPT1A (Sulfonylureas)	30.2 - 36.2	CKD (GCST90044223)	456348	0.854	1	2.70 / 0.37	0.0255455	0.0500029
CPT1A (Sulfonylureas)	30.2 - 36.2	HF (GCST90043986)	456348	0.854	0.25	1.30 / 0.77	0.00674776	0.0499967
CPT1A (Sulfonylureas)	30.2 - 36.2	HF (GCST90043986)	456348	0.854	0.5	1.60 / 0.62	0.012088	0.0499987
CPT1A (Sulfonylureas)	30.2 - 36.2	HF (GCST90043986)	456348	0.854	1	2.70 / 0.37	0.0255455	0.0500089
CPT1A (Sulfonylureas)	30.2 - 36.2	MetS (GCST009602)	291107	1	0.25	1.30 / 0.77	0.00789796	0.0500536
CPT1A (Sulfonylureas)	30.2 - 36.2	MetS (GCST009602)	291107	1	0.5	1.60 / 0.62	0.0141485	0.0501812
CPT1A (Sulfonylureas)	30.2 - 36.2	MetS (GCST009602)	291107	1	1	2.70 / 0.37	0.0298999	0.0508239
CPT1A (Sulfonylureas)	30.2 - 36.2	MI (ukb-a-533)	337199	1	0.25	1.30 / 0.77	0.00789796	0.0500005
CPT1A (Sulfonylureas)	30.2 - 36.2	MI (ukb-a-533)	337199	1	0.5	1.60 / 0.62	0.0141485	0.0500109
CPT1A (Sulfonylureas)	30.2 - 36.2	MI (ukb-a-533)	337199	1	1	2.70 / 0.37	0.0298999	0.0500635
CPT1A (Sulfonylureas)	30.2 - 36.2	MI (GCST011364)	639221	0.61	0.25	1.30 / 0.77	0.00481731	0.050021
CPT1A (Sulfonylureas)	30.2 - 36.2	MI (GCST011364)	639221	0.61	0.5	1.60 / 0.62	0.00862981	0.0500766
CPT1A (Sulfonylureas)	30.2 - 36.2	MI (GCST011364)	639221	0.61	1	2.70 / 0.37	0.0182372	0.0503567
CPT1A (Sulfonylureas)	30.2 - 36.2	PAD (ukb-d-I9_PAD)	361194	1	0.25	1.30 / 0.77	0.00789796	0.0499973
CPT1A (Sulfonylureas)	30.2 - 36.2	PAD (ukb-d-I9_PAD)	361194	1	0.5	1.60 / 0.62	0.0141485	0.0500006
CPT1A (Sulfonylureas)	30.2 - 36.2	PAD (ukb-d-I9_PAD)	361194	1	1	2.70 / 0.37	0.0298999	0.0500172
CPT1A (Sulfonylureas)	30.2 - 36.2	PAD (GCST90018890)	483078	0.725	0.25	1.30 / 0.77	0.00572822	0.0500003
CPT1A (Sulfonylureas)	30.2 - 36.2	PAD (GCST90018890)	483078	0.725	0.5	1.60 / 0.62	0.0102616	0.0500102
CPT1A (Sulfonylureas)	30.2 - 36.2	PAD (GCST90018890)	483078	0.725	1	2.70 / 0.37	0.0216857	0.0500601
CPT1A (Sulfonylureas)	30.2 - 36.2	Stroke (GCST90038613)	484598	0.805	0.25	1.30 / 0.77	0.00635439	0.0500012
CPT1A (Sulfonylureas)	30.2 - 36.2	Stroke (GCST90038613)	484598	0.805	0.5	1.60 / 0.62	0.0113834	0.0500131
CPT1A (Sulfonylureas)	30.2 - 36.2	Stroke (GCST90038613)	484598	0.805	1	2.70 / 0.37	0.0240563	0.0500729
CPT1A (Sulfonylureas)	30.2 - 36.2	VTE (GCST90038607)	484598	0.805	0.25	1.30 / 0.77	0.00635439	0.0500052
CPT1A (Sulfonylureas)	30.2 - 36.2	VTE (GCST90038607)	484598	0.805	0.5	1.60 / 0.62	0.0113834	0.050026
CPT1A (Sulfonylureas)	30.2 - 36.2	VTE (GCST90038607)	484598	0.805	1	2.70 / 0.37	0.0240563	0.0501306
VEGFA (Sulfonylureas)	30.8 - 117.7	AF (GCST90038689)	484598	0.805	0.25	1.30 / 0.77	0.00361212	0.0500013
VEGFA (Sulfonylureas)	30.8 - 117.7	AF (GCST90038689)	484598	0.805	0.5	1.60 / 0.62	0.00647081	0.0500134
VEGFA (Sulfonylureas)	30.8 - 117.7	AF (GCST90038689)	484598	0.805	1	2.70 / 0.37	0.0136747	0.0500746
VEGFA (Sulfonylureas)	30.8 - 117.7	AF (GCST006414)	1030836	0.378	0.25	1.30 / 0.77	0.00169806	0.0500155
VEGFA (Sulfonylureas)	30.8 - 117.7	AF (GCST006414)	1030836	0.378	0.5	1.60 / 0.62	0.00304194	0.0500592
VEGFA (Sulfonylureas)	30.8 - 117.7	AF (GCST006414)	1030836	0.378	1	2.70 / 0.37	0.00642849	0.0502789
VEGFA (Sulfonylureas)	30.8 - 117.7	CAD (GCST008370)	408458	0.955	0.25	1.30 / 0.77	0.00428545	0.0500596
VEGFA (Sulfonylureas)	30.8 - 117.7	CAD (GCST008370)	408458	0.955	0.5	1.60 / 0.62	0.00767702	0.0502006
VEGFA (Sulfonylureas)	30.8 - 117.7	CAD (GCST008370)	408458	0.955	1	2.70 / 0.37	0.0162237	0.0509111
VEGFA (Sulfonylureas)	30.8 - 117.7	CAD (GCST005195)	547261	0.542	0.25	1.30 / 0.77	0.00243259	0.0500634
VEGFA (Sulfonylureas)	30.8 - 117.7	CAD (GCST005195)	547261	0.542	0.5	1.60 / 0.62	0.00435779	0.0502129
VEGFA (Sulfonylureas)	30.8 - 117.7	CAD (GCST005195)	547261	0.542	1	2.70 / 0.37	0.00920925	0.0509658
VEGFA (Sulfonylureas)	30.8 - 117.7	CKD (GCST90044223)	456348	0.854	0.25	1.30 / 0.77	0.00383573	0.0499968
VEGFA (Sulfonylureas)	30.8 - 117.7	CKD (GCST90044223)	456348	0.854	0.5	1.60 / 0.62	0.00687138	0.049999
VEGFA (Sulfonylureas)	30.8 - 117.7	CKD (GCST90044223)	456348	0.854	1	2.70 / 0.37	0.0145212	0.05001
VEGFA (Sulfonylureas)	30.8 - 117.7	HF (GCST90043986)	456348	0.854	0.25	1.30 / 0.77	0.00383573	0.0499976
VEGFA (Sulfonylureas)	30.8 - 117.7	HF (GCST90043986)	456348	0.854	0.5	1.60 / 0.62	0.00687138	0.0500016
VEGFA (Sulfonylureas)	30.8 - 117.7	HF (GCST90043986)	456348	0.854	1	2.70 / 0.37	0.0145212	0.0500218
VEGFA (Sulfonylureas)	30.8 - 117.7	MetS (GCST009602)	291107	1	0.25	1.30 / 0.77	0.00448955	0.0501106
VEGFA (Sulfonylureas)	30.8 - 117.7	MetS (GCST009602)	291107	1	0.5	1.60 / 0.62	0.00804265	0.0503643
VEGFA (Sulfonylureas)	30.8 - 117.7	MetS (GCST009602)	291107	1	1	2.70 / 0.37	0.0169964	0.0516428
VEGFA (Sulfonylureas)	30.8 - 117.7	MI (ukb-a-533)	337199	1	0.25	1.30 / 0.77	0.00448955	0.0500052
VEGFA (Sulfonylureas)	30.8 - 117.7	MI (ukb-a-533)	337199	1	0.5	1.60 / 0.62	0.00804265	0.0500259
VEGFA (Sulfonylureas)	30.8 - 117.7	MI (ukb-a-533)	337199	1	1	2.70 / 0.37	0.0169964	0.0501304
VEGFA (Sulfonylureas)	30.8 - 117.7	MI (GCST011364)	639221	0.61	0.25	1.30 / 0.77	0.00273837	0.0500458
VEGFA (Sulfonylureas)	30.8 - 117.7	MI (GCST011364)	639221	0.61	0.5	1.60 / 0.62	0.00490557	0.0501564
VEGFA (Sulfonylureas)	30.8 - 117.7	MI (GCST011364)	639221	0.61	1	2.70 / 0.37	0.0103669	0.0507133
VEGFA (Sulfonylureas)	30.8 - 117.7	PAD (ukb-d-I9_PAD)	361194	1	0.25	1.30 / 0.77	0.00448955	0.0499988
VEGFA (Sulfonylureas)	30.8 - 117.7	PAD (ukb-d-I9_PAD)	361194	1	0.5	1.60 / 0.62	0.00804265	0.0500053
VEGFA (Sulfonylureas)	30.8 - 117.7	PAD (ukb-d-I9_PAD)	361194	1	1	2.70 / 0.37	0.0169964	0.0500383
VEGFA (Sulfonylureas)	30.8 - 117.7	PAD (GCST90018890)	483078	0.725	0.25	1.30 / 0.77	0.00325617	0.0500047
VEGFA (Sulfonylureas)	30.8 - 117.7	PAD (GCST90018890)	483078	0.725	0.5	1.60 / 0.62	0.00583316	0.0500244
VEGFA (Sulfonylureas)	30.8 - 117.7	PAD (GCST90018890)	483078	0.725	1	2.70 / 0.37	0.0123271	0.0501237
VEGFA (Sulfonylureas)	30.8 - 117.7	Stroke (GCST90038613)	484598	0.805	0.25	1.30 / 0.77	0.00361212	0.0500065
VEGFA (Sulfonylureas)	30.8 - 117.7	Stroke (GCST90038613)	484598	0.805	0.5	1.60 / 0.62	0.00647081	0.0500301
VEGFA (Sulfonylureas)	30.8 - 117.7	Stroke (GCST90038613)	484598	0.805	1	2.70 / 0.37	0.0136747	0.0501491
VEGFA (Sulfonylureas)	30.8 - 117.7	VTE (GCST90038607)	484598	0.805	0.25	1.30 / 0.77	0.00361212	0.0500145
VEGFA (Sulfonylureas)	30.8 - 117.7	VTE (GCST90038607)	484598	0.805	0.5	1.60 / 0.62	0.00647081	0.0500558
VEGFA (Sulfonylureas)	30.8 - 117.7	VTE (GCST90038607)	484598	0.805	1	2.70 / 0.37	0.0136747	0.0502637
INS (Sulfonylureas)	39.9 - 110.5	AF (GCST90038689)	484598	0.805	0.25	1.30 / 0.77	0.00330552	0.0499987
INS (Sulfonylureas)	39.9 - 110.5	AF (GCST90038689)	484598	0.805	0.5	1.60 / 0.62	0.00592157	0.050005
INS (Sulfonylureas)	39.9 - 110.5	AF (GCST90038689)	484598	0.805	1	2.70 / 0.37	0.012514	0.050037
INS (Sulfonylureas)	39.9 - 110.5	AF (GCST006414)	1030836	0.378	0.25	1.30 / 0.77	0.00155393	0.0500061
INS (Sulfonylureas)	39.9 - 110.5	AF (GCST006414)	1030836	0.378	0.5	1.60 / 0.62	0.00278374	0.050029
INS (Sulfonylureas)	39.9 - 110.5	AF (GCST006414)	1030836	0.378	1	2.70 / 0.37	0.00588284	0.0501439
INS (Sulfonylureas)	39.9 - 110.5	CAD (GCST008370)	408458	0.955	0.25	1.30 / 0.77	0.0039217	0.0500292
INS (Sulfonylureas)	39.9 - 110.5	CAD (GCST008370)	408458	0.955	0.5	1.60 / 0.62	0.0070254	0.050103
INS (Sulfonylureas)	39.9 - 110.5	CAD (GCST008370)	408458	0.955	1	2.70 / 0.37	0.0148467	0.0504745
INS (Sulfonylureas)	39.9 - 110.5	CAD (GCST005195)	547261	0.542	0.25	1.30 / 0.77	0.00222611	0.0500312
INS (Sulfonylureas)	39.9 - 110.5	CAD (GCST005195)	547261	0.542	0.5	1.60 / 0.62	0.0039879	0.0501093
INS (Sulfonylureas)	39.9 - 110.5	CAD (GCST005195)	547261	0.542	1	2.70 / 0.37	0.00842757	0.0505031
INS (Sulfonylureas)	39.9 - 110.5	CKD (GCST90044223)	456348	0.854	0.25	1.30 / 0.77	0.00351015	0.0499963
INS (Sulfonylureas)	39.9 - 110.5	CKD (GCST90044223)	456348	0.854	0.5	1.60 / 0.62	0.00628814	0.0499974
INS (Sulfonylureas)	39.9 - 110.5	CKD (GCST90044223)	456348	0.854	1	2.70 / 0.37	0.0132886	0.0500032
INS (Sulfonylureas)	39.9 - 110.5	HF (GCST90043986)	456348	0.854	0.25	1.30 / 0.77	0.00351015	0.0499967
INS (Sulfonylureas)	39.9 - 110.5	HF (GCST90043986)	456348	0.854	0.5	1.60 / 0.62	0.00628814	0.0499988
INS (Sulfonylureas)	39.9 - 110.5	HF (GCST90043986)	456348	0.854	1	2.70 / 0.37	0.0132886	0.0500094
INS (Sulfonylureas)	39.9 - 110.5	MetS (GCST009602)	291107	1	0.25	1.30 / 0.77	0.00410847	0.0500558
INS (Sulfonylureas)	39.9 - 110.5	MetS (GCST009602)	291107	1	0.5	1.60 / 0.62	0.00735999	0.0501885
INS (Sulfonylureas)	39.9 - 110.5	MetS (GCST009602)	291107	1	1	2.70 / 0.37	0.0155538	0.050857
INS (Sulfonylureas)	39.9 - 110.5	MI (ukb-a-533)	337199	1	0.25	1.30 / 0.77	0.00410847	0.0500007
INS (Sulfonylureas)	39.9 - 110.5	MI (ukb-a-533)	337199	1	0.5	1.60 / 0.62	0.00735999	0.0500116
INS (Sulfonylureas)	39.9 - 110.5	MI (ukb-a-533)	337199	1	1	2.70 / 0.37	0.0155538	0.0500662
INS (Sulfonylureas)	39.9 - 110.5	MI (GCST011364)	639221	0.61	0.25	1.30 / 0.77	0.00250594	0.050022
INS (Sulfonylureas)	39.9 - 110.5	MI (GCST011364)	639221	0.61	0.5	1.60 / 0.62	0.00448918	0.0500798
INS (Sulfonylureas)	39.9 - 110.5	MI (GCST011364)	639221	0.61	1	2.70 / 0.37	0.00948692	0.0503711
INS (Sulfonylureas)	39.9 - 110.5	PAD (ukb-d-I9_PAD)	361194	1	0.25	1.30 / 0.77	0.00410847	0.0499973
INS (Sulfonylureas)	39.9 - 110.5	PAD (ukb-d-I9_PAD)	361194	1	0.5	1.60 / 0.62	0.00735999	0.0500008
INS (Sulfonylureas)	39.9 - 110.5	PAD (ukb-d-I9_PAD)	361194	1	1	2.70 / 0.37	0.0155538	0.050018
INS (Sulfonylureas)	39.9 - 110.5	PAD (GCST90018890)	483078	0.725	0.25	1.30 / 0.77	0.00297979	0.0500005
INS (Sulfonylureas)	39.9 - 110.5	PAD (GCST90018890)	483078	0.725	0.5	1.60 / 0.62	0.00533804	0.0500108
INS (Sulfonylureas)	39.9 - 110.5	PAD (GCST90018890)	483078	0.725	1	2.70 / 0.37	0.0112808	0.0500627
INS (Sulfonylureas)	39.9 - 110.5	Stroke (GCST90038613)	484598	0.805	0.25	1.30 / 0.77	0.00330552	0.0500014
INS (Sulfonylureas)	39.9 - 110.5	Stroke (GCST90038613)	484598	0.805	0.5	1.60 / 0.62	0.00592157	0.0500137
INS (Sulfonylureas)	39.9 - 110.5	Stroke (GCST90038613)	484598	0.805	1	2.70 / 0.37	0.012514	0.050076
INS (Sulfonylureas)	39.9 - 110.5	VTE (GCST90038607)	484598	0.805	0.25	1.30 / 0.77	0.00330552	0.0500056
INS (Sulfonylureas)	39.9 - 110.5	VTE (GCST90038607)	484598	0.805	0.5	1.60 / 0.62	0.00592157	0.0500272
INS (Sulfonylureas)	39.9 - 110.5	VTE (GCST90038607)	484598	0.805	1	2.70 / 0.37	0.012514	0.0501359
KCNJ1 (Sulfonylureas)	43.7	AF (GCST90038689)	484598	0.805	0.25	1.30 / 0.77	0.00482678	0.0499968
KCNJ1 (Sulfonylureas)	43.7	AF (GCST90038689)	484598	0.805	0.5	1.60 / 0.62	0.00864678	0.0499992
KCNJ1 (Sulfonylureas)	43.7	AF (GCST90038689)	484598	0.805	1	2.70 / 0.37	0.0182731	0.0500109
KCNJ1 (Sulfonylureas)	43.7	AF (GCST006414)	1030836	0.378	0.25	1.30 / 0.77	0.00226908	0.0499996
KCNJ1 (Sulfonylureas)	43.7	AF (GCST006414)	1030836	0.378	0.5	1.60 / 0.62	0.00406487	0.0500079
KCNJ1 (Sulfonylureas)	43.7	AF (GCST006414)	1030836	0.378	1	2.70 / 0.37	0.00859023	0.0500499
KCNJ1 (Sulfonylureas)	43.7	CAD (GCST008370)	408458	0.955	0.25	1.30 / 0.77	0.00572654	0.050008
KCNJ1 (Sulfonylureas)	43.7	CAD (GCST008370)	408458	0.955	0.5	1.60 / 0.62	0.0102586	0.0500349
KCNJ1 (Sulfonylureas)	43.7	CAD (GCST008370)	408458	0.955	1	2.70 / 0.37	0.0216794	0.0501706
KCNJ1 (Sulfonylureas)	43.7	CAD (GCST005195)	547261	0.542	0.25	1.30 / 0.77	0.00325061	0.0500087
KCNJ1 (Sulfonylureas)	43.7	CAD (GCST005195)	547261	0.542	0.5	1.60 / 0.62	0.0058232	0.0500373
KCNJ1 (Sulfonylureas)	43.7	CAD (GCST005195)	547261	0.542	1	2.70 / 0.37	0.0123061	0.050181
KCNJ1 (Sulfonylureas)	43.7	CKD (GCST90044223)	456348	0.854	0.25	1.30 / 0.77	0.00512558	0.049996
KCNJ1 (Sulfonylureas)	43.7	CKD (GCST90044223)	456348	0.854	0.5	1.60 / 0.62	0.00918206	0.0499964
KCNJ1 (Sulfonylureas)	43.7	CKD (GCST90044223)	456348	0.854	1	2.70 / 0.37	0.0194043	0.0499985
KCNJ1 (Sulfonylureas)	43.7	HF (GCST90043986)	456348	0.854	0.25	1.30 / 0.77	0.00512558	0.0499961
KCNJ1 (Sulfonylureas)	43.7	HF (GCST90043986)	456348	0.854	0.5	1.60 / 0.62	0.00918206	0.0499969
KCNJ1 (Sulfonylureas)	43.7	HF (GCST90043986)	456348	0.854	1	2.70 / 0.37	0.0194043	0.0500008
KCNJ1 (Sulfonylureas)	43.7	MetS (GCST009602)	291107	1	0.25	1.30 / 0.77	0.00599927	0.0500177
KCNJ1 (Sulfonylureas)	43.7	MetS (GCST009602)	291107	1	0.5	1.60 / 0.62	0.0107472	0.0500662
KCNJ1 (Sulfonylureas)	43.7	MetS (GCST009602)	291107	1	1	2.70 / 0.37	0.0227119	0.0503102
KCNJ1 (Sulfonylureas)	43.7	MI (ukb-a-533)	337199	1	0.25	1.30 / 0.77	0.00599927	0.0499976
KCNJ1 (Sulfonylureas)	43.7	MI (ukb-a-533)	337199	1	0.5	1.60 / 0.62	0.0107472	0.0500015
KCNJ1 (Sulfonylureas)	43.7	MI (ukb-a-533)	337199	1	1	2.70 / 0.37	0.0227119	0.0500215
KCNJ1 (Sulfonylureas)	43.7	MI (GCST011364)	639221	0.61	0.25	1.30 / 0.77	0.00365922	0.0500053
KCNJ1 (Sulfonylureas)	43.7	MI (GCST011364)	639221	0.61	0.5	1.60 / 0.62	0.00655519	0.0500265
KCNJ1 (Sulfonylureas)	43.7	MI (GCST011364)	639221	0.61	1	2.70 / 0.37	0.013853	0.0501328
KCNJ1 (Sulfonylureas)	43.7	PAD (ukb-d-I9_PAD)	361194	1	0.25	1.30 / 0.77	0.00599927	0.0499964
KCNJ1 (Sulfonylureas)	43.7	PAD (ukb-d-I9_PAD)	361194	1	0.5	1.60 / 0.62	0.0107472	0.0499976
KCNJ1 (Sulfonylureas)	43.7	PAD (ukb-d-I9_PAD)	361194	1	1	2.70 / 0.37	0.0227119	0.0500039
KCNJ1 (Sulfonylureas)	43.7	PAD (GCST90018890)	483078	0.725	0.25	1.30 / 0.77	0.00435114	0.0499975
KCNJ1 (Sulfonylureas)	43.7	PAD (GCST90018890)	483078	0.725	0.5	1.60 / 0.62	0.00779471	0.0500013
KCNJ1 (Sulfonylureas)	43.7	PAD (GCST90018890)	483078	0.725	1	2.70 / 0.37	0.0164724	0.0500202
KCNJ1 (Sulfonylureas)	43.7	Stroke (GCST90038613)	484598	0.805	0.25	1.30 / 0.77	0.00482678	0.0499978
KCNJ1 (Sulfonylureas)	43.7	Stroke (GCST90038613)	484598	0.805	0.5	1.60 / 0.62	0.00864678	0.0500024
KCNJ1 (Sulfonylureas)	43.7	Stroke (GCST90038613)	484598	0.805	1	2.70 / 0.37	0.0182731	0.0500251
KCNJ1 (Sulfonylureas)	43.7	VTE (GCST90038607)	484598	0.805	0.25	1.30 / 0.77	0.00482678	0.0499994
KCNJ1 (Sulfonylureas)	43.7	VTE (GCST90038607)	484598	0.805	0.5	1.60 / 0.62	0.00864678	0.0500073
KCNJ1 (Sulfonylureas)	43.7	VTE (GCST90038607)	484598	0.805	1	2.70 / 0.37	0.0182731	0.050047
GANC (AGIs)	50.1	AF (GCST90038689)	484598	0.805	0.25	1.30 / 0.77	0.00421458	0.0499967
GANC (AGIs)	50.1	AF (GCST90038689)	484598	0.805	0.5	1.60 / 0.62	0.00755006	0.0499987
GANC (AGIs)	50.1	AF (GCST90038689)	484598	0.805	1	2.70 / 0.37	0.0159554	0.0500089
GANC (AGIs)	50.1	AF (GCST006414)	1030836	0.378	0.25	1.30 / 0.77	0.00198128	0.0499991
GANC (AGIs)	50.1	AF (GCST006414)	1030836	0.378	0.5	1.60 / 0.62	0.0035493	0.0500064
GANC (AGIs)	50.1	AF (GCST006414)	1030836	0.378	1	2.70 / 0.37	0.00750068	0.050043
GANC (AGIs)	50.1	CAD (GCST008370)	408458	0.955	0.25	1.30 / 0.77	0.00500021	0.0500064
GANC (AGIs)	50.1	CAD (GCST008370)	408458	0.955	0.5	1.60 / 0.62	0.00895745	0.05003
GANC (AGIs)	50.1	CAD (GCST008370)	408458	0.955	1	2.70 / 0.37	0.0189296	0.0501484
GANC (AGIs)	50.1	CAD (GCST005195)	547261	0.542	0.25	1.30 / 0.77	0.00283832	0.0500071
GANC (AGIs)	50.1	CAD (GCST005195)	547261	0.542	0.5	1.60 / 0.62	0.00508461	0.050032
GANC (AGIs)	50.1	CAD (GCST005195)	547261	0.542	1	2.70 / 0.37	0.0107452	0.0501575
GANC (AGIs)	50.1	CKD (GCST90044223)	456348	0.854	0.25	1.30 / 0.77	0.00447548	0.049996
GANC (AGIs)	50.1	CKD (GCST90044223)	456348	0.854	0.5	1.60 / 0.62	0.00801744	0.0499963
GANC (AGIs)	50.1	CKD (GCST90044223)	456348	0.854	1	2.70 / 0.37	0.0169431	0.0499982
GANC (AGIs)	50.1	HF (GCST90043986)	456348	0.854	0.25	1.30 / 0.77	0.00447548	0.0499961
GANC (AGIs)	50.1	HF (GCST90043986)	456348	0.854	0.5	1.60 / 0.62	0.00801744	0.0499968
GANC (AGIs)	50.1	HF (GCST90043986)	456348	0.854	1	2.70 / 0.37	0.0169431	0.0500001
GANC (AGIs)	50.1	MetS (GCST009602)	291107	1	0.25	1.30 / 0.77	0.00523835	0.0500149
GANC (AGIs)	50.1	MetS (GCST009602)	291107	1	0.5	1.60 / 0.62	0.00938406	0.0500573
GANC (AGIs)	50.1	MetS (GCST009602)	291107	1	1	2.70 / 0.37	0.0198312	0.0502703
GANC (AGIs)	50.1	MI (ukb-a-533)	337199	1	0.25	1.30 / 0.77	0.00523835	0.0499974
GANC (AGIs)	50.1	MI (ukb-a-533)	337199	1	0.5	1.60 / 0.62	0.00938406	0.0500008
GANC (AGIs)	50.1	MI (ukb-a-533)	337199	1	1	2.70 / 0.37	0.0198312	0.0500183
GANC (AGIs)	50.1	MI (GCST011364)	639221	0.61	0.25	1.30 / 0.77	0.0031951	0.0500041
GANC (AGIs)	50.1	MI (GCST011364)	639221	0.61	0.5	1.60 / 0.62	0.00572375	0.0500226
GANC (AGIs)	50.1	MI (GCST011364)	639221	0.61	1	2.70 / 0.37	0.0120959	0.0501155
GANC (AGIs)	50.1	PAD (ukb-d-I9_PAD)	361194	1	0.25	1.30 / 0.77	0.00523835	0.0499963
GANC (AGIs)	50.1	PAD (ukb-d-I9_PAD)	361194	1	0.5	1.60 / 0.62	0.00938406	0.0499974
GANC (AGIs)	50.1	PAD (ukb-d-I9_PAD)	361194	1	1	2.70 / 0.37	0.0198312	0.0500029
GANC (AGIs)	50.1	PAD (GCST90018890)	483078	0.725	0.25	1.30 / 0.77	0.00379926	0.0499973
GANC (AGIs)	50.1	PAD (GCST90018890)	483078	0.725	0.5	1.60 / 0.62	0.00680606	0.0500006
GANC (AGIs)	50.1	PAD (GCST90018890)	483078	0.725	1	2.70 / 0.37	0.0143831	0.0500171
GANC (AGIs)	50.1	Stroke (GCST90038613)	484598	0.805	0.25	1.30 / 0.77	0.00421458	0.0499976
GANC (AGIs)	50.1	Stroke (GCST90038613)	484598	0.805	0.5	1.60 / 0.62	0.00755006	0.0500015
GANC (AGIs)	50.1	Stroke (GCST90038613)	484598	0.805	1	2.70 / 0.37	0.0159554	0.0500214
GANC (AGIs)	50.1	VTE (GCST90038607)	484598	0.805	0.25	1.30 / 0.77	0.00421458	0.0499989
GANC (AGIs)	50.1	VTE (GCST90038607)	484598	0.805	0.5	1.60 / 0.62	0.00755006	0.0500058
GANC (AGIs)	50.1	VTE (GCST90038607)	484598	0.805	1	2.70 / 0.37	0.0159554	0.0500405
PPARG (TZDs)	29.8 - 389.3	AF (GCST90038689)	484598	0.805	0.25	1.30 / 0.77	0.00302746	0.050022
PPARG (TZDs)	29.8 - 389.3	AF (GCST90038689)	484598	0.805	0.5	1.60 / 0.62	0.00542344	0.0500798
PPARG (TZDs)	29.8 - 389.3	AF (GCST90038689)	484598	0.805	1	2.70 / 0.37	0.0114613	0.0503712
PPARG (TZDs)	29.8 - 389.3	AF (GCST006414)	1030836	0.378	0.25	1.30 / 0.77	0.00142321	0.0500898
PPARG (TZDs)	29.8 - 389.3	AF (GCST006414)	1030836	0.378	0.5	1.60 / 0.62	0.00254957	0.0502976
PPARG (TZDs)	29.8 - 389.3	AF (GCST006414)	1030836	0.378	1	2.70 / 0.37	0.00538796	0.0513445
PPARG (TZDs)	29.8 - 389.3	CAD (GCST008370)	408458	0.955	0.25	1.30 / 0.77	0.0035918	0.0502997
PPARG (TZDs)	29.8 - 389.3	CAD (GCST008370)	408458	0.955	0.5	1.60 / 0.62	0.00643441	0.0509715
PPARG (TZDs)	29.8 - 389.3	CAD (GCST008370)	408458	0.955	1	2.70 / 0.37	0.0135978	0.0543622
PPARG (TZDs)	29.8 - 389.3	CAD (GCST005195)	547261	0.542	0.25	1.30 / 0.77	0.00203885	0.0503179
PPARG (TZDs)	29.8 - 389.3	CAD (GCST005195)	547261	0.542	0.5	1.60 / 0.62	0.00365243	0.0510298
PPARG (TZDs)	29.8 - 389.3	CAD (GCST005195)	547261	0.542	1	2.70 / 0.37	0.00771863	0.0546238
PPARG (TZDs)	29.8 - 389.3	CKD (GCST90044223)	456348	0.854	0.25	1.30 / 0.77	0.00321487	0.0500005
PPARG (TZDs)	29.8 - 389.3	CKD (GCST90044223)	456348	0.854	0.5	1.60 / 0.62	0.00575917	0.0500109
PPARG (TZDs)	29.8 - 389.3	CKD (GCST90044223)	456348	0.854	1	2.70 / 0.37	0.0121708	0.0500634
PPARG (TZDs)	29.8 - 389.3	HF (GCST90043986)	456348	0.854	0.25	1.30 / 0.77	0.00321487	0.0500044
PPARG (TZDs)	29.8 - 389.3	HF (GCST90043986)	456348	0.854	0.5	1.60 / 0.62	0.00575917	0.0500235
PPARG (TZDs)	29.8 - 389.3	HF (GCST90043986)	456348	0.854	1	2.70 / 0.37	0.0121708	0.0501195
PPARG (TZDs)	29.8 - 389.3	MetS (GCST009602)	291107	1	0.25	1.30 / 0.77	0.00376287	0.0505425
PPARG (TZDs)	29.8 - 389.3	MetS (GCST009602)	291107	1	0.5	1.60 / 0.62	0.00674086	0.0517517
PPARG (TZDs)	29.8 - 389.3	MetS (GCST009602)	291107	1	1	2.70 / 0.37	0.0142454	0.0578659
PPARG (TZDs)	29.8 - 389.3	MI (ukb-a-533)	337199	1	0.25	1.30 / 0.77	0.00376287	0.0500405
PPARG (TZDs)	29.8 - 389.3	MI (ukb-a-533)	337199	1	0.5	1.60 / 0.62	0.00674086	0.0501393
PPARG (TZDs)	29.8 - 389.3	MI (ukb-a-533)	337199	1	1	2.70 / 0.37	0.0142454	0.0506369
PPARG (TZDs)	29.8 - 389.3	MI (GCST011364)	639221	0.61	0.25	1.30 / 0.77	0.00229514	0.0502341
PPARG (TZDs)	29.8 - 389.3	MI (GCST011364)	639221	0.61	0.5	1.60 / 0.62	0.00411155	0.0507607
PPARG (TZDs)	29.8 - 389.3	MI (GCST011364)	639221	0.61	1	2.70 / 0.37	0.00868887	0.0534174
PPARG (TZDs)	29.8 - 389.3	PAD (ukb-d-I9_PAD)	361194	1	0.25	1.30 / 0.77	0.00376287	0.0500099
PPARG (TZDs)	29.8 - 389.3	PAD (ukb-d-I9_PAD)	361194	1	0.5	1.60 / 0.62	0.00674086	0.0500411
PPARG (TZDs)	29.8 - 389.3	PAD (ukb-d-I9_PAD)	361194	1	1	2.70 / 0.37	0.0142454	0.0501982
PPARG (TZDs)	29.8 - 389.3	PAD (GCST90018890)	483078	0.725	0.25	1.30 / 0.77	0.00272912	0.0500383
PPARG (TZDs)	29.8 - 389.3	PAD (GCST90018890)	483078	0.725	0.5	1.60 / 0.62	0.004889	0.0501321
PPARG (TZDs)	29.8 - 389.3	PAD (GCST90018890)	483078	0.725	1	2.70 / 0.37	0.0103319	0.0506048
PPARG (TZDs)	29.8 - 389.3	Stroke (GCST90038613)	484598	0.805	0.25	1.30 / 0.77	0.00302746	0.0500467
PPARG (TZDs)	29.8 - 389.3	Stroke (GCST90038613)	484598	0.805	0.5	1.60 / 0.62	0.00542344	0.0501592
PPARG (TZDs)	29.8 - 389.3	Stroke (GCST90038613)	484598	0.805	1	2.70 / 0.37	0.0114613	0.0507257
PPARG (TZDs)	29.8 - 389.3	VTE (GCST90038607)	484598	0.805	0.25	1.30 / 0.77	0.00302746	0.0500848
PPARG (TZDs)	29.8 - 389.3	VTE (GCST90038607)	484598	0.805	0.5	1.60 / 0.62	0.00542344	0.0502814
PPARG (TZDs)	29.8 - 389.3	VTE (GCST90038607)	484598	0.805	1	2.70 / 0.37	0.0114613	0.0512719
ESRRA (TZDs)	36.0 - 74.2	AF (GCST90038689)	484598	0.805	0.25	1.30 / 0.77	0.00365883	0.0499982
ESRRA (TZDs)	36.0 - 74.2	AF (GCST90038689)	484598	0.805	0.5	1.60 / 0.62	0.00655448	0.0500035
ESRRA (TZDs)	36.0 - 74.2	AF (GCST90038689)	484598	0.805	1	2.70 / 0.37	0.0138515	0.05003
ESRRA (TZDs)	36.0 - 74.2	AF (GCST006414)	1030836	0.378	0.25	1.30 / 0.77	0.00172002	0.0500044
ESRRA (TZDs)	36.0 - 74.2	AF (GCST006414)	1030836	0.378	0.5	1.60 / 0.62	0.00308127	0.0500233
ESRRA (TZDs)	36.0 - 74.2	AF (GCST006414)	1030836	0.378	1	2.70 / 0.37	0.00651161	0.0501188
ESRRA (TZDs)	36.0 - 74.2	CAD (GCST008370)	408458	0.955	0.25	1.30 / 0.77	0.00434086	0.0500235
ESRRA (TZDs)	36.0 - 74.2	CAD (GCST008370)	408458	0.955	0.5	1.60 / 0.62	0.00777629	0.0500848
ESRRA (TZDs)	36.0 - 74.2	CAD (GCST008370)	408458	0.955	1	2.70 / 0.37	0.0164335	0.0503932
ESRRA (TZDs)	36.0 - 74.2	CAD (GCST005195)	547261	0.542	0.25	1.30 / 0.77	0.00246405	0.0500252
ESRRA (TZDs)	36.0 - 74.2	CAD (GCST005195)	547261	0.542	0.5	1.60 / 0.62	0.00441414	0.0500901
ESRRA (TZDs)	36.0 - 74.2	CAD (GCST005195)	547261	0.542	1	2.70 / 0.37	0.00932833	0.050417
ESRRA (TZDs)	36.0 - 74.2	CKD (GCST90044223)	456348	0.854	0.25	1.30 / 0.77	0.00388532	0.0499962
ESRRA (TZDs)	36.0 - 74.2	CKD (GCST90044223)	456348	0.854	0.5	1.60 / 0.62	0.00696023	0.0499972
ESRRA (TZDs)	36.0 - 74.2	CKD (GCST90044223)	456348	0.854	1	2.70 / 0.37	0.014709	0.050002
ESRRA (TZDs)	36.0 - 74.2	HF (GCST90043986)	456348	0.854	0.25	1.30 / 0.77	0.00388532	0.0499966
ESRRA (TZDs)	36.0 - 74.2	HF (GCST90043986)	456348	0.854	0.5	1.60 / 0.62	0.00696023	0.0499983
ESRRA (TZDs)	36.0 - 74.2	HF (GCST90043986)	456348	0.854	1	2.70 / 0.37	0.014709	0.0500071
ESRRA (TZDs)	36.0 - 74.2	MetS (GCST009602)	291107	1	0.25	1.30 / 0.77	0.0045476	0.0500457
ESRRA (TZDs)	36.0 - 74.2	MetS (GCST009602)	291107	1	0.5	1.60 / 0.62	0.00814665	0.0501558
ESRRA (TZDs)	36.0 - 74.2	MetS (GCST009602)	291107	1	1	2.70 / 0.37	0.0172162	0.0507108
ESRRA (TZDs)	36.0 - 74.2	MI (ukb-a-533)	337199	1	0.25	1.30 / 0.77	0.0045476	0.0499999
ESRRA (TZDs)	36.0 - 74.2	MI (ukb-a-533)	337199	1	0.5	1.60 / 0.62	0.00814665	0.0500089
ESRRA (TZDs)	36.0 - 74.2	MI (ukb-a-533)	337199	1	1	2.70 / 0.37	0.0172162	0.0500543
ESRRA (TZDs)	36.0 - 74.2	MI (GCST011364)	639221	0.61	0.25	1.30 / 0.77	0.00277378	0.0500175
ESRRA (TZDs)	36.0 - 74.2	MI (GCST011364)	639221	0.61	0.5	1.60 / 0.62	0.004969	0.0500656
ESRRA (TZDs)	36.0 - 74.2	MI (GCST011364)	639221	0.61	1	2.70 / 0.37	0.0105009	0.0503074
ESRRA (TZDs)	36.0 - 74.2	PAD (ukb-d-I9_PAD)	361194	1	0.25	1.30 / 0.77	0.0045476	0.0499971
ESRRA (TZDs)	36.0 - 74.2	PAD (ukb-d-I9_PAD)	361194	1	0.5	1.60 / 0.62	0.00814665	0.0499999
ESRRA (TZDs)	36.0 - 74.2	PAD (ukb-d-I9_PAD)	361194	1	1	2.70 / 0.37	0.0172162	0.0500143
ESRRA (TZDs)	36.0 - 74.2	PAD (GCST90018890)	483078	0.725	0.25	1.30 / 0.77	0.00329828	0.0499997
ESRRA (TZDs)	36.0 - 74.2	PAD (GCST90018890)	483078	0.725	0.5	1.60 / 0.62	0.00590859	0.0500082
ESRRA (TZDs)	36.0 - 74.2	PAD (GCST90018890)	483078	0.725	1	2.70 / 0.37	0.0124865	0.0500513
ESRRA (TZDs)	36.0 - 74.2	Stroke (GCST90038613)	484598	0.805	0.25	1.30 / 0.77	0.00365883	0.0500004
ESRRA (TZDs)	36.0 - 74.2	Stroke (GCST90038613)	484598	0.805	0.5	1.60 / 0.62	0.00655448	0.0500107
ESRRA (TZDs)	36.0 - 74.2	Stroke (GCST90038613)	484598	0.805	1	2.70 / 0.37	0.0138515	0.0500624
ESRRA (TZDs)	36.0 - 74.2	VTE (GCST90038607)	484598	0.805	0.25	1.30 / 0.77	0.00365883	0.0500039
ESRRA (TZDs)	36.0 - 74.2	VTE (GCST90038607)	484598	0.805	0.5	1.60 / 0.62	0.00655448	0.0500218
ESRRA (TZDs)	36.0 - 74.2	VTE (GCST90038607)	484598	0.805	1	2.70 / 0.37	0.0138515	0.0501121
SERPINE1 (TZDs)	32.3	AF (GCST90038689)	484598	0.805	0.25	1.30 / 0.77	0.00653062	0.0499972
SERPINE1 (TZDs)	32.3	AF (GCST90038689)	484598	0.805	0.5	1.60 / 0.62	0.0116991	0.0500003
SERPINE1 (TZDs)	32.3	AF (GCST90038689)	484598	0.805	1	2.70 / 0.37	0.0247235	0.0500162
SERPINE1 (TZDs)	32.3	AF (GCST006414)	1030836	0.378	0.25	1.30 / 0.77	0.00307006	0.0500009
SERPINE1 (TZDs)	32.3	AF (GCST006414)	1030836	0.378	0.5	1.60 / 0.62	0.00549975	0.0500122
SERPINE1 (TZDs)	32.3	AF (GCST006414)	1030836	0.378	1	2.70 / 0.37	0.0116226	0.050069
SERPINE1 (TZDs)	32.3	CAD (GCST008370)	408458	0.955	0.25	1.30 / 0.77	0.00774799	0.0500123
SERPINE1 (TZDs)	32.3	CAD (GCST008370)	408458	0.955	0.5	1.60 / 0.62	0.0138799	0.0500488
SERPINE1 (TZDs)	32.3	CAD (GCST008370)	408458	0.955	1	2.70 / 0.37	0.0293321	0.0502323
SERPINE1 (TZDs)	32.3	CAD (GCST005195)	547261	0.542	0.25	1.30 / 0.77	0.00439807	0.0500133
SERPINE1 (TZDs)	32.3	CAD (GCST005195)	547261	0.542	0.5	1.60 / 0.62	0.00787877	0.0500519
SERPINE1 (TZDs)	32.3	CAD (GCST005195)	547261	0.542	1	2.70 / 0.37	0.0166501	0.0502464
SERPINE1 (TZDs)	32.3	CKD (GCST90044223)	456348	0.854	0.25	1.30 / 0.77	0.0069349	0.0499961
SERPINE1 (TZDs)	32.3	CKD (GCST90044223)	456348	0.854	0.5	1.60 / 0.62	0.0124233	0.0499966
SERPINE1 (TZDs)	32.3	CKD (GCST90044223)	456348	0.854	1	2.70 / 0.37	0.026254	0.0499995
SERPINE1 (TZDs)	32.3	HF (GCST90043986)	456348	0.854	0.25	1.30 / 0.77	0.0069349	0.0499963
SERPINE1 (TZDs)	32.3	HF (GCST90043986)	456348	0.854	0.5	1.60 / 0.62	0.0124233	0.0499973
SERPINE1 (TZDs)	32.3	HF (GCST90043986)	456348	0.854	1	2.70 / 0.37	0.026254	0.0500025
SERPINE1 (TZDs)	32.3	MetS (GCST009602)	291107	1	0.25	1.30 / 0.77	0.008117	0.0500255
SERPINE1 (TZDs)	32.3	MetS (GCST009602)	291107	1	0.5	1.60 / 0.62	0.0145409	0.050091
SERPINE1 (TZDs)	32.3	MetS (GCST009602)	291107	1	1	2.70 / 0.37	0.0307291	0.0504213
SERPINE1 (TZDs)	32.3	MI (ukb-a-533)	337199	1	0.25	1.30 / 0.77	0.008117	0.0499982
SERPINE1 (TZDs)	32.3	MI (ukb-a-533)	337199	1	0.5	1.60 / 0.62	0.0145409	0.0500036
SERPINE1 (TZDs)	32.3	MI (ukb-a-533)	337199	1	1	2.70 / 0.37	0.0307291	0.0500306
SERPINE1 (TZDs)	32.3	MI (GCST011364)	639221	0.61	0.25	1.30 / 0.77	0.00495091	0.0500087
SERPINE1 (TZDs)	32.3	MI (GCST011364)	639221	0.61	0.5	1.60 / 0.62	0.00886915	0.0500373
SERPINE1 (TZDs)	32.3	MI (GCST011364)	639221	0.61	1	2.70 / 0.37	0.018743	0.0501812
SERPINE1 (TZDs)	32.3	PAD (ukb-d-I9_PAD)	361194	1	0.25	1.30 / 0.77	0.008117	0.0499966
SERPINE1 (TZDs)	32.3	PAD (ukb-d-I9_PAD)	361194	1	0.5	1.60 / 0.62	0.0145409	0.0499983
SERPINE1 (TZDs)	32.3	PAD (ukb-d-I9_PAD)	361194	1	1	2.70 / 0.37	0.0307291	0.0500068
SERPINE1 (TZDs)	32.3	PAD (GCST90018890)	483078	0.725	0.25	1.30 / 0.77	0.00588708	0.0499981
SERPINE1 (TZDs)	32.3	PAD (GCST90018890)	483078	0.725	0.5	1.60 / 0.62	0.0105462	0.0500032
SERPINE1 (TZDs)	32.3	PAD (GCST90018890)	483078	0.725	1	2.70 / 0.37	0.0222872	0.0500288
SERPINE1 (TZDs)	32.3	Stroke (GCST90038613)	484598	0.805	0.25	1.30 / 0.77	0.00653062	0.0499986
SERPINE1 (TZDs)	32.3	Stroke (GCST90038613)	484598	0.805	0.5	1.60 / 0.62	0.0116991	0.0500047
SERPINE1 (TZDs)	32.3	Stroke (GCST90038613)	484598	0.805	1	2.70 / 0.37	0.0247235	0.0500354
SERPINE1 (TZDs)	32.3	VTE (GCST90038607)	484598	0.805	0.25	1.30 / 0.77	0.00653062	0.0500006
SERPINE1 (TZDs)	32.3	VTE (GCST90038607)	484598	0.805	0.5	1.60 / 0.62	0.0116991	0.0500113
SERPINE1 (TZDs)	32.3	VTE (GCST90038607)	484598	0.805	1	2.70 / 0.37	0.0247235	0.050065
SLC29A1 (TZDs)	30.8 - 117.7	AF (GCST90038689)	484598	0.805	0.25	1.30 / 0.77	0.00344159	0.050001
SLC29A1 (TZDs)	30.8 - 117.7	AF (GCST90038689)	484598	0.805	0.5	1.60 / 0.62	0.00616532	0.0500126
SLC29A1 (TZDs)	30.8 - 117.7	AF (GCST90038689)	484598	0.805	1	2.70 / 0.37	0.0130291	0.0500709
SLC29A1 (TZDs)	30.8 - 117.7	AF (GCST006414)	1030836	0.378	0.25	1.30 / 0.77	0.0016179	0.0500146
SLC29A1 (TZDs)	30.8 - 117.7	AF (GCST006414)	1030836	0.378	0.5	1.60 / 0.62	0.00289833	0.0500562
SLC29A1 (TZDs)	30.8 - 117.7	AF (GCST006414)	1030836	0.378	1	2.70 / 0.37	0.006125	0.0502655
SLC29A1 (TZDs)	30.8 - 117.7	CAD (GCST008370)	408458	0.955	0.25	1.30 / 0.77	0.00408313	0.0500566
SLC29A1 (TZDs)	30.8 - 117.7	CAD (GCST008370)	408458	0.955	0.5	1.60 / 0.62	0.00731459	0.050191
SLC29A1 (TZDs)	30.8 - 117.7	CAD (GCST008370)	408458	0.955	1	2.70 / 0.37	0.0154578	0.0508678
SLC29A1 (TZDs)	30.8 - 117.7	CAD (GCST005195)	547261	0.542	0.25	1.30 / 0.77	0.00231775	0.0500602
SLC29A1 (TZDs)	30.8 - 117.7	CAD (GCST005195)	547261	0.542	0.5	1.60 / 0.62	0.00415206	0.0502026
SLC29A1 (TZDs)	30.8 - 117.7	CAD (GCST005195)	547261	0.542	1	2.70 / 0.37	0.00877448	0.0509199
SLC29A1 (TZDs)	30.8 - 117.7	CKD (GCST90044223)	456348	0.854	0.25	1.30 / 0.77	0.00365464	0.0499967
SLC29A1 (TZDs)	30.8 - 117.7	CKD (GCST90044223)	456348	0.854	0.5	1.60 / 0.62	0.00654698	0.0499988
SLC29A1 (TZDs)	30.8 - 117.7	CKD (GCST90044223)	456348	0.854	1	2.70 / 0.37	0.0138356	0.0500093
SLC29A1 (TZDs)	30.8 - 117.7	HF (GCST90043986)	456348	0.854	0.25	1.30 / 0.77	0.00365464	0.0499975
SLC29A1 (TZDs)	30.8 - 117.7	HF (GCST90043986)	456348	0.854	0.5	1.60 / 0.62	0.00654698	0.0500013
SLC29A1 (TZDs)	30.8 - 117.7	HF (GCST90043986)	456348	0.854	1	2.70 / 0.37	0.0138356	0.0500205
SLC29A1 (TZDs)	30.8 - 117.7	MetS (GCST009602)	291107	1	0.25	1.30 / 0.77	0.0042776	0.0501052
SLC29A1 (TZDs)	30.8 - 117.7	MetS (GCST009602)	291107	1	0.5	1.60 / 0.62	0.00766296	0.0503469
SLC29A1 (TZDs)	30.8 - 117.7	MetS (GCST009602)	291107	1	1	2.70 / 0.37	0.016194	0.0515649
SLC29A1 (TZDs)	30.8 - 117.7	MI (ukb-a-533)	337199	1	0.25	1.30 / 0.77	0.0042776	0.0500047
SLC29A1 (TZDs)	30.8 - 117.7	MI (ukb-a-533)	337199	1	0.5	1.60 / 0.62	0.00766296	0.0500245
SLC29A1 (TZDs)	30.8 - 117.7	MI (ukb-a-533)	337199	1	1	2.70 / 0.37	0.016194	0.0501241
SLC29A1 (TZDs)	30.8 - 117.7	MI (GCST011364)	639221	0.61	0.25	1.30 / 0.77	0.0026091	0.0500435
SLC29A1 (TZDs)	30.8 - 117.7	MI (GCST011364)	639221	0.61	0.5	1.60 / 0.62	0.00467398	0.0501488
SLC29A1 (TZDs)	30.8 - 117.7	MI (GCST011364)	639221	0.61	1	2.70 / 0.37	0.00987744	0.0506794
SLC29A1 (TZDs)	30.8 - 117.7	PAD (ukb-d-I9_PAD)	361194	1	0.25	1.30 / 0.77	0.0042776	0.0499986
SLC29A1 (TZDs)	30.8 - 117.7	PAD (ukb-d-I9_PAD)	361194	1	0.5	1.60 / 0.62	0.00766296	0.0500049
SLC29A1 (TZDs)	30.8 - 117.7	PAD (ukb-d-I9_PAD)	361194	1	1	2.70 / 0.37	0.016194	0.0500363
SLC29A1 (TZDs)	30.8 - 117.7	PAD (GCST90018890)	483078	0.725	0.25	1.30 / 0.77	0.00310245	0.0500043
SLC29A1 (TZDs)	30.8 - 117.7	PAD (GCST90018890)	483078	0.725	0.5	1.60 / 0.62	0.00555778	0.0500231
SLC29A1 (TZDs)	30.8 - 117.7	PAD (GCST90018890)	483078	0.725	1	2.70 / 0.37	0.0117452	0.0501176
SLC29A1 (TZDs)	30.8 - 117.7	Stroke (GCST90038613)	484598	0.805	0.25	1.30 / 0.77	0.00344159	0.050006
SLC29A1 (TZDs)	30.8 - 117.7	Stroke (GCST90038613)	484598	0.805	0.5	1.60 / 0.62	0.00616532	0.0500285
SLC29A1 (TZDs)	30.8 - 117.7	Stroke (GCST90038613)	484598	0.805	1	2.70 / 0.37	0.0130291	0.0501418
SLC29A1 (TZDs)	30.8 - 117.7	VTE (GCST90038607)	484598	0.805	0.25	1.30 / 0.77	0.00344159	0.0500136
SLC29A1 (TZDs)	30.8 - 117.7	VTE (GCST90038607)	484598	0.805	0.5	1.60 / 0.62	0.00616532	0.0500529
SLC29A1 (TZDs)	30.8 - 117.7	VTE (GCST90038607)	484598	0.805	1	2.70 / 0.37	0.0130291	0.050251
RXRB (TZDs)	29.9 - 197.3	AF (GCST90038689)	484598	0.805	0.25	1.30 / 0.77	0.00279043	0.0500139
RXRB (TZDs)	29.9 - 197.3	AF (GCST90038689)	484598	0.805	0.5	1.60 / 0.62	0.00499883	0.050054
RXRB (TZDs)	29.9 - 197.3	AF (GCST90038689)	484598	0.805	1	2.70 / 0.37	0.010564	0.0502556
RXRB (TZDs)	29.9 - 197.3	AF (GCST006414)	1030836	0.378	0.25	1.30 / 0.77	0.00131179	0.0500609
RXRB (TZDs)	29.9 - 197.3	AF (GCST006414)	1030836	0.378	0.5	1.60 / 0.62	0.00234996	0.0502047
RXRB (TZDs)	29.9 - 197.3	AF (GCST006414)	1030836	0.378	1	2.70 / 0.37	0.00496613	0.0509291
RXRB (TZDs)	29.9 - 197.3	CAD (GCST008370)	408458	0.955	0.25	1.30 / 0.77	0.00331059	0.0502061
RXRB (TZDs)	29.9 - 197.3	CAD (GCST008370)	408458	0.955	0.5	1.60 / 0.62	0.00593065	0.050671
RXRB (TZDs)	29.9 - 197.3	CAD (GCST008370)	408458	0.955	1	2.70 / 0.37	0.0125332	0.0530157
RXRB (TZDs)	29.9 - 197.3	CAD (GCST005195)	547261	0.542	0.25	1.30 / 0.77	0.00187923	0.0502187
RXRB (TZDs)	29.9 - 197.3	CAD (GCST005195)	547261	0.542	0.5	1.60 / 0.62	0.00336648	0.0507114
RXRB (TZDs)	29.9 - 197.3	CAD (GCST005195)	547261	0.542	1	2.70 / 0.37	0.00711433	0.0531965
RXRB (TZDs)	29.9 - 197.3	CKD (GCST90044223)	456348	0.854	0.25	1.30 / 0.77	0.00296317	0.0499991
RXRB (TZDs)	29.9 - 197.3	CKD (GCST90044223)	456348	0.854	0.5	1.60 / 0.62	0.00530828	0.0500063
RXRB (TZDs)	29.9 - 197.3	CKD (GCST90044223)	456348	0.854	1	2.70 / 0.37	0.0112179	0.0500426
RXRB (TZDs)	29.9 - 197.3	HF (GCST90043986)	456348	0.854	0.25	1.30 / 0.77	0.00296317	0.0500018
RXRB (TZDs)	29.9 - 197.3	HF (GCST90043986)	456348	0.854	0.5	1.60 / 0.62	0.00530828	0.050015
RXRB (TZDs)	29.9 - 197.3	HF (GCST90043986)	456348	0.854	1	2.70 / 0.37	0.0112179	0.0500814
RXRB (TZDs)	29.9 - 197.3	MetS (GCST009602)	291107	1	0.25	1.30 / 0.77	0.00346826	0.0503742
RXRB (TZDs)	29.9 - 197.3	MetS (GCST009602)	291107	1	0.5	1.60 / 0.62	0.00621311	0.0512108
RXRB (TZDs)	29.9 - 197.3	MetS (GCST009602)	291107	1	1	2.70 / 0.37	0.0131301	0.0554356
RXRB (TZDs)	29.9 - 197.3	MI (ukb-a-533)	337199	1	0.25	1.30 / 0.77	0.00346826	0.0500267
RXRB (TZDs)	29.9 - 197.3	MI (ukb-a-533)	337199	1	0.5	1.60 / 0.62	0.00621311	0.0500951
RXRB (TZDs)	29.9 - 197.3	MI (ukb-a-533)	337199	1	1	2.70 / 0.37	0.0131301	0.0504395
RXRB (TZDs)	29.9 - 197.3	MI (GCST011364)	639221	0.61	0.25	1.30 / 0.77	0.00211545	0.0501607
RXRB (TZDs)	29.9 - 197.3	MI (GCST011364)	639221	0.61	0.5	1.60 / 0.62	0.00378965	0.0505252
RXRB (TZDs)	29.9 - 197.3	MI (GCST011364)	639221	0.61	1	2.70 / 0.37	0.0080086	0.0523626
RXRB (TZDs)	29.9 - 197.3	PAD (ukb-d-I9_PAD)	361194	1	0.25	1.30 / 0.77	0.00346826	0.0500056
RXRB (TZDs)	29.9 - 197.3	PAD (ukb-d-I9_PAD)	361194	1	0.5	1.60 / 0.62	0.00621311	0.0500272
RXRB (TZDs)	29.9 - 197.3	PAD (ukb-d-I9_PAD)	361194	1	1	2.70 / 0.37	0.0131301	0.0501359
RXRB (TZDs)	29.9 - 197.3	PAD (GCST90018890)	483078	0.725	0.25	1.30 / 0.77	0.00251546	0.0500252
RXRB (TZDs)	29.9 - 197.3	PAD (GCST90018890)	483078	0.725	0.5	1.60 / 0.62	0.00450623	0.0500901
RXRB (TZDs)	29.9 - 197.3	PAD (GCST90018890)	483078	0.725	1	2.70 / 0.37	0.00952295	0.0504173
RXRB (TZDs)	29.9 - 197.3	Stroke (GCST90038613)	484598	0.805	0.25	1.30 / 0.77	0.00279043	0.050031
RXRB (TZDs)	29.9 - 197.3	Stroke (GCST90038613)	484598	0.805	0.5	1.60 / 0.62	0.00499883	0.0501089
RXRB (TZDs)	29.9 - 197.3	Stroke (GCST90038613)	484598	0.805	1	2.70 / 0.37	0.010564	0.0505009
RXRB (TZDs)	29.9 - 197.3	VTE (GCST90038607)	484598	0.805	0.25	1.30 / 0.77	0.00279043	0.0500574
RXRB (TZDs)	29.9 - 197.3	VTE (GCST90038607)	484598	0.805	0.5	1.60 / 0.62	0.00499883	0.0501935
RXRB (TZDs)	29.9 - 197.3	VTE (GCST90038607)	484598	0.805	1	2.70 / 0.37	0.010564	0.0508789
GLP1R (GLP-1RA)	33.2 - 40.2	AF (GCST90038689)	484598	0.805	0.25	1.30 / 0.77	0.0058572	0.0500009
GLP1R (GLP-1RA)	33.2 - 40.2	AF (GCST90038689)	484598	0.805	0.5	1.60 / 0.62	0.0104927	0.0500122
GLP1R (GLP-1RA)	33.2 - 40.2	AF (GCST90038689)	484598	0.805	1	2.70 / 0.37	0.022174	0.0500689
GLP1R (GLP-1RA)	33.2 - 40.2	AF (GCST006414)	1030836	0.378	0.25	1.30 / 0.77	0.00275348	0.0500141
GLP1R (GLP-1RA)	33.2 - 40.2	AF (GCST006414)	1030836	0.378	0.5	1.60 / 0.62	0.00493263	0.0500546
GLP1R (GLP-1RA)	33.2 - 40.2	AF (GCST006414)	1030836	0.378	1	2.70 / 0.37	0.0104241	0.0502583
GLP1R (GLP-1RA)	33.2 - 40.2	CAD (GCST008370)	408458	0.955	0.25	1.30 / 0.77	0.00694903	0.050055
GLP1R (GLP-1RA)	33.2 - 40.2	CAD (GCST008370)	408458	0.955	0.5	1.60 / 0.62	0.0124486	0.0501857
GLP1R (GLP-1RA)	33.2 - 40.2	CAD (GCST008370)	408458	0.955	1	2.70 / 0.37	0.0263075	0.0508444
GLP1R (GLP-1RA)	33.2 - 40.2	CAD (GCST005195)	547261	0.542	0.25	1.30 / 0.77	0.00394455	0.0500585
GLP1R (GLP-1RA)	33.2 - 40.2	CAD (GCST005195)	547261	0.542	0.5	1.60 / 0.62	0.00706633	0.0501971
GLP1R (GLP-1RA)	33.2 - 40.2	CAD (GCST005195)	547261	0.542	1	2.70 / 0.37	0.0149332	0.0508951
GLP1R (GLP-1RA)	33.2 - 40.2	CKD (GCST90044223)	456348	0.854	0.25	1.30 / 0.77	0.00621979	0.0499967
GLP1R (GLP-1RA)	33.2 - 40.2	CKD (GCST90044223)	456348	0.854	0.5	1.60 / 0.62	0.0111422	0.0499987
GLP1R (GLP-1RA)	33.2 - 40.2	CKD (GCST90044223)	456348	0.854	1	2.70 / 0.37	0.0235467	0.050009
GLP1R (GLP-1RA)	33.2 - 40.2	HF (GCST90043986)	456348	0.854	0.25	1.30 / 0.77	0.00621979	0.0499975
GLP1R (GLP-1RA)	33.2 - 40.2	HF (GCST90043986)	456348	0.854	0.5	1.60 / 0.62	0.0111422	0.0500012
GLP1R (GLP-1RA)	33.2 - 40.2	HF (GCST90043986)	456348	0.854	1	2.70 / 0.37	0.0235467	0.0500199
GLP1R (GLP-1RA)	33.2 - 40.2	MetS (GCST009602)	291107	1	0.25	1.30 / 0.77	0.00727999	0.0501023
GLP1R (GLP-1RA)	33.2 - 40.2	MetS (GCST009602)	291107	1	0.5	1.60 / 0.62	0.0130415	0.0503375
GLP1R (GLP-1RA)	33.2 - 40.2	MetS (GCST009602)	291107	1	1	2.70 / 0.37	0.0275604	0.0515229
GLP1R (GLP-1RA)	33.2 - 40.2	MI (ukb-a-533)	337199	1	0.25	1.30 / 0.77	0.00727999	0.0500045
GLP1R (GLP-1RA)	33.2 - 40.2	MI (ukb-a-533)	337199	1	0.5	1.60 / 0.62	0.0130415	0.0500237
GLP1R (GLP-1RA)	33.2 - 40.2	MI (ukb-a-533)	337199	1	1	2.70 / 0.37	0.0275604	0.0501206
GLP1R (GLP-1RA)	33.2 - 40.2	MI (GCST011364)	639221	0.61	0.25	1.30 / 0.77	0.00444038	0.0500422
GLP1R (GLP-1RA)	33.2 - 40.2	MI (GCST011364)	639221	0.61	0.5	1.60 / 0.62	0.00795458	0.0501447
GLP1R (GLP-1RA)	33.2 - 40.2	MI (GCST011364)	639221	0.61	1	2.70 / 0.37	0.0168103	0.0506611
GLP1R (GLP-1RA)	33.2 - 40.2	PAD (ukb-d-I9_PAD)	361194	1	0.25	1.30 / 0.77	0.00727999	0.0499985
GLP1R (GLP-1RA)	33.2 - 40.2	PAD (ukb-d-I9_PAD)	361194	1	0.5	1.60 / 0.62	0.0130415	0.0500046
GLP1R (GLP-1RA)	33.2 - 40.2	PAD (ukb-d-I9_PAD)	361194	1	1	2.70 / 0.37	0.0275604	0.0500352
GLP1R (GLP-1RA)	33.2 - 40.2	PAD (GCST90018890)	483078	0.725	0.25	1.30 / 0.77	0.00528002	0.0500041
GLP1R (GLP-1RA)	33.2 - 40.2	PAD (GCST90018890)	483078	0.725	0.5	1.60 / 0.62	0.00945871	0.0500223
GLP1R (GLP-1RA)	33.2 - 40.2	PAD (GCST90018890)	483078	0.725	1	2.70 / 0.37	0.0199889	0.0501144
GLP1R (GLP-1RA)	33.2 - 40.2	Stroke (GCST90038613)	484598	0.805	0.25	1.30 / 0.77	0.0058572	0.0500057
GLP1R (GLP-1RA)	33.2 - 40.2	Stroke (GCST90038613)	484598	0.805	0.5	1.60 / 0.62	0.0104927	0.0500276
GLP1R (GLP-1RA)	33.2 - 40.2	Stroke (GCST90038613)	484598	0.805	1	2.70 / 0.37	0.022174	0.0501379
GLP1R (GLP-1RA)	33.2 - 40.2	VTE (GCST90038607)	484598	0.805	0.25	1.30 / 0.77	0.0058572	0.0500131
GLP1R (GLP-1RA)	33.2 - 40.2	VTE (GCST90038607)	484598	0.805	0.5	1.60 / 0.62	0.0104927	0.0500514
GLP1R (GLP-1RA)	33.2 - 40.2	VTE (GCST90038607)	484598	0.805	1	2.70 / 0.37	0.022174	0.0502442
SLC5A1 (SGLT2i)	30.2 - 81.1	AF (GCST90038689)	484598	0.805	0.25	1.30 / 0.77	0.00385585	0.0500042
SLC5A1 (SGLT2i)	30.2 - 81.1	AF (GCST90038689)	484598	0.805	0.5	1.60 / 0.62	0.00690743	0.0500227
SLC5A1 (SGLT2i)	30.2 - 81.1	AF (GCST90038689)	484598	0.805	1	2.70 / 0.37	0.0145974	0.050116
SLC5A1 (SGLT2i)	30.2 - 81.1	AF (GCST006414)	1030836	0.378	0.25	1.30 / 0.77	0.00181264	0.0500259
SLC5A1 (SGLT2i)	30.2 - 81.1	AF (GCST006414)	1030836	0.378	0.5	1.60 / 0.62	0.0032472	0.0500924
SLC5A1 (SGLT2i)	30.2 - 81.1	AF (GCST006414)	1030836	0.378	1	2.70 / 0.37	0.00686226	0.0504274
SLC5A1 (SGLT2i)	30.2 - 81.1	CAD (GCST008370)	408458	0.955	0.25	1.30 / 0.77	0.00457461	0.0500931
SLC5A1 (SGLT2i)	30.2 - 81.1	CAD (GCST008370)	408458	0.955	0.5	1.60 / 0.62	0.00819504	0.0503081
SLC5A1 (SGLT2i)	30.2 - 81.1	CAD (GCST008370)	408458	0.955	1	2.70 / 0.37	0.0173184	0.0513915
SLC5A1 (SGLT2i)	30.2 - 81.1	CAD (GCST005195)	547261	0.542	0.25	1.30 / 0.77	0.00259673	0.0500989
SLC5A1 (SGLT2i)	30.2 - 81.1	CAD (GCST005195)	547261	0.542	0.5	1.60 / 0.62	0.00465183	0.0503268
SLC5A1 (SGLT2i)	30.2 - 81.1	CAD (GCST005195)	547261	0.542	1	2.70 / 0.37	0.00983065	0.0514749
SLC5A1 (SGLT2i)	30.2 - 81.1	CKD (GCST90044223)	456348	0.854	0.25	1.30 / 0.77	0.00409454	0.0499973
SLC5A1 (SGLT2i)	30.2 - 81.1	CKD (GCST90044223)	456348	0.854	0.5	1.60 / 0.62	0.00733503	0.0500006
SLC5A1 (SGLT2i)	30.2 - 81.1	CKD (GCST90044223)	456348	0.854	1	2.70 / 0.37	0.015501	0.0500174
SLC5A1 (SGLT2i)	30.2 - 81.1	HF (GCST90043986)	456348	0.854	0.25	1.30 / 0.77	0.00409454	0.0499986
SLC5A1 (SGLT2i)	30.2 - 81.1	HF (GCST90043986)	456348	0.854	0.5	1.60 / 0.62	0.00733503	0.0500047
SLC5A1 (SGLT2i)	30.2 - 81.1	HF (GCST90043986)	456348	0.854	1	2.70 / 0.37	0.015501	0.0500354
SLC5A1 (SGLT2i)	30.2 - 81.1	MetS (GCST009602)	291107	1	0.25	1.30 / 0.77	0.00479249	0.0501708
SLC5A1 (SGLT2i)	30.2 - 81.1	MetS (GCST009602)	291107	1	0.5	1.60 / 0.62	0.00858534	0.0505576
SLC5A1 (SGLT2i)	30.2 - 81.1	MetS (GCST009602)	291107	1	1	2.70 / 0.37	0.0181433	0.0525079
SLC5A1 (SGLT2i)	30.2 - 81.1	MI (ukb-a-533)	337199	1	0.25	1.30 / 0.77	0.00479249	0.0500101
SLC5A1 (SGLT2i)	30.2 - 81.1	MI (ukb-a-533)	337199	1	0.5	1.60 / 0.62	0.00858534	0.0500417
SLC5A1 (SGLT2i)	30.2 - 81.1	MI (ukb-a-533)	337199	1	1	2.70 / 0.37	0.0181433	0.050201
SLC5A1 (SGLT2i)	30.2 - 81.1	MI (GCST011364)	639221	0.61	0.25	1.30 / 0.77	0.00292315	0.0500721
SLC5A1 (SGLT2i)	30.2 - 81.1	MI (GCST011364)	639221	0.61	0.5	1.60 / 0.62	0.00523657	0.0502406
SLC5A1 (SGLT2i)	30.2 - 81.1	MI (GCST011364)	639221	0.61	1	2.70 / 0.37	0.0110664	0.0510899
SLC5A1 (SGLT2i)	30.2 - 81.1	PAD (ukb-d-I9_PAD)	361194	1	0.25	1.30 / 0.77	0.00479249	0.0500003
SLC5A1 (SGLT2i)	30.2 - 81.1	PAD (ukb-d-I9_PAD)	361194	1	0.5	1.60 / 0.62	0.00858534	0.0500103
SLC5A1 (SGLT2i)	30.2 - 81.1	PAD (ukb-d-I9_PAD)	361194	1	1	2.70 / 0.37	0.0181433	0.0500606
SLC5A1 (SGLT2i)	30.2 - 81.1	PAD (GCST90018890)	483078	0.725	0.25	1.30 / 0.77	0.00347589	0.0500094
SLC5A1 (SGLT2i)	30.2 - 81.1	PAD (GCST90018890)	483078	0.725	0.5	1.60 / 0.62	0.00622676	0.0500394
SLC5A1 (SGLT2i)	30.2 - 81.1	PAD (GCST90018890)	483078	0.725	1	2.70 / 0.37	0.0131589	0.0501907
SLC5A1 (SGLT2i)	30.2 - 81.1	Stroke (GCST90038613)	484598	0.805	0.25	1.30 / 0.77	0.00385585	0.0500121
SLC5A1 (SGLT2i)	30.2 - 81.1	Stroke (GCST90038613)	484598	0.805	0.5	1.60 / 0.62	0.00690743	0.0500481
SLC5A1 (SGLT2i)	30.2 - 81.1	Stroke (GCST90038613)	484598	0.805	1	2.70 / 0.37	0.0145974	0.0502294
SLC5A1 (SGLT2i)	30.2 - 81.1	VTE (GCST90038607)	484598	0.805	0.25	1.30 / 0.77	0.00385585	0.0500243
SLC5A1 (SGLT2i)	30.2 - 81.1	VTE (GCST90038607)	484598	0.805	0.5	1.60 / 0.62	0.00690743	0.0500872
SLC5A1 (SGLT2i)	30.2 - 81.1	VTE (GCST90038607)	484598	0.805	1	2.70 / 0.37	0.0145974	0.0504042
SLC5A2 (SGLT2i)	31.4 - 167.3	AF (GCST90038689)	484598	0.805	0.25	1.30 / 0.77	0.00410001	0.0500074
SLC5A2 (SGLT2i)	31.4 - 167.3	AF (GCST90038689)	484598	0.805	0.5	1.60 / 0.62	0.00734482	0.050033
SLC5A2 (SGLT2i)	31.4 - 167.3	AF (GCST90038689)	484598	0.805	1	2.70 / 0.37	0.0155217	0.0501619
SLC5A2 (SGLT2i)	31.4 - 167.3	AF (GCST006414)	1030836	0.378	0.25	1.30 / 0.77	0.00192742	0.0500374
SLC5A2 (SGLT2i)	31.4 - 167.3	AF (GCST006414)	1030836	0.378	0.5	1.60 / 0.62	0.00345282	0.0501293
SLC5A2 (SGLT2i)	31.4 - 167.3	AF (GCST006414)	1030836	0.378	1	2.70 / 0.37	0.00729678	0.0505923
SLC5A2 (SGLT2i)	31.4 - 167.3	CAD (GCST008370)	408458	0.955	0.25	1.30 / 0.77	0.00486429	0.0501303
SLC5A2 (SGLT2i)	31.4 - 167.3	CAD (GCST008370)	408458	0.955	0.5	1.60 / 0.62	0.00871396	0.0504274
SLC5A2 (SGLT2i)	31.4 - 167.3	CAD (GCST008370)	408458	0.955	1	2.70 / 0.37	0.0184151	0.0519251
SLC5A2 (SGLT2i)	31.4 - 167.3	CAD (GCST005195)	547261	0.542	0.25	1.30 / 0.77	0.00276116	0.0501383
SLC5A2 (SGLT2i)	31.4 - 167.3	CAD (GCST005195)	547261	0.542	0.5	1.60 / 0.62	0.0049464	0.0504532
SLC5A2 (SGLT2i)	31.4 - 167.3	CAD (GCST005195)	547261	0.542	1	2.70 / 0.37	0.0104531	0.0520405
SLC5A2 (SGLT2i)	31.4 - 167.3	CKD (GCST90044223)	456348	0.854	0.25	1.30 / 0.77	0.00435382	0.0499979
SLC5A2 (SGLT2i)	31.4 - 167.3	CKD (GCST90044223)	456348	0.854	0.5	1.60 / 0.62	0.0077995	0.0500025
SLC5A2 (SGLT2i)	31.4 - 167.3	CKD (GCST90044223)	456348	0.854	1	2.70 / 0.37	0.0164826	0.0500257
SLC5A2 (SGLT2i)	31.4 - 167.3	HF (GCST90043986)	456348	0.854	0.25	1.30 / 0.77	0.00435382	0.0499996
SLC5A2 (SGLT2i)	31.4 - 167.3	HF (GCST90043986)	456348	0.854	0.5	1.60 / 0.62	0.0077995	0.050008
SLC5A2 (SGLT2i)	31.4 - 167.3	HF (GCST90043986)	456348	0.854	1	2.70 / 0.37	0.0164826	0.0500505
SLC5A2 (SGLT2i)	31.4 - 167.3	MetS (GCST009602)	291107	1	0.25	1.30 / 0.77	0.00509595	0.0502377
SLC5A2 (SGLT2i)	31.4 - 167.3	MetS (GCST009602)	291107	1	0.5	1.60 / 0.62	0.00912897	0.0507723
SLC5A2 (SGLT2i)	31.4 - 167.3	MetS (GCST009602)	291107	1	1	2.70 / 0.37	0.0192921	0.0534693
SLC5A2 (SGLT2i)	31.4 - 167.3	MI (ukb-a-533)	337199	1	0.25	1.30 / 0.77	0.00509595	0.0500156
SLC5A2 (SGLT2i)	31.4 - 167.3	MI (ukb-a-533)	337199	1	0.5	1.60 / 0.62	0.00912897	0.0500593
SLC5A2 (SGLT2i)	31.4 - 167.3	MI (ukb-a-533)	337199	1	1	2.70 / 0.37	0.0192921	0.0502794
SLC5A2 (SGLT2i)	31.4 - 167.3	MI (GCST011364)	639221	0.61	0.25	1.30 / 0.77	0.00310825	0.0501012
SLC5A2 (SGLT2i)	31.4 - 167.3	MI (GCST011364)	639221	0.61	0.5	1.60 / 0.62	0.00556816	0.0503342
SLC5A2 (SGLT2i)	31.4 - 167.3	MI (GCST011364)	639221	0.61	1	2.70 / 0.37	0.0117671	0.0515081
SLC5A2 (SGLT2i)	31.4 - 167.3	PAD (ukb-d-I9_PAD)	361194	1	0.25	1.30 / 0.77	0.00509595	0.050002
SLC5A2 (SGLT2i)	31.4 - 167.3	PAD (ukb-d-I9_PAD)	361194	1	0.5	1.60 / 0.62	0.00912897	0.0500158
SLC5A2 (SGLT2i)	31.4 - 167.3	PAD (ukb-d-I9_PAD)	361194	1	1	2.70 / 0.37	0.0192921	0.0500854
SLC5A2 (SGLT2i)	31.4 - 167.3	PAD (GCST90018890)	483078	0.725	0.25	1.30 / 0.77	0.00369598	0.0500146
SLC5A2 (SGLT2i)	31.4 - 167.3	PAD (GCST90018890)	483078	0.725	0.5	1.60 / 0.62	0.00662105	0.0500561
SLC5A2 (SGLT2i)	31.4 - 167.3	PAD (GCST90018890)	483078	0.725	1	2.70 / 0.37	0.0139922	0.0502652
SLC5A2 (SGLT2i)	31.4 - 167.3	Stroke (GCST90038613)	484598	0.805	0.25	1.30 / 0.77	0.00410001	0.0500183
SLC5A2 (SGLT2i)	31.4 - 167.3	Stroke (GCST90038613)	484598	0.805	0.5	1.60 / 0.62	0.00734482	0.0500681
SLC5A2 (SGLT2i)	31.4 - 167.3	Stroke (GCST90038613)	484598	0.805	1	2.70 / 0.37	0.0155217	0.0503187
SLC5A2 (SGLT2i)	31.4 - 167.3	VTE (GCST90038607)	484598	0.805	0.25	1.30 / 0.77	0.00410001	0.0500352
SLC5A2 (SGLT2i)	31.4 - 167.3	VTE (GCST90038607)	484598	0.805	0.5	1.60 / 0.62	0.00734482	0.0501221
SLC5A2 (SGLT2i)	31.4 - 167.3	VTE (GCST90038607)	484598	0.805	1	2.70 / 0.37	0.0155217	0.0505602

## Sheet: Table S6
Table S6. MR results of glucose-lowering drug target genes on positive control outcomes.
Target genes	Glucose						Type 2 Diabetes
	ebi-a-GCST90014005			met-d-Glucose			ebi-a-GCST006867			finn-b-E4_DM2_STRICT
	b	se	p	b	se	p	b	se	p	b	se	p
Target genes selected based on HbA1c levels
LRP2 (Insulin)	1.41552	0.027816	0	0.972256	0.0237602	0	-0.0527885	0.0638577	0.408431	0.178985	0.0775382	0.02098
GPD1 (Metformin)	0.171108	0.0621802	0.00592656	-0.161844	0.112426	0.14999	-0.779079	0.237368	0.00103019	1.10915	0.331943	0.000833588
ABCC8/KCNJ11 (Sulfonylureas)	-0.813043	0.0803625	4.63552e-24	-0.87974	0.145534	1.49499e-09	-2.88165	0.279686	6.81842e-25	-1.90918	0.65828	0.00372859
ABCC9/KCNJ8 (Sulfonylureas)	NA	NA	NA	NA	NA	NA	NA	NA	NA	NA	NA	NA
ABCB11 (Sulfonylureas)	-1.38739	0.035234	0	-0.950239	0.0272349	1.03777e-266	0.0469103	0.0640342	0.463813	-0.180356	0.0743486	0.0152739
CPT1A (Sulfonylureas)	-0.260862	0.139479	0.0614474	-0.277679	0.251864	0.270246	-1.97201	0.655753	0.00263626	0.420815	0.786328	0.592536
VEGFA (Sulfonylureas)	0.249667	0.11099	0.0244835	0.209756	0.117487	0.074204	1.6935	0.778761	0.0296596	1.39302	0.278088	5.46402e-07
INS (Sulfonylureas)	0.530136	0.199907	0.00800368	0.397995	0.181223	0.0280808	NA	NA	NA	1.80807	0.35888	4.70227e-07
KCNJ1 (Sulfonylureas)	-0.0633216	0.171782	0.712415	0.170214	0.311059	0.584235	-0.531639	0.586875	0.364998	NA	NA	NA
GANC (AGIs)	NA	NA	NA	NA	NA	NA	NA	NA	NA	NA	NA	NA
PPARG (TZDs)	0.117746	0.0253799	3.49536e-06	0.0393136	0.0491046	0.423358	0.823189	0.132556	5.29444e-10	0.485522	0.173857	0.00522777
ESRRA (TZDs)	-0.0886439	0.0864233	0.305036	-0.454788	0.15639	0.00363715	-2.07145	0.48505	1.94958e-05	-0.849105	0.430601	0.0486201
SERPINE1 (TZDs)	-1.50905	0.20008	4.61851e-14	-0.613312	0.365084	0.092973	-2.83518	0.70039	5.16571e-05	-2.42055	0.840468	0.00397675
SLC29A1 (TZDs)	-0.249667	0.11099	0.0244835	-0.209756	0.117487	0.074204	-1.6935	0.778761	0.0296596	-1.39302	0.278088	5.46402e-07
RXRB (TZDs)	0.273208	0.027679	5.58204e-23	0.178189	0.0433653	3.97336e-05	1.05792	0.254968	3.33624e-05	0.126157	0.0935005	0.177253
GLP1R (GLP-1RA)	0.64959	0.109353	2.84519e-09	0.637072	0.171226	0.000198705	1.42995	0.317679	6.75541e-06	1.93479	0.808563	0.0167171
SLC5A2 (SGLT2i)	-0.231855	0.048864	2.08594e-06	-0.0394263	0.0796706	0.620694	-1.17699	0.252996	3.2841e-06	-0.32594	0.201006	0.104901
SLC5A1 (SGLT2i)	-0.370061	0.0486977	2.98061e-14	-0.283338	0.09684	0.00343528	-1.23103	0.181285	1.11681e-11	-0.707345	0.245653	0.00398377
Target genes selected based on gene expression levels
INSR (Insulin)	-0.0154079	0.0160877	0.338193	-0.0105355	0.0205568	0.608296	-0.179121	0.0662633	0.00686828	-0.120984	0.0900286	0.179
IGF1R (Insulin)	0.0208038	0.00507494	4.14349e-05	0.0029615	0.00730167	0.685043	0.00107982	0.0169581	0.949228	-0.0408331	0.0302544	0.177125
IGFBP7 (Insulin)	-0.00469157	0.00242263	0.0527995	0.00175788	0.00439051	0.688875	0.00564409	0.0100917	0.57597	-0.0122722	0.01169	0.293805
ETFDH (Metformin)	0.00837535	0.00196275	1.97981e-05	0.0102157	0.00356366	0.00414856	0.00373744	0.010089	0.711048	-0.000185331	0.00998893	0.985197
PRKAB1 (Metformin)	NA	NA	NA	NA	NA	NA	NA	NA	NA	NA	NA	NA
ACACB (Metformin)	NA	NA	NA	NA	NA	NA	NA	NA	NA	NA	NA	NA
KCNJ11 (Sulfonylureas)	-0.106145	0.00975862	1.4833e-27	-0.0978847	0.0176756	3.06196e-08	-0.372844	0.0327677	5.35617e-30	-0.371659	0.0464407	1.21553e-15
ABCA1 (Sulfonylureas)	0.0129517	0.00395592	0.00106035	0.0261717	0.0094977	0.0058588	0.040563	0.0155432	0.00906222	0.059027	0.0238485	0.0133205
CPT1A (Sulfonylureas)	0.00486707	0.00231227	0.0353006	0.00771799	0.00419624	0.0658766	0.0377609	0.0139827	0.00692266	0.0971896	0.0177522	4.38004e-08
TRPM4 (Sulfonylureas)	0.000716951	0.00318751	0.822038	0.0368053	0.00577095	1.79792e-10	0.0592197	0.0420595	0.159131	0.0212653	0.0191225	0.266115
VEGFA (Sulfonylureas)	-0.000947025	0.00540076	0.860804	-0.00624934	0.00676158	0.35536	-0.176236	0.0887004	0.0469374	-0.0139175	0.0234642	0.553088
MGAM (AGIs)	0.00166296	0.00376392	0.658623	-0.00747211	0.00669565	0.264437	-0.0147377	0.0170863	0.388388	0.00384149	0.018344	0.834125
GAA (AGIs)	NA	NA	NA	NA	NA	NA	NA	NA	NA	NA	NA	NA
GANAB (AGIs)	0.0239286	0.00995715	0.0162544	-0.019568	0.0174328	0.261656	0.000250865	0.0436628	0.995416	0.0418519	0.0331438	0.206683
GANC (AGIs)	-0.00572769	0.00973484	0.556284	-0.0264318	0.0175467	0.131973	0.198147	0.0395361	5.3926e-07	0.117928	0.104914	0.260991
PPARG (TZDs)	0.0156006	0.00228934	9.46125e-12	0.0220709	0.00506457	1.3132e-05	0.0590412	0.0197663	0.00281763	0.0349435	0.0193763	0.0713235
ESRRA (TZDs)	NA	NA	NA	NA	NA	NA	NA	NA	NA	NA	NA	NA
PPARD (TZDs)	-0.0110174	0.010862	0.310437	0.0095648	0.0195397	0.624484	-0.153653	0.0376784	4.54225e-05	-0.139947	0.0710576	0.0488975
PPARA (TZDs)	-0.00514726	0.0122538	0.674446	-0.0092681	0.0221842	0.676109	0.307631	0.062232	7.68118e-07	0.0160182	0.103888	0.877463
GSTP1 (TZDs)	-0.0341239	0.0191827	0.0752583	0.0101766	0.034728	0.769493	0.00117378	0.0939024	0.990027	0.23847	0.0958281	0.0128278
SERPINE1 (TZDs)	0.0330142	0.0129865	0.0110162	0.0150047	0.023387	0.521144	0.13728	0.0527774	0.00929241	-0.0140267	0.0611765	0.818649
SLC29A1 (TZDs)	-0.0101343	0.00772636	0.189636	-0.00744771	0.013984	0.594319	NA	NA	NA	NA	NA	NA
RXRA (TZDs)	0.0200782	0.0163952	0.220711	0.0642601	0.0296211	0.030052	NA	NA	NA	NA	NA	NA
DPP4 (DPP-4i)	0.00619461	0.0163655	0.705047	0.0253493	0.0129646	0.0505519	-0.0337664	0.11258	0.764228	0.00172811	0.0347871	0.96038
GLP1R (GLP-1RA)	-0.0083777	0.0346436	0.808916	0.00197001	0.0246656	0.936342	-0.156313	0.0501772	0.00183802	0.00450254	0.0666849	0.946168
SLC5A2 (SGLT2i)	NA	NA	NA	NA	NA	NA	NA	NA	NA	NA	NA	NA
Target drugs
Insulin (INSR)	-0.0154079	0.0160877	0.338193	-0.0105355	0.0205568	0.608296	-0.179121	0.0662633	0.00686828	-0.120984	0.0900286	0.179
Metformin (GPD1)	0.171108	0.0621802	0.00592656	-0.161844	0.112426	0.14999	-0.779079	0.237368	0.00103019	1.10915	0.331943	0.000833588
Sulfonylureas (ABCC8/KCNJ11 + ABCB11 + CPT1A + KCNJ11 + VEGFA)	-0.0955082	0.0371356	0.0101149	-0.082884	0.0273995	0.0024862	-0.245709	0.0565673	1.40128e-05	-0.0709303	0.0250093	0.00456605
TZDs (ESRRA + SERPINE1 + SLC29A1 + PPARD )	-0.0247859	0.0246174	0.314009	-0.0066429	0.0190211	0.726911	-0.183057	0.0878555	0.037195	-0.264093	0.110534	0.0168826
GLP-1RA (GLP1R)	-0.0083777	0.0346436	0.808916	0.00197001	0.0246656	0.936342	-0.156313	0.0501772	0.00183802	0.00450254	0.0666849	0.946168
SGLT2i (SLC5A2 + SLC5A1)	-0.294001	0.032655	2.19143e-19	-0.148556	0.059224	0.0121285	-1.2127	0.147359	1.87979e-16	-0.478894	0.155565	0.00208096

## Sheet: Table S7
Table S7. MR results evaluating the effects of glucose-lowering drug target genes on nine diseases associated with CKM syndrome.
Exposure	Outcome	MR methods	nSNPs	Beta	SE	P-value	OR	95% CI (Lower)	95% CI (Upper)	Heterogeneity test		Pleiotropy test
										Cochran's Q	Q P-value	Egger intercept	Pleiotropy P-value
Target genes selected based on HbA1c levels
ABCB11 (Sulfonylureas)	AF (GCST90038689)	MR Egger	46	-0.00179979	0.0020988	0.395798	0.998202	0.994104	1.00232	39.54	0.663038	3.71578e-05	0.701511
ABCB11 (Sulfonylureas)	AF (GCST90038689)	Weighted median	46	-0.00257654	0.00139367	0.0644948	0.997427	0.994706	1.00016
ABCB11 (Sulfonylureas)	AF (GCST90038689)	Inverse variance weighted	46	-0.00251248	0.000996147	0.0116625	0.997491	0.995545	0.99944	39.6888	0.695838
ABCB11 (Sulfonylureas)	AF (GCST90038689)	Inverse variance weighted (fixed effects)	46	-0.00251248	0.000996147	0.0116625	0.997491	0.995545	0.99944
ABCB11 (Sulfonylureas)	AF (GCST90038689)	Simple mode	46	-0.0038249	0.00211147	0.0767426	0.996182	0.992068	1.00031
ABCB11 (Sulfonylureas)	AF (GCST90038689)	Weighted mode	46	-0.00261517	0.00145912	0.0798102	0.997388	0.99454	1.00024
ABCB11 (Sulfonylureas)	AF (finngen_R11_I9_AF)	MR Egger	46	0.0151381	0.133202	0.910034	1.01525	0.781971	1.31813	62.7162	0.0332061	0.00345287	0.581072
ABCB11 (Sulfonylureas)	AF (finngen_R11_I9_AF)	Weighted median	46	0.00674418	0.0874371	0.938519	1.00677	0.848205	1.19497
ABCB11 (Sulfonylureas)	AF (finngen_R11_I9_AF)	Inverse variance weighted	46	-0.0499131	0.0631558	0.429342	0.951312	0.84055	1.07667	63.1568	0.0381754
ABCB11 (Sulfonylureas)	AF (finngen_R11_I9_AF)	Inverse variance weighted (fixed effects)	46	-0.0499131	0.0533101	0.349129	0.951312	0.856928	1.05609
ABCB11 (Sulfonylureas)	AF (finngen_R11_I9_AF)	Simple mode	46	-0.181939	0.169076	0.287628	0.833652	0.5985	1.1612
ABCB11 (Sulfonylureas)	AF (finngen_R11_I9_AF)	Weighted mode	46	-0.0172226	0.101786	0.866394	0.982925	0.805153	1.19995
ABCB11 (Sulfonylureas)	AF (GCST006414)	MR Egger	48	-0.183561	0.103425	0.082544	0.832301	0.679585	1.01934	71.0329	0.010357	-0.00024174	0.959473
ABCB11 (Sulfonylureas)	AF (GCST006414)	Weighted median	48	-0.212976	0.0611839	0.000499693	0.808175	0.716844	0.911143
ABCB11 (Sulfonylureas)	AF (GCST006414)	Inverse variance weighted	48	-0.178902	0.0482909	0.000211657	0.836188	0.760673	0.919199	71.0369	0.013328
ABCB11 (Sulfonylureas)	AF (GCST006414)	Inverse variance weighted (fixed effects)	48	-0.178902	0.03928	5.25016e-06	0.836188	0.774226	0.903108
ABCB11 (Sulfonylureas)	AF (GCST006414)	Simple mode	48	-0.188591	0.115178	0.108228	0.828125	0.660776	1.03786
ABCB11 (Sulfonylureas)	AF (GCST006414)	Weighted mode	48	-0.231272	0.0632986	0.000649558	0.793524	0.700937	0.89834
ABCB11 (Sulfonylureas)	CAD (GCST008370)	MR Egger	45	-0.385533	0.1291	0.00464737	0.680088	0.528047	0.875907	58.9674	0.0531011	-0.0100282	0.102037
ABCB11 (Sulfonylureas)	CAD (GCST008370)	Weighted median	45	-0.213271	0.0761012	0.00507139	0.807937	0.695984	0.937899
ABCB11 (Sulfonylureas)	CAD (GCST008370)	Inverse variance weighted	45	-0.194807	0.0615085	0.00153937	0.822993	0.729523	0.928439	62.7953	0.0327159
ABCB11 (Sulfonylureas)	CAD (GCST008370)	Inverse variance weighted (fixed effects)	45	-0.194807	0.0514871	0.000154567	0.822993	0.743994	0.910381
ABCB11 (Sulfonylureas)	CAD (GCST008370)	Simple mode	45	-0.219422	0.121545	0.0778775	0.802983	0.632768	1.01898
ABCB11 (Sulfonylureas)	CAD (GCST008370)	Weighted mode	45	-0.201274	0.0748669	0.0100995	0.817689	0.70609	0.946926
ABCB11 (Sulfonylureas)	CAD (finngen_R11_I9_CHD)	MR Egger	46	-0.156892	0.0977175	0.115524	0.854797	0.705804	1.03524	50.4601	0.233344	0.00320625	0.485492
ABCB11 (Sulfonylureas)	CAD (finngen_R11_I9_CHD)	Weighted median	46	-0.221689	0.065503	0.000713324	0.801165	0.704635	0.910918
ABCB11 (Sulfonylureas)	CAD (finngen_R11_I9_CHD)	Inverse variance weighted	46	-0.21728	0.0464158	2.85266e-06	0.804705	0.734728	0.881346	51.0275	0.248691
ABCB11 (Sulfonylureas)	CAD (finngen_R11_I9_CHD)	Inverse variance weighted (fixed effects)	46	-0.21728	0.0435883	6.20217e-07	0.804705	0.738811	0.876476
ABCB11 (Sulfonylureas)	CAD (finngen_R11_I9_CHD)	Simple mode	46	-0.185533	0.114867	0.11326	0.830662	0.663204	1.0404
ABCB11 (Sulfonylureas)	CAD (finngen_R11_I9_CHD)	Weighted mode	46	-0.157185	0.0702503	0.0302504	0.854546	0.744624	0.980694
ABCB11 (Sulfonylureas)	CAD (GCST005195)	MR Egger	42	-0.399265	0.10883	0.000710683	0.670813	0.541955	0.830308	62.1248	0.0140339	-0.00967244	0.0607327
ABCB11 (Sulfonylureas)	CAD (GCST005195)	Weighted median	42	-0.280727	0.0606036	3.61817e-06	0.755234	0.670648	0.850489
ABCB11 (Sulfonylureas)	CAD (GCST005195)	Inverse variance weighted	42	-0.21387	0.0528143	5.13342e-05	0.807453	0.72805	0.895517	67.9094	0.00516669
ABCB11 (Sulfonylureas)	CAD (GCST005195)	Inverse variance weighted (fixed effects)	42	-0.21387	0.0410373	1.87219e-07	0.807453	0.745051	0.875083
ABCB11 (Sulfonylureas)	CAD (GCST005195)	Simple mode	42	-0.243069	0.109285	0.0317029	0.784217	0.633011	0.971542
ABCB11 (Sulfonylureas)	CAD (GCST005195)	Weighted mode	42	-0.269415	0.0611025	7.32266e-05	0.763826	0.677615	0.861005
ABCB11 (Sulfonylureas)	CKD (GCST90044223)	MR Egger	47	-0.580706	0.782633	0.461949	0.559503	0.120673	2.59414	48.3105	0.340654	-0.0102269	0.784248
ABCB11 (Sulfonylureas)	CKD (GCST90044223)	Weighted median	47	-0.311182	0.511172	0.542683	0.732581	0.26899	1.99514
ABCB11 (Sulfonylureas)	CKD (GCST90044223)	Inverse variance weighted	47	-0.388778	0.352682	0.270311	0.677885	0.339584	1.35321	48.392	0.376584
ABCB11 (Sulfonylureas)	CKD (GCST90044223)	Inverse variance weighted (fixed effects)	47	-0.388778	0.343855	0.258205	0.677885	0.34551	1.33
ABCB11 (Sulfonylureas)	CKD (GCST90044223)	Simple mode	47	-0.704375	1.0286	0.496912	0.494417	0.0658465	3.7124
ABCB11 (Sulfonylureas)	CKD (GCST90044223)	Weighted mode	47	-0.380498	0.613721	0.538326	0.683521	0.205278	2.27594
ABCB11 (Sulfonylureas)	CKD (finngen_R11_N14_CHRONKIDNEYDIS)	MR Egger	46	0.200792	0.177579	0.264299	1.22237	0.863067	1.73126	48.9395	0.281448	0.0242118	0.00546906
ABCB11 (Sulfonylureas)	CKD (finngen_R11_N14_CHRONKIDNEYDIS)	Weighted median	46	-0.253393	0.130966	0.0530155	0.776163	0.600444	1.00331
ABCB11 (Sulfonylureas)	CKD (finngen_R11_N14_CHRONKIDNEYDIS)	Inverse variance weighted	46	-0.255291	0.0915247	0.00528208	0.774691	0.647472	0.926907	58.4373	0.0861937
ABCB11 (Sulfonylureas)	CKD (finngen_R11_N14_CHRONKIDNEYDIS)	Inverse variance weighted (fixed effects)	46	-0.255291	0.0803156	0.0014799	0.774691	0.661855	0.906765
ABCB11 (Sulfonylureas)	CKD (finngen_R11_N14_CHRONKIDNEYDIS)	Simple mode	46	-0.389583	0.250822	0.127374	0.677339	0.414288	1.10741
ABCB11 (Sulfonylureas)	CKD (finngen_R11_N14_CHRONKIDNEYDIS)	Weighted mode	46	-0.151216	0.135723	0.271129	0.859662	0.658868	1.12165
ABCB11 (Sulfonylureas)	CKD (GCST008065)	MR Egger	46	0.0336877	0.116516	0.773843	1.03426	0.823096	1.2996	39.7714	0.653338	0.00419069	0.439363
ABCB11 (Sulfonylureas)	CKD (GCST008065)	Weighted median	46	0.0526207	0.0828739	0.525461	1.05403	0.896003	1.23993
ABCB11 (Sulfonylureas)	CKD (GCST008065)	Inverse variance weighted	46	-0.0464307	0.0550887	0.39932	0.954631	0.856925	1.06348	40.3804	0.667756
ABCB11 (Sulfonylureas)	CKD (GCST008065)	Inverse variance weighted (fixed effects)	46	-0.0464307	0.0550887	0.39932	0.954631	0.856925	1.06348
ABCB11 (Sulfonylureas)	CKD (GCST008065)	Simple mode	46	-0.135504	0.15738	0.393801	0.873275	0.641486	1.18882
ABCB11 (Sulfonylureas)	CKD (GCST008065)	Weighted mode	46	0.0511991	0.0845634	0.54792	1.05253	0.891772	1.24227
ABCB11 (Sulfonylureas)	HF (GCST90043986)	MR Egger	47	0.610769	0.612165	0.32375	1.84185	0.554841	6.11419	53.9342	0.169783	0.0214291	0.464414
ABCB11 (Sulfonylureas)	HF (GCST90043986)	Weighted median	47	0.758302	0.398845	0.0572698	2.13465	0.976839	4.66476
ABCB11 (Sulfonylureas)	HF (GCST90043986)	Inverse variance weighted	47	0.208574	0.277279	0.45192	1.23192	0.715415	2.12132	54.5867	0.180501
ABCB11 (Sulfonylureas)	HF (GCST90043986)	Inverse variance weighted (fixed effects)	47	0.208574	0.254538	0.412545	1.23192	0.748024	2.02885
ABCB11 (Sulfonylureas)	HF (GCST90043986)	Simple mode	47	0.907719	0.806316	0.266107	2.47866	0.510348	12.0384
ABCB11 (Sulfonylureas)	HF (GCST90043986)	Weighted mode	47	0.724752	0.434848	0.102374	2.06422	0.880249	4.84067
ABCB11 (Sulfonylureas)	HF (finngen_R11_I9_HEARTFAIL)	MR Egger	46	0.0221753	0.119652	0.85382	1.02242	0.808688	1.29265	55.7147	0.110814	0.00611113	0.279597
ABCB11 (Sulfonylureas)	HF (finngen_R11_I9_HEARTFAIL)	Weighted median	46	-0.0130819	0.0801816	0.870398	0.987003	0.843464	1.15497
ABCB11 (Sulfonylureas)	HF (finngen_R11_I9_HEARTFAIL)	Inverse variance weighted	46	-0.0929079	0.0572668	0.104724	0.911277	0.814524	1.01952	57.2322	0.104367
ABCB11 (Sulfonylureas)	HF (finngen_R11_I9_HEARTFAIL)	Inverse variance weighted (fixed effects)	46	-0.0929079	0.0507796	0.0673051	0.911277	0.824947	1.00664
ABCB11 (Sulfonylureas)	HF (finngen_R11_I9_HEARTFAIL)	Simple mode	46	-0.154567	0.148671	0.304053	0.856786	0.640209	1.14663
ABCB11 (Sulfonylureas)	HF (finngen_R11_I9_HEARTFAIL)	Weighted mode	46	-0.0137512	0.0838955	0.870537	0.986343	0.836787	1.16263
ABCB11 (Sulfonylureas)	HF (GCST90399713)	MR Egger	47	-0.12265	0.0919205	0.188817	0.884573	0.738736	1.0592	42.521	0.577537	-0.00390911	0.36282
ABCB11 (Sulfonylureas)	HF (GCST90399713)	Weighted median	47	-0.043142	0.0630526	0.493835	0.957775	0.846432	1.08377
ABCB11 (Sulfonylureas)	HF (GCST90399713)	Inverse variance weighted	47	-0.0482802	0.043651	0.268705	0.952867	0.874733	1.03798	43.3662	0.583207
ABCB11 (Sulfonylureas)	HF (GCST90399713)	Inverse variance weighted (fixed effects)	47	-0.0482802	0.043651	0.268705	0.952867	0.874733	1.03798
ABCB11 (Sulfonylureas)	HF (GCST90399713)	Simple mode	47	-0.096855	0.112042	0.391824	0.907688	0.728726	1.1306
ABCB11 (Sulfonylureas)	HF (GCST90399713)	Weighted mode	47	-0.0597899	0.0648196	0.36113	0.941962	0.82958	1.06957
ABCB11 (Sulfonylureas)	MetS (GCST009602)	MR Egger	46	-0.150715	0.0784888	0.0613287	0.860093	0.737453	1.00313	40.6841	0.614538	0.0027039	0.457455
ABCB11 (Sulfonylureas)	MetS (GCST009602)	Weighted median	46	-0.1557	0.0544971	0.0042761	0.855816	0.769115	0.95229
ABCB11 (Sulfonylureas)	MetS (GCST009602)	Inverse variance weighted	46	-0.202537	0.0371717	5.07422e-08	0.816656	0.759273	0.878376	41.2461	0.631724
ABCB11 (Sulfonylureas)	MetS (GCST009602)	Inverse variance weighted (fixed effects)	46	-0.202537	0.0371717	5.07422e-08	0.816656	0.759273	0.878376
ABCB11 (Sulfonylureas)	MetS (GCST009602)	Simple mode	46	-0.145528	0.0928479	0.124031	0.864565	0.720716	1.03713
ABCB11 (Sulfonylureas)	MetS (GCST009602)	Weighted mode	46	-0.156119	0.0542874	0.00613772	0.855457	0.769109	0.9515
ABCB11 (Sulfonylureas)	MetS (GCST90086073)	MR Egger	48	-0.361947	0.19257	0.0665113	0.696319	0.477407	1.01561	42.5603	0.617128	0.000446493	0.963918
ABCB11 (Sulfonylureas)	MetS (GCST90086073)	Weighted median	48	-0.243826	0.130843	0.0623932	0.783624	0.606361	1.01271
ABCB11 (Sulfonylureas)	MetS (GCST90086073)	Inverse variance weighted	48	-0.369738	0.0880175	2.6606e-05	0.690916	0.581437	0.821007	42.5624	0.656737
ABCB11 (Sulfonylureas)	MetS (GCST90086073)	Inverse variance weighted (fixed effects)	48	-0.369738	0.0880175	2.6606e-05	0.690916	0.581437	0.821007
ABCB11 (Sulfonylureas)	MetS (GCST90086073)	Simple mode	48	-0.19903	0.246505	0.423501	0.819526	0.505514	1.32859
ABCB11 (Sulfonylureas)	MetS (GCST90086073)	Weighted mode	48	-0.240098	0.168948	0.161878	0.786551	0.564827	1.09531
ABCB11 (Sulfonylureas)	MI (ukb-a-533)	MR Egger	45	0.00319329	0.00354643	0.37291	1.0032	0.996249	1.0102	52.4171	0.15379	0.000315631	0.0621757
ABCB11 (Sulfonylureas)	MI (ukb-a-533)	Weighted median	45	-0.000895151	0.00230198	0.697379	0.999105	0.994608	1.00362
ABCB11 (Sulfonylureas)	MI (ukb-a-533)	Inverse variance weighted	45	-0.00281129	0.00170603	0.0993837	0.997193	0.993864	1.00053	56.8868	0.0920442
ABCB11 (Sulfonylureas)	MI (ukb-a-533)	Inverse variance weighted (fixed effects)	45	-0.00281129	0.0015004	0.0609737	0.997193	0.994264	1.00013
ABCB11 (Sulfonylureas)	MI (ukb-a-533)	Simple mode	45	0.00200079	0.00456665	0.663435	1.002	0.993074	1.01101
ABCB11 (Sulfonylureas)	MI (ukb-a-533)	Weighted mode	45	-0.0019428	0.00243009	0.42831	0.998059	0.993317	1.00282
ABCB11 (Sulfonylureas)	MI (finngen_R11_I9_MI_STRICT)	MR Egger	46	-0.183708	0.156831	0.247752	0.832179	0.611955	1.13165	76.5045	0.0017219	0.00184511	0.802081
ABCB11 (Sulfonylureas)	MI (finngen_R11_I9_MI_STRICT)	Weighted median	46	-0.227044	0.0879027	0.00979724	0.796886	0.670767	0.946717
ABCB11 (Sulfonylureas)	MI (finngen_R11_I9_MI_STRICT)	Inverse variance weighted	46	-0.218448	0.0741665	0.0032257	0.803765	0.69502	0.929525	76.615	0.00228229
ABCB11 (Sulfonylureas)	MI (finngen_R11_I9_MI_STRICT)	Inverse variance weighted (fixed effects)	46	-0.218448	0.0568404	0.000121452	0.803765	0.719028	0.898489
ABCB11 (Sulfonylureas)	MI (finngen_R11_I9_MI_STRICT)	Simple mode	46	-0.150822	0.175499	0.394681	0.860001	0.609693	1.21307
ABCB11 (Sulfonylureas)	MI (finngen_R11_I9_MI_STRICT)	Weighted mode	46	-0.0971847	0.0981061	0.327174	0.907388	0.748658	1.09977
ABCB11 (Sulfonylureas)	MI (GCST011364)	MR Egger	48	-0.458753	0.142889	0.00241769	0.632071	0.477679	0.836365	57.7504	0.114645	-0.016088	0.0189686
ABCB11 (Sulfonylureas)	MI (GCST011364)	Weighted median	48	-0.243595	0.0937995	0.00940473	0.783805	0.652175	0.942001
ABCB11 (Sulfonylureas)	MI (GCST011364)	Inverse variance weighted	48	-0.153476	0.0717461	0.0324229	0.857721	0.745203	0.987228	65.1757	0.0406648
ABCB11 (Sulfonylureas)	MI (GCST011364)	Inverse variance weighted (fixed effects)	48	-0.153476	0.0609263	0.0117672	0.857721	0.761175	0.966513
ABCB11 (Sulfonylureas)	MI (GCST011364)	Simple mode	48	-0.192525	0.143677	0.186692	0.824874	0.622426	1.09317
ABCB11 (Sulfonylureas)	MI (GCST011364)	Weighted mode	48	-0.243371	0.0952351	0.0138995	0.78398	0.650488	0.944868
ABCB11 (Sulfonylureas)	PAD (ukb-d-I9_PAD)	MR Egger	46	0.000154521	0.00164653	0.925657	1.00015	0.996932	1.00339	35.0587	0.830013	6.2081e-05	0.416273
ABCB11 (Sulfonylureas)	PAD (ukb-d-I9_PAD)	Weighted median	46	-0.000487874	0.0011283	0.665452	0.999512	0.997304	1.00173
ABCB11 (Sulfonylureas)	PAD (ukb-d-I9_PAD)	Inverse variance weighted	46	-0.0010354	0.000780142	0.184446	0.998965	0.997439	1.00049	35.7322	0.836895
ABCB11 (Sulfonylureas)	PAD (ukb-d-I9_PAD)	Inverse variance weighted (fixed effects)	46	-0.0010354	0.000780142	0.184446	0.998965	0.997439	1.00049
ABCB11 (Sulfonylureas)	PAD (ukb-d-I9_PAD)	Simple mode	46	-0.00116944	0.0018485	0.530167	0.998831	0.995219	1.00246
ABCB11 (Sulfonylureas)	PAD (ukb-d-I9_PAD)	Weighted mode	46	-0.000405625	0.00113381	0.7222	0.999594	0.997376	1.00182
ABCB11 (Sulfonylureas)	PAD (finngen_R7_I9_PAD)	MR Egger	44	-0.177457	0.175783	0.318505	0.837397	0.593337	1.18185	37.1351	0.684123	-0.0026946	0.736796
ABCB11 (Sulfonylureas)	PAD (finngen_R7_I9_PAD)	Weighted median	44	-0.168261	0.114437	0.141472	0.845134	0.675327	1.05764
ABCB11 (Sulfonylureas)	PAD (finngen_R7_I9_PAD)	Inverse variance weighted	44	-0.125229	0.0840856	0.136407	0.882295	0.748236	1.04037	37.2496	0.718134
ABCB11 (Sulfonylureas)	PAD (finngen_R7_I9_PAD)	Inverse variance weighted (fixed effects)	44	-0.125229	0.0840856	0.136407	0.882295	0.748236	1.04037
ABCB11 (Sulfonylureas)	PAD (finngen_R7_I9_PAD)	Simple mode	44	-0.114819	0.190827	0.55054	0.891528	0.613338	1.2959
ABCB11 (Sulfonylureas)	PAD (finngen_R7_I9_PAD)	Weighted mode	44	-0.179576	0.128326	0.168872	0.835624	0.649798	1.07459
ABCB11 (Sulfonylureas)	PAD (GCST90018890)	MR Egger	48	-0.233911	0.188919	0.221941	0.791432	0.546515	1.14611	38.6523	0.770524	-0.00894661	0.299848
ABCB11 (Sulfonylureas)	PAD (GCST90018890)	Weighted median	48	0.0234738	0.129556	0.856221	1.02375	0.794172	1.3197
ABCB11 (Sulfonylureas)	PAD (GCST90018890)	Inverse variance weighted	48	-0.0592431	0.0891246	0.506228	0.942478	0.791419	1.12237	39.7518	0.764282
ABCB11 (Sulfonylureas)	PAD (GCST90018890)	Inverse variance weighted (fixed effects)	48	-0.0592431	0.0891246	0.506228	0.942478	0.791419	1.12237
ABCB11 (Sulfonylureas)	PAD (GCST90018890)	Simple mode	48	-0.0553472	0.209018	0.792325	0.946157	0.628121	1.42522
ABCB11 (Sulfonylureas)	PAD (GCST90018890)	Weighted mode	48	0.0237042	0.136277	0.862658	1.02399	0.78396	1.33751
ABCB11 (Sulfonylureas)	Stroke (GCST90038613)	MR Egger	46	-0.00287495	0.00291062	0.328678	0.997129	0.991457	1.00283	36.7651	0.772148	-0.000150093	0.267235
ABCB11 (Sulfonylureas)	Stroke (GCST90038613)	Weighted median	46	-0.000581403	0.00193173	0.763434	0.999419	0.995642	1.00321
ABCB11 (Sulfonylureas)	Stroke (GCST90038613)	Inverse variance weighted	46	3.84129e-06	0.00138145	0.997781	1	0.9973	1.00272	38.0278	0.759734
ABCB11 (Sulfonylureas)	Stroke (GCST90038613)	Inverse variance weighted (fixed effects)	46	3.84129e-06	0.00138145	0.997781	1	0.9973	1.00272
ABCB11 (Sulfonylureas)	Stroke (GCST90038613)	Simple mode	46	-0.00252225	0.00341857	0.464463	0.997481	0.99082	1.00419
ABCB11 (Sulfonylureas)	Stroke (GCST90038613)	Weighted mode	46	-0.0016789	0.00204945	0.416993	0.998323	0.99432	1.00234
ABCB11 (Sulfonylureas)	Stroke (finngen_R11_C_STROKE)	MR Egger	46	-0.0771641	0.108329	0.480032	0.925738	0.748646	1.14472	57.6175	0.0817093	-0.00235478	0.643499
ABCB11 (Sulfonylureas)	Stroke (finngen_R11_C_STROKE)	Weighted median	46	-0.0532515	0.0696794	0.444726	0.948142	0.827105	1.08689
ABCB11 (Sulfonylureas)	Stroke (finngen_R11_C_STROKE)	Inverse variance weighted	46	-0.032815	0.0513041	0.522422	0.967718	0.87514	1.07009	57.9019	0.0939215
ABCB11 (Sulfonylureas)	Stroke (finngen_R11_C_STROKE)	Inverse variance weighted (fixed effects)	46	-0.032815	0.0452285	0.468122	0.967718	0.885624	1.05742
ABCB11 (Sulfonylureas)	Stroke (finngen_R11_C_STROKE)	Simple mode	46	0.0180663	0.119236	0.880246	1.01823	0.806028	1.2863
ABCB11 (Sulfonylureas)	Stroke (finngen_R11_C_STROKE)	Weighted mode	46	-0.00382779	0.0715743	0.957586	0.99618	0.86579	1.14621
ABCB11 (Sulfonylureas)	Stroke (GCST90104539)	MR Egger	40	0.0620164	0.0852209	0.471249	1.06398	0.90031	1.2574	35.8904	0.567373	0.000978396	0.802174
ABCB11 (Sulfonylureas)	Stroke (GCST90104539)	Weighted median	40	0.0191165	0.0596211	0.748488	1.0193	0.906884	1.14565
ABCB11 (Sulfonylureas)	Stroke (GCST90104539)	Inverse variance weighted	40	0.0430015	0.0397771	0.27967	1.04394	0.965642	1.12859	35.9541	0.609578
ABCB11 (Sulfonylureas)	Stroke (GCST90104539)	Inverse variance weighted (fixed effects)	40	0.0430015	0.0397771	0.27967	1.04394	0.965642	1.12859
ABCB11 (Sulfonylureas)	Stroke (GCST90104539)	Simple mode	40	-0.150556	0.118484	0.211369	0.86023	0.68196	1.0851
ABCB11 (Sulfonylureas)	Stroke (GCST90104539)	Weighted mode	40	0.0293678	0.0690519	0.672956	1.0298	0.899448	1.17905
ABCB11 (Sulfonylureas)	VTE (GCST90038607)	MR Egger	46	0.00278264	0.00398757	0.488955	1.00279	0.99498	1.01065	47.0506	0.348746	-0.000117411	0.524452
ABCB11 (Sulfonylureas)	VTE (GCST90038607)	Weighted median	46	0.00527803	0.00305892	0.0844454	1.00529	0.999283	1.01134
ABCB11 (Sulfonylureas)	VTE (GCST90038607)	Inverse variance weighted	46	0.00503458	0.00188019	0.00741299	1.00505	1.00135	1.00876	47.4908	0.371499
ABCB11 (Sulfonylureas)	VTE (GCST90038607)	Inverse variance weighted (fixed effects)	46	0.00503458	0.00183022	0.00594488	1.00505	1.00145	1.00866
ABCB11 (Sulfonylureas)	VTE (GCST90038607)	Simple mode	46	0.00897715	0.00647244	0.17228	1.00902	0.996298	1.0219
ABCB11 (Sulfonylureas)	VTE (GCST90038607)	Weighted mode	46	0.00592596	0.00372824	0.118955	1.00594	0.99862	1.01332
ABCB11 (Sulfonylureas)	VTE (finngen_R11_I9_VTE)	MR Egger	46	0.212972	0.118186	0.0783986	1.23735	0.9815	1.55989	33.2807	0.880743	0.0065721	0.239704
ABCB11 (Sulfonylureas)	VTE (finngen_R11_I9_VTE)	Weighted median	46	0.168927	0.0847184	0.0461538	1.18403	1.00288	1.39791
ABCB11 (Sulfonylureas)	VTE (finngen_R11_I9_VTE)	Inverse variance weighted	46	0.0892196	0.0564549	0.114022	1.09332	0.978796	1.22125	34.7012	0.866459
ABCB11 (Sulfonylureas)	VTE (finngen_R11_I9_VTE)	Inverse variance weighted (fixed effects)	46	0.0892196	0.0564549	0.114022	1.09332	0.978796	1.22125
ABCB11 (Sulfonylureas)	VTE (finngen_R11_I9_VTE)	Simple mode	46	0.0533506	0.15144	0.726267	1.0548	0.783901	1.41931
ABCB11 (Sulfonylureas)	VTE (finngen_R11_I9_VTE)	Weighted mode	46	0.189973	0.09106	0.0426554	1.20922	1.01156	1.44549
ABCB11 (Sulfonylureas)	VTE (GCST90399744)	MR Egger	46	0.298127	0.121379	0.0180605	1.34733	1.06207	1.70921	36.7901	0.77124	-0.0020027	0.724578
ABCB11 (Sulfonylureas)	VTE (GCST90399744)	Weighted median	46	0.385348	0.083358	3.78576e-06	1.47013	1.24853	1.73105
ABCB11 (Sulfonylureas)	VTE (GCST90399744)	Inverse variance weighted	46	0.336117	0.0570538	3.83328e-09	1.3995	1.25144	1.56509	36.9158	0.79894
ABCB11 (Sulfonylureas)	VTE (GCST90399744)	Inverse variance weighted (fixed effects)	46	0.336117	0.0570538	3.83328e-09	1.3995	1.25144	1.56509
ABCB11 (Sulfonylureas)	VTE (GCST90399744)	Simple mode	46	0.315553	0.151873	0.0434685	1.37102	1.01804	1.84638
ABCB11 (Sulfonylureas)	VTE (GCST90399744)	Weighted mode	46	0.380895	0.0900536	0.000113317	1.46359	1.22678	1.74613
ABCC8/KCNJ11 (Sulfonylureas)	AF (GCST90038689)	MR Egger	4	0.0168785	0.022048	0.523956	1.01702	0.974008	1.06193	0.422794	0.809453	6.6495e-05	0.874235
ABCC8/KCNJ11 (Sulfonylureas)	AF (GCST90038689)	Weighted median	4	0.0134724	0.00695968	0.0528953	1.01356	0.999831	1.02748
ABCC8/KCNJ11 (Sulfonylureas)	AF (GCST90038689)	Inverse variance weighted	4	0.0130811	0.00612204	0.0326198	1.01317	1.00108	1.0254	0.454936	0.928674
ABCC8/KCNJ11 (Sulfonylureas)	AF (GCST90038689)	Inverse variance weighted (fixed effects)	4	0.0130811	0.00612204	0.0326198	1.01317	1.00108	1.0254
ABCC8/KCNJ11 (Sulfonylureas)	AF (GCST90038689)	Simple mode	4	0.00807038	0.00968313	0.465743	1.0081	0.989151	1.02742
ABCC8/KCNJ11 (Sulfonylureas)	AF (GCST90038689)	Weighted mode	4	0.0151631	0.00806755	0.15677	1.01528	0.999351	1.03146
ABCC8/KCNJ11 (Sulfonylureas)	AF (finngen_R11_I9_AF)	MR Egger	4	0.000563518	1.72249	0.999769	1.00056	0.0342005	29.2723	4.2841	0.117414	0.0141897	0.679346
ABCC8/KCNJ11 (Sulfonylureas)	AF (finngen_R11_I9_AF)	Weighted median	4	-0.714057	0.381127	0.0609939	0.489654	0.231989	1.0335
ABCC8/KCNJ11 (Sulfonylureas)	AF (finngen_R11_I9_AF)	Inverse variance weighted	4	-0.791635	0.412417	0.054921	0.453103	0.201902	1.01684	4.77507	0.189028
ABCC8/KCNJ11 (Sulfonylureas)	AF (finngen_R11_I9_AF)	Inverse variance weighted (fixed effects)	4	-0.791635	0.326894	0.0154488	0.453103	0.238748	0.859915
ABCC8/KCNJ11 (Sulfonylureas)	AF (finngen_R11_I9_AF)	Simple mode	4	-1.74128	0.764125	0.107055	0.175296	0.0392044	0.783806
ABCC8/KCNJ11 (Sulfonylureas)	AF (finngen_R11_I9_AF)	Weighted mode	4	-0.464101	0.401537	0.33145	0.6287	0.286186	1.38114
ABCC8/KCNJ11 (Sulfonylureas)	AF (GCST006414)	MR Egger	4	0.609613	0.84304	0.544743	1.83972	0.352486	9.60199	0.759677	0.683972	0.0132294	0.449657
ABCC8/KCNJ11 (Sulfonylureas)	AF (GCST006414)	Weighted median	4	-0.115149	0.268185	0.667657	0.891233	0.526875	1.50756
ABCC8/KCNJ11 (Sulfonylureas)	AF (GCST006414)	Inverse variance weighted	4	-0.145196	0.234613	0.536001	0.864853	0.546054	1.36978	1.62861	0.65292
ABCC8/KCNJ11 (Sulfonylureas)	AF (GCST006414)	Inverse variance weighted (fixed effects)	4	-0.145196	0.234613	0.536001	0.864853	0.546054	1.36978
ABCC8/KCNJ11 (Sulfonylureas)	AF (GCST006414)	Simple mode	4	-0.463615	0.457894	0.385868	0.629006	0.256382	1.5432
ABCC8/KCNJ11 (Sulfonylureas)	AF (GCST006414)	Weighted mode	4	0.0842426	0.311544	0.804385	1.08789	0.590738	2.00345
ABCC8/KCNJ11 (Sulfonylureas)	CAD (GCST008370)	MR Egger	4	-0.103875	1.3073	0.943904	0.901338	0.0695165	11.6866	2.66734	0.263508	0.00730347	0.771709
ABCC8/KCNJ11 (Sulfonylureas)	CAD (GCST008370)	Weighted median	4	-0.421652	0.369841	0.254249	0.655962	0.317734	1.35424
ABCC8/KCNJ11 (Sulfonylureas)	CAD (GCST008370)	Inverse variance weighted	4	-0.520375	0.31402	0.0974914	0.594297	0.321147	1.09977	2.814	0.421201
ABCC8/KCNJ11 (Sulfonylureas)	CAD (GCST008370)	Inverse variance weighted (fixed effects)	4	-0.520375	0.31402	0.0974914	0.594297	0.321147	1.09977
ABCC8/KCNJ11 (Sulfonylureas)	CAD (GCST008370)	Simple mode	4	-0.370517	0.507438	0.518137	0.690377	0.255356	1.86649
ABCC8/KCNJ11 (Sulfonylureas)	CAD (GCST008370)	Weighted mode	4	-0.392839	0.411947	0.41063	0.675137	0.301117	1.51373
ABCC8/KCNJ11 (Sulfonylureas)	CAD (finngen_R11_I9_CHD)	MR Egger	4	1.51379	0.963535	0.256763	4.54391	0.687468	30.0336	0.300838	0.860347	0.0185791	0.37916
ABCC8/KCNJ11 (Sulfonylureas)	CAD (finngen_R11_I9_CHD)	Weighted median	4	0.543902	0.309489	0.0788468	1.72272	0.939228	3.15978
ABCC8/KCNJ11 (Sulfonylureas)	CAD (finngen_R11_I9_CHD)	Inverse variance weighted	4	0.477093	0.267595	0.0746045	1.61138	0.953711	2.72258	1.55521	0.669587
ABCC8/KCNJ11 (Sulfonylureas)	CAD (finngen_R11_I9_CHD)	Inverse variance weighted (fixed effects)	4	0.477093	0.267595	0.0746045	1.61138	0.953711	2.72258
ABCC8/KCNJ11 (Sulfonylureas)	CAD (finngen_R11_I9_CHD)	Simple mode	4	0.621131	0.465742	0.274537	1.86103	0.746975	4.63661
ABCC8/KCNJ11 (Sulfonylureas)	CAD (finngen_R11_I9_CHD)	Weighted mode	4	0.63247	0.34641	0.165363	1.88225	0.954572	3.71149
ABCC8/KCNJ11 (Sulfonylureas)	CAD (GCST005195)	MR Egger	4	-0.216328	1.06418	0.85772	0.805471	0.100047	6.48481	2.88961	0.235793	-0.000426166	0.983155
ABCC8/KCNJ11 (Sulfonylureas)	CAD (GCST005195)	Weighted median	4	-0.177368	0.286633	0.536049	0.837471	0.47751	1.46878
ABCC8/KCNJ11 (Sulfonylureas)	CAD (GCST005195)	Inverse variance weighted	4	-0.191971	0.245924	0.43503	0.825331	0.509675	1.33648	2.89043	0.40883
ABCC8/KCNJ11 (Sulfonylureas)	CAD (GCST005195)	Inverse variance weighted (fixed effects)	4	-0.191971	0.245924	0.43503	0.825331	0.509675	1.33648
ABCC8/KCNJ11 (Sulfonylureas)	CAD (GCST005195)	Simple mode	4	-0.61256	0.449184	0.265967	0.541962	0.224706	1.30714
ABCC8/KCNJ11 (Sulfonylureas)	CAD (GCST005195)	Weighted mode	4	-0.0924248	0.301876	0.779494	0.911718	0.504544	1.64749
ABCC8/KCNJ11 (Sulfonylureas)	CKD (GCST90044223)	MR Egger	4	1.29467	9.40513	0.903121	3.64978	3.60128e-08	3.69893e+08	3.06745	0.21573	-0.0731478	0.689502
ABCC8/KCNJ11 (Sulfonylureas)	CKD (GCST90044223)	Weighted median	4	4.86378	2.44584	0.0467458	129.513	1.07245	15640.6
ABCC8/KCNJ11 (Sulfonylureas)	CKD (GCST90044223)	Inverse variance weighted	4	5.46826	2.24441	0.0148346	237.048	2.9131	19289.3	3.39474	0.334673
ABCC8/KCNJ11 (Sulfonylureas)	CKD (GCST90044223)	Inverse variance weighted (fixed effects)	4	5.46826	2.10989	0.00954951	237.048	3.79194	14818.8
ABCC8/KCNJ11 (Sulfonylureas)	CKD (GCST90044223)	Simple mode	4	6.44388	4.48847	0.24661	628.841	0.0950347	4.16101e+06
ABCC8/KCNJ11 (Sulfonylureas)	CKD (GCST90044223)	Weighted mode	4	3.19816	2.80074	0.336383	24.4874	0.101135	5929.04
ABCC8/KCNJ11 (Sulfonylureas)	CKD (finngen_R11_N14_CHRONKIDNEYDIS)	MR Egger	4	-0.617366	1.77409	0.761062	0.539363	0.0166626	17.459	0.332837	0.846692	0.00552446	0.873114
ABCC8/KCNJ11 (Sulfonylureas)	CKD (finngen_R11_N14_CHRONKIDNEYDIS)	Weighted median	4	-1.00004	0.528865	0.0586348	0.367864	0.130469	1.03721
ABCC8/KCNJ11 (Sulfonylureas)	CKD (finngen_R11_N14_CHRONKIDNEYDIS)	Inverse variance weighted	4	-0.9257	0.492425	0.0601247	0.396254	0.150943	1.04024	0.365564	0.947261
ABCC8/KCNJ11 (Sulfonylureas)	CKD (finngen_R11_N14_CHRONKIDNEYDIS)	Inverse variance weighted (fixed effects)	4	-0.9257	0.492425	0.0601247	0.396254	0.150943	1.04024
ABCC8/KCNJ11 (Sulfonylureas)	CKD (finngen_R11_N14_CHRONKIDNEYDIS)	Simple mode	4	-1.03002	0.738713	0.257533	0.357	0.0839196	1.5187
ABCC8/KCNJ11 (Sulfonylureas)	CKD (finngen_R11_N14_CHRONKIDNEYDIS)	Weighted mode	4	-1.00443	0.65961	0.225192	0.366255	0.100534	1.3343
ABCC8/KCNJ11 (Sulfonylureas)	CKD (GCST008065)	MR Egger	4	-0.0952804	1.16794	0.94241	0.909118	0.0921407	8.96993	0.230646	0.891078	3.53451e-05	0.998734
ABCC8/KCNJ11 (Sulfonylureas)	CKD (GCST008065)	Weighted median	4	-0.0404158	0.370249	0.913077	0.96039	0.46482	1.98431
ABCC8/KCNJ11 (Sulfonylureas)	CKD (GCST008065)	Inverse variance weighted	4	-0.097288	0.325586	0.765086	0.907295	0.479296	1.71748	0.230649	0.972496
ABCC8/KCNJ11 (Sulfonylureas)	CKD (GCST008065)	Inverse variance weighted (fixed effects)	4	-0.097288	0.325586	0.765086	0.907295	0.479296	1.71748
ABCC8/KCNJ11 (Sulfonylureas)	CKD (GCST008065)	Simple mode	4	-0.0319018	0.493349	0.952509	0.968602	0.368297	2.54737
ABCC8/KCNJ11 (Sulfonylureas)	CKD (GCST008065)	Weighted mode	4	-0.0217951	0.424056	0.96224	0.978441	0.426158	2.24646
ABCC8/KCNJ11 (Sulfonylureas)	HF (GCST90043986)	MR Egger	4	-0.162654	5.62413	0.979554	0.849885	1.38677e-05	52085.4	1.59457	0.450551	-0.0236237	0.826272
ABCC8/KCNJ11 (Sulfonylureas)	HF (GCST90043986)	Weighted median	4	0.248204	1.83326	0.892304	1.28172	0.0352609	46.5901
ABCC8/KCNJ11 (Sulfonylureas)	HF (GCST90043986)	Inverse variance weighted	4	1.18524	1.56232	0.448067	3.27147	0.153063	69.9221	1.65681	0.646579
ABCC8/KCNJ11 (Sulfonylureas)	HF (GCST90043986)	Inverse variance weighted (fixed effects)	4	1.18524	1.56232	0.448067	3.27147	0.153063	69.9221
ABCC8/KCNJ11 (Sulfonylureas)	HF (GCST90043986)	Simple mode	4	0.567285	2.72328	0.848328	1.76347	0.00847744	366.837
ABCC8/KCNJ11 (Sulfonylureas)	HF (GCST90043986)	Weighted mode	4	0.0994632	1.93516	0.962239	1.10458	0.0248859	49.0274
ABCC8/KCNJ11 (Sulfonylureas)	HF (finngen_R11_I9_HEARTFAIL)	MR Egger	4	-1.18588	1.1221	0.401386	0.305476	0.0338707	2.75506	0.0403922	0.980006	-0.0011413	0.95826
ABCC8/KCNJ11 (Sulfonylureas)	HF (finngen_R11_I9_HEARTFAIL)	Weighted median	4	-1.13685	0.342125	0.000890817	0.320828	0.164078	0.627327
ABCC8/KCNJ11 (Sulfonylureas)	HF (finngen_R11_I9_HEARTFAIL)	Inverse variance weighted	4	-1.1222	0.311578	0.000316203	0.325564	0.176773	0.599594	0.0438827	0.997587
ABCC8/KCNJ11 (Sulfonylureas)	HF (finngen_R11_I9_HEARTFAIL)	Inverse variance weighted (fixed effects)	4	-1.1222	0.311578	0.000316203	0.325564	0.176773	0.599594
ABCC8/KCNJ11 (Sulfonylureas)	HF (finngen_R11_I9_HEARTFAIL)	Simple mode	4	-1.13896	0.477272	0.0970563	0.320152	0.12563	0.815865
ABCC8/KCNJ11 (Sulfonylureas)	HF (finngen_R11_I9_HEARTFAIL)	Weighted mode	4	-1.14067	0.419446	0.0725821	0.319605	0.140467	0.727199
ABCC8/KCNJ11 (Sulfonylureas)	HF (GCST90399713)	MR Egger	4	0.58022	0.92571	0.59481	1.78643	0.291076	10.9639	0.469545	0.790751	0.011257	0.550906
ABCC8/KCNJ11 (Sulfonylureas)	HF (GCST90399713)	Weighted median	4	0.0676918	0.275492	0.805905	1.07004	0.623584	1.83612
ABCC8/KCNJ11 (Sulfonylureas)	HF (GCST90399713)	Inverse variance weighted	4	-0.0520152	0.256606	0.839366	0.949314	0.574093	1.56978	0.974822	0.807344
ABCC8/KCNJ11 (Sulfonylureas)	HF (GCST90399713)	Inverse variance weighted (fixed effects)	4	-0.0520152	0.256606	0.839366	0.949314	0.574093	1.56978
ABCC8/KCNJ11 (Sulfonylureas)	HF (GCST90399713)	Simple mode	4	0.0343542	0.451245	0.944107	1.03495	0.427378	2.50627
ABCC8/KCNJ11 (Sulfonylureas)	HF (GCST90399713)	Weighted mode	4	0.0836023	0.325053	0.813659	1.0872	0.574934	2.05588
ABCC8/KCNJ11 (Sulfonylureas)	MetS (GCST009602)	MR Egger	4	-0.369866	1.00343	0.747786	0.690827	0.0966563	4.93751	2.95727	0.227948	0.00409036	0.831496
ABCC8/KCNJ11 (Sulfonylureas)	MetS (GCST009602)	Weighted median	4	-0.552498	0.276047	0.0453423	0.57551	0.335025	0.988619
ABCC8/KCNJ11 (Sulfonylureas)	MetS (GCST009602)	Inverse variance weighted	4	-0.602941	0.230474	0.00889433	0.5472	0.348307	0.859666	3.04369	0.384938
ABCC8/KCNJ11 (Sulfonylureas)	MetS (GCST009602)	Inverse variance weighted (fixed effects)	4	-0.602941	0.228814	0.00841197	0.5472	0.349442	0.856873
ABCC8/KCNJ11 (Sulfonylureas)	MetS (GCST009602)	Simple mode	4	-1.08475	0.45324	0.096452	0.337986	0.139025	0.821683
ABCC8/KCNJ11 (Sulfonylureas)	MetS (GCST009602)	Weighted mode	4	-0.412709	0.300538	0.263315	0.661855	0.367232	1.19285
ABCC8/KCNJ11 (Sulfonylureas)	MetS (GCST90086073)	MR Egger	4	1.831	2.44852	0.532553	6.24014	0.0514005	757.566	0.270331	0.873571	0.0315719	0.500403
ABCC8/KCNJ11 (Sulfonylureas)	MetS (GCST90086073)	Weighted median	4	-0.034154	0.773871	0.964798	0.966423	0.212048	4.40453
ABCC8/KCNJ11 (Sulfonylureas)	MetS (GCST90086073)	Inverse variance weighted	4	-0.0913549	0.663448	0.89048	0.912694	0.248649	3.35014	0.935567	0.816837
ABCC8/KCNJ11 (Sulfonylureas)	MetS (GCST90086073)	Inverse variance weighted (fixed effects)	4	-0.0913549	0.663448	0.89048	0.912694	0.248649	3.35014
ABCC8/KCNJ11 (Sulfonylureas)	MetS (GCST90086073)	Simple mode	4	-0.0470833	1.03696	0.966638	0.954008	0.12499	7.28163
ABCC8/KCNJ11 (Sulfonylureas)	MetS (GCST90086073)	Weighted mode	4	0.107308	0.955226	0.917651	1.11328	0.171198	7.23948
ABCC8/KCNJ11 (Sulfonylureas)	MI (ukb-a-533)	MR Egger	4	0.0104327	0.0329784	0.781703	1.01049	0.947238	1.07796	0.0559731	0.972401	0.000171822	0.786475
ABCC8/KCNJ11 (Sulfonylureas)	MI (ukb-a-533)	Weighted median	4	0.00105899	0.0102958	0.918077	1.00106	0.981061	1.02147
ABCC8/KCNJ11 (Sulfonylureas)	MI (ukb-a-533)	Inverse variance weighted	4	0.000639073	0.00914739	0.944302	1.00064	0.982859	1.01874	0.151515	0.985008
ABCC8/KCNJ11 (Sulfonylureas)	MI (ukb-a-533)	Inverse variance weighted (fixed effects)	4	0.000639073	0.00914739	0.944302	1.00064	0.982859	1.01874
ABCC8/KCNJ11 (Sulfonylureas)	MI (ukb-a-533)	Simple mode	4	-0.000220171	0.0139581	0.988405	0.99978	0.972799	1.02751
ABCC8/KCNJ11 (Sulfonylureas)	MI (ukb-a-533)	Weighted mode	4	0.0027615	0.0116796	0.828318	1.00277	0.980071	1.02599
ABCC8/KCNJ11 (Sulfonylureas)	MI (finngen_R11_I9_MI_STRICT)	MR Egger	4	0.0436822	1.25639	0.975423	1.04465	0.0890245	12.2584	0.115191	0.944032	-0.00656931	0.78997
ABCC8/KCNJ11 (Sulfonylureas)	MI (finngen_R11_I9_MI_STRICT)	Weighted median	4	0.399613	0.381523	0.294907	1.49125	0.705978	3.14999
ABCC8/KCNJ11 (Sulfonylureas)	MI (finngen_R11_I9_MI_STRICT)	Inverse variance weighted	4	0.410358	0.348971	0.239631	1.50736	0.760617	2.98722	0.207487	0.976372
ABCC8/KCNJ11 (Sulfonylureas)	MI (finngen_R11_I9_MI_STRICT)	Inverse variance weighted (fixed effects)	4	0.410358	0.348971	0.239631	1.50736	0.760617	2.98722
ABCC8/KCNJ11 (Sulfonylureas)	MI (finngen_R11_I9_MI_STRICT)	Simple mode	4	0.427464	0.538702	0.485451	1.53336	0.533448	4.40756
ABCC8/KCNJ11 (Sulfonylureas)	MI (finngen_R11_I9_MI_STRICT)	Weighted mode	4	0.403982	0.404996	0.39204	1.49778	0.677185	3.31274
ABCC8/KCNJ11 (Sulfonylureas)	MI (GCST011364)	MR Egger	4	-0.155973	1.36374	0.919391	0.855583	0.0590775	12.3909	1.58038	0.453758	0.00378774	0.884027
ABCC8/KCNJ11 (Sulfonylureas)	MI (GCST011364)	Weighted median	4	-0.298573	0.433127	0.490608	0.741876	0.317429	1.73387
ABCC8/KCNJ11 (Sulfonylureas)	MI (GCST011364)	Inverse variance weighted	4	-0.372303	0.378691	0.325543	0.689146	0.328067	1.44764	1.60765	0.657657
ABCC8/KCNJ11 (Sulfonylureas)	MI (GCST011364)	Inverse variance weighted (fixed effects)	4	-0.372303	0.378691	0.325543	0.689146	0.328067	1.44764
ABCC8/KCNJ11 (Sulfonylureas)	MI (GCST011364)	Simple mode	4	0.0655722	0.612583	0.921512	1.06777	0.321393	3.54747
ABCC8/KCNJ11 (Sulfonylureas)	MI (GCST011364)	Weighted mode	4	-0.319577	0.505427	0.572097	0.726456	0.269762	1.95631
ABCC8/KCNJ11 (Sulfonylureas)	PAD (ukb-d-I9_PAD)	MR Egger	4	0.00860045	0.0173362	0.668983	1.00864	0.974941	1.0435	1.03102	0.597196	1.82405e-05	0.95591
ABCC8/KCNJ11 (Sulfonylureas)	PAD (ukb-d-I9_PAD)	Weighted median	4	0.00795141	0.00568427	0.161859	1.00798	0.996815	1.01928
ABCC8/KCNJ11 (Sulfonylureas)	PAD (ukb-d-I9_PAD)	Inverse variance weighted	4	0.0075609	0.00480873	0.115874	1.00759	0.998138	1.01713	1.03492	0.792804
ABCC8/KCNJ11 (Sulfonylureas)	PAD (ukb-d-I9_PAD)	Inverse variance weighted (fixed effects)	4	0.0075609	0.00480873	0.115874	1.00759	0.998138	1.01713
ABCC8/KCNJ11 (Sulfonylureas)	PAD (ukb-d-I9_PAD)	Simple mode	4	0.0111001	0.00802401	0.260523	1.01116	0.995384	1.02719
ABCC8/KCNJ11 (Sulfonylureas)	PAD (ukb-d-I9_PAD)	Weighted mode	4	0.00808463	0.00655851	0.305482	1.00812	0.995241	1.02116
ABCC8/KCNJ11 (Sulfonylureas)	PAD (finngen_R7_I9_PAD)	MR Egger	4	0.154444	1.77729	0.938669	1.16701	0.0358273	38.0131	1.59159	0.451222	0.0207859	0.56699
ABCC8/KCNJ11 (Sulfonylureas)	PAD (finngen_R7_I9_PAD)	Weighted median	4	-0.772037	0.559643	0.167736	0.462071	0.154287	1.38384
ABCC8/KCNJ11 (Sulfonylureas)	PAD (finngen_R7_I9_PAD)	Inverse variance weighted	4	-1.00549	0.493541	0.0416202	0.365866	0.139063	0.962569	2.05312	0.561454
ABCC8/KCNJ11 (Sulfonylureas)	PAD (finngen_R7_I9_PAD)	Inverse variance weighted (fixed effects)	4	-1.00549	0.493541	0.0416202	0.365866	0.139063	0.962569
ABCC8/KCNJ11 (Sulfonylureas)	PAD (finngen_R7_I9_PAD)	Simple mode	4	-0.766326	0.759418	0.387258	0.464717	0.104896	2.05882
ABCC8/KCNJ11 (Sulfonylureas)	PAD (finngen_R7_I9_PAD)	Weighted mode	4	-0.760551	0.616029	0.304865	0.467409	0.139741	1.5634
ABCC8/KCNJ11 (Sulfonylureas)	PAD (GCST90018890)	MR Egger	4	-0.660206	1.85486	0.755929	0.516745	0.0136265	19.5959	0.209482	0.900558	-0.0019722	0.956049
ABCC8/KCNJ11 (Sulfonylureas)	PAD (GCST90018890)	Weighted median	4	-0.547685	0.56916	0.335915	0.578287	0.189524	1.7645
ABCC8/KCNJ11 (Sulfonylureas)	PAD (GCST90018890)	Inverse variance weighted	4	-0.549384	0.5174	0.288319	0.577305	0.209404	1.59157	0.213353	0.975405
ABCC8/KCNJ11 (Sulfonylureas)	PAD (GCST90018890)	Inverse variance weighted (fixed effects)	4	-0.549384	0.5174	0.288319	0.577305	0.209404	1.59157
ABCC8/KCNJ11 (Sulfonylureas)	PAD (GCST90018890)	Simple mode	4	-0.335929	0.826428	0.711647	0.714674	0.141462	3.61058
ABCC8/KCNJ11 (Sulfonylureas)	PAD (GCST90018890)	Weighted mode	4	-0.57077	0.627761	0.430269	0.56509	0.165104	1.9341
ABCC8/KCNJ11 (Sulfonylureas)	Stroke (GCST90038613)	MR Egger	4	0.0355491	0.0305738	0.364917	1.03619	0.975919	1.10018	1.22836	0.541085	0.000657218	0.329571
ABCC8/KCNJ11 (Sulfonylureas)	Stroke (GCST90038613)	Weighted median	4	0.0020127	0.0100613	0.841447	1.00201	0.982448	1.02197
ABCC8/KCNJ11 (Sulfonylureas)	Stroke (GCST90038613)	Inverse variance weighted	4	-0.00198333	0.00848937	0.815276	0.998019	0.98155	1.01476	2.86126	0.413515
ABCC8/KCNJ11 (Sulfonylureas)	Stroke (GCST90038613)	Inverse variance weighted (fixed effects)	4	-0.00198333	0.00848937	0.815276	0.998019	0.98155	1.01476
ABCC8/KCNJ11 (Sulfonylureas)	Stroke (GCST90038613)	Simple mode	4	0.00391445	0.014407	0.803475	1.00392	0.97597	1.03267
ABCC8/KCNJ11 (Sulfonylureas)	Stroke (GCST90038613)	Weighted mode	4	0.00372234	0.0111296	0.760055	1.00373	0.982071	1.02587
ABCC8/KCNJ11 (Sulfonylureas)	Stroke (finngen_R11_C_STROKE)	MR Egger	4	1.15034	1.56496	0.538809	3.15927	0.147051	67.8741	4.90387	0.0861267	0.0230098	0.48301
ABCC8/KCNJ11 (Sulfonylureas)	Stroke (finngen_R11_C_STROKE)	Weighted median	4	-0.213555	0.311928	0.493579	0.807708	0.438264	1.48858
ABCC8/KCNJ11 (Sulfonylureas)	Stroke (finngen_R11_C_STROKE)	Inverse variance weighted	4	-0.133759	0.414585	0.746973	0.874801	0.388157	1.97157	6.69268	0.0823656
ABCC8/KCNJ11 (Sulfonylureas)	Stroke (finngen_R11_C_STROKE)	Inverse variance weighted (fixed effects)	4	-0.133759	0.277571	0.629884	0.874801	0.507734	1.50724
ABCC8/KCNJ11 (Sulfonylureas)	Stroke (finngen_R11_C_STROKE)	Simple mode	4	-0.372053	0.477074	0.492342	0.689317	0.270599	1.75595
ABCC8/KCNJ11 (Sulfonylureas)	Stroke (finngen_R11_C_STROKE)	Weighted mode	4	-0.224577	0.344527	0.560989	0.798854	0.406631	1.5694
ABCC8/KCNJ11 (Sulfonylureas)	Stroke (GCST90104539)	MR Egger	4	1.61215	0.933183	0.226205	5.01358	0.80502	31.2241	0.314051	0.854682	0.0431555	0.101628
ABCC8/KCNJ11 (Sulfonylureas)	Stroke (GCST90104539)	Weighted median	4	-0.610514	0.361468	0.0912226	0.543072	0.267405	1.10292
ABCC8/KCNJ11 (Sulfonylureas)	Stroke (GCST90104539)	Inverse variance weighted	4	-0.980417	0.44183	0.0264875	0.375155	0.157804	0.891875	8.68061	0.0338529
ABCC8/KCNJ11 (Sulfonylureas)	Stroke (GCST90104539)	Inverse variance weighted (fixed effects)	4	-0.980417	0.259741	0.000160271	0.375155	0.225483	0.624175
ABCC8/KCNJ11 (Sulfonylureas)	Stroke (GCST90104539)	Simple mode	4	-1.802	0.792224	0.107467	0.164968	0.0349177	0.77939
ABCC8/KCNJ11 (Sulfonylureas)	Stroke (GCST90104539)	Weighted mode	4	-0.392322	0.335709	0.326968	0.675487	0.349828	1.3043
ABCC8/KCNJ11 (Sulfonylureas)	VTE (GCST90038607)	MR Egger	4	-0.0436795	0.0405074	0.393667	0.957261	0.884198	1.03636	1.30768	0.520046	-0.000344404	0.66346
ABCC8/KCNJ11 (Sulfonylureas)	VTE (GCST90038607)	Weighted median	4	-0.0282107	0.0132421	0.03314	0.972183	0.947276	0.997746
ABCC8/KCNJ11 (Sulfonylureas)	VTE (GCST90038607)	Inverse variance weighted	4	-0.0240113	0.0112476	0.032778	0.976275	0.954988	0.998036	1.56313	0.66778
ABCC8/KCNJ11 (Sulfonylureas)	VTE (GCST90038607)	Inverse variance weighted (fixed effects)	4	-0.0240113	0.0112476	0.032778	0.976275	0.954988	0.998036
ABCC8/KCNJ11 (Sulfonylureas)	VTE (GCST90038607)	Simple mode	4	-0.0289344	0.0178348	0.203181	0.97148	0.938108	1.00604
ABCC8/KCNJ11 (Sulfonylureas)	VTE (GCST90038607)	Weighted mode	4	-0.0286415	0.0141333	0.135797	0.971765	0.945215	0.99906
ABCC8/KCNJ11 (Sulfonylureas)	VTE (finngen_R11_I9_VTE)	MR Egger	4	-0.0145033	1.24737	0.991779	0.985601	0.0854911	11.3627	0.465125	0.7925	-0.0059049	0.809081
ABCC8/KCNJ11 (Sulfonylureas)	VTE (finngen_R11_I9_VTE)	Weighted median	4	0.196414	0.387381	0.612133	1.21703	0.569582	2.60044
ABCC8/KCNJ11 (Sulfonylureas)	VTE (finngen_R11_I9_VTE)	Inverse variance weighted	4	0.315101	0.346401	0.363011	1.3704	0.694999	2.70215	0.540783	0.909844
ABCC8/KCNJ11 (Sulfonylureas)	VTE (finngen_R11_I9_VTE)	Inverse variance weighted (fixed effects)	4	0.315101	0.346401	0.363011	1.3704	0.694999	2.70215
ABCC8/KCNJ11 (Sulfonylureas)	VTE (finngen_R11_I9_VTE)	Simple mode	4	0.24272	0.578104	0.702847	1.27471	0.410506	3.95826
ABCC8/KCNJ11 (Sulfonylureas)	VTE (finngen_R11_I9_VTE)	Weighted mode	4	0.191964	0.434189	0.688333	1.21163	0.517345	2.83764
ABCC8/KCNJ11 (Sulfonylureas)	VTE (GCST90399744)	MR Egger	4	-0.178812	1.21001	0.896071	0.836263	0.0780479	8.96033	0.90217	0.636937	-0.00960871	0.688163
ABCC8/KCNJ11 (Sulfonylureas)	VTE (GCST90399744)	Weighted median	4	0.316523	0.386989	0.413408	1.37235	0.642765	2.93006
ABCC8/KCNJ11 (Sulfonylureas)	VTE (GCST90399744)	Inverse variance weighted	4	0.360867	0.334938	0.281295	1.43457	0.744077	2.76584	1.1176	0.772826
ABCC8/KCNJ11 (Sulfonylureas)	VTE (GCST90399744)	Inverse variance weighted (fixed effects)	4	0.360867	0.334938	0.281295	1.43457	0.744077	2.76584
ABCC8/KCNJ11 (Sulfonylureas)	VTE (GCST90399744)	Simple mode	4	0.558501	0.571239	0.400326	1.74805	0.570566	5.35553
ABCC8/KCNJ11 (Sulfonylureas)	VTE (GCST90399744)	Weighted mode	4	0.145838	0.435287	0.759656	1.15701	0.492961	2.71557
CPT1A (Sulfonylureas)	AF (GCST90038689)	Inverse variance weighted	2	0.0011114	0.0165073	0.946321	1.00111	0.96924	1.03403	2.43476	0.118672
CPT1A (Sulfonylureas)	AF (GCST90038689)	Inverse variance weighted (fixed effects)	2	0.0011114	0.0105791	0.916331	1.00111	0.980568	1.02209
CPT1A (Sulfonylureas)	AF (finngen_R11_I9_AF)	Inverse variance weighted	2	0.714864	0.656518	0.27621	2.04391	0.564446	7.40118	0.167985	0.681909
CPT1A (Sulfonylureas)	AF (finngen_R11_I9_AF)	Inverse variance weighted (fixed effects)	2	0.714864	0.656518	0.27621	2.04391	0.564446	7.40118
CPT1A (Sulfonylureas)	AF (GCST006414)	Inverse variance weighted	2	0.615491	0.423324	0.145961	1.85056	0.807168	4.24272	0.0663671	0.796702
CPT1A (Sulfonylureas)	AF (GCST006414)	Inverse variance weighted (fixed effects)	2	0.615491	0.423324	0.145961	1.85056	0.807168	4.24272
CPT1A (Sulfonylureas)	CAD (GCST008370)	Inverse variance weighted	2	0.116648	0.728654	0.872812	1.12372	0.269412	4.68709	1.78816	0.181151
CPT1A (Sulfonylureas)	CAD (GCST008370)	Inverse variance weighted (fixed effects)	2	0.116648	0.544902	0.830491	1.12372	0.386215	3.26956
CPT1A (Sulfonylureas)	CAD (finngen_R11_I9_CHD)	Inverse variance weighted	2	-0.464697	0.544399	0.393329	0.628325	0.216164	1.82636	0.667948	0.413768
CPT1A (Sulfonylureas)	CAD (finngen_R11_I9_CHD)	Inverse variance weighted (fixed effects)	2	-0.464697	0.544399	0.393329	0.628325	0.216164	1.82636
CPT1A (Sulfonylureas)	CAD (GCST005195)	Inverse variance weighted	2	-0.111213	0.802201	0.889739	0.894748	0.185718	4.3107	3.57262	0.0587397
CPT1A (Sulfonylureas)	CAD (GCST005195)	Inverse variance weighted (fixed effects)	2	-0.111213	0.424414	0.793291	0.894748	0.389432	2.05575
CPT1A (Sulfonylureas)	CKD (GCST90044223)	Inverse variance weighted	2	-3.07364	4.51786	0.496296	0.0462527	6.59864e-06	324.205	1.51908	0.217759
CPT1A (Sulfonylureas)	CKD (GCST90044223)	Inverse variance weighted (fixed effects)	2	-3.07364	3.66559	0.401743	0.0462527	3.50693e-05	61.0023
CPT1A (Sulfonylureas)	CKD (finngen_R11_N14_CHRONKIDNEYDIS)	Inverse variance weighted	2	-0.286709	0.982566	0.770442	0.75073	0.109423	5.15063	0.530642	0.466337
CPT1A (Sulfonylureas)	CKD (finngen_R11_N14_CHRONKIDNEYDIS)	Inverse variance weighted (fixed effects)	2	-0.286709	0.982566	0.770442	0.75073	0.109423	5.15063
CPT1A (Sulfonylureas)	CKD (GCST008065)	Inverse variance weighted	2	0.314026	0.573838	0.584215	1.36893	0.444549	4.21541	0.000326794	0.985577
CPT1A (Sulfonylureas)	CKD (GCST008065)	Inverse variance weighted (fixed effects)	2	0.314026	0.573838	0.584215	1.36893	0.444549	4.21541
CPT1A (Sulfonylureas)	HF (GCST90043986)	Inverse variance weighted	2	-4.62432	2.72095	0.089221	0.00981035	4.73765e-05	2.03145	0.358486	0.549348
CPT1A (Sulfonylureas)	HF (GCST90043986)	Inverse variance weighted (fixed effects)	2	-4.62432	2.72095	0.089221	0.00981035	4.73765e-05	2.03145
CPT1A (Sulfonylureas)	HF (finngen_R11_I9_HEARTFAIL)	Inverse variance weighted	2	-0.408876	0.768962	0.594917	0.664397	0.147189	2.99903	1.48696	0.222688
CPT1A (Sulfonylureas)	HF (finngen_R11_I9_HEARTFAIL)	Inverse variance weighted (fixed effects)	2	-0.408876	0.630601	0.516732	0.664397	0.193041	2.28668
CPT1A (Sulfonylureas)	HF (GCST90399713)	Inverse variance weighted	2	0.0379199	0.482819	0.9374	1.03865	0.403167	2.67579	0.735083	0.391241
CPT1A (Sulfonylureas)	HF (GCST90399713)	Inverse variance weighted (fixed effects)	2	0.0379199	0.482819	0.9374	1.03865	0.403167	2.67579
CPT1A (Sulfonylureas)	MetS (GCST009602)	Inverse variance weighted	2	-1.71856	0.402782	1.9836e-05	0.179324	0.08143	0.394906	0.188655	0.664038
CPT1A (Sulfonylureas)	MetS (GCST009602)	Inverse variance weighted (fixed effects)	2	-1.71856	0.402782	1.9836e-05	0.179324	0.08143	0.394906
CPT1A (Sulfonylureas)	MetS (GCST90086073)	Inverse variance weighted	2	-1.64405	0.820151	0.0450091	0.193196	0.0387143	0.964106	0.263779	0.607536
CPT1A (Sulfonylureas)	MetS (GCST90086073)	Inverse variance weighted (fixed effects)	2	-1.64405	0.820151	0.0450091	0.193196	0.0387143	0.964106
CPT1A (Sulfonylureas)	MI (ukb-a-533)	Inverse variance weighted	2	-0.00825021	0.0303307	0.785616	0.991784	0.934542	1.05253	3.66185	0.0556716
CPT1A (Sulfonylureas)	MI (ukb-a-533)	Inverse variance weighted (fixed effects)	2	-0.00825021	0.0158501	0.602705	0.991784	0.961446	1.02308
CPT1A (Sulfonylureas)	MI (finngen_R11_I9_MI_STRICT)	Inverse variance weighted	2	-0.962206	0.708026	0.174147	0.382049	0.0953752	1.53039	0.223085	0.636699
CPT1A (Sulfonylureas)	MI (finngen_R11_I9_MI_STRICT)	Inverse variance weighted (fixed effects)	2	-0.962206	0.708026	0.174147	0.382049	0.0953752	1.53039
CPT1A (Sulfonylureas)	MI (GCST011364)	Inverse variance weighted	2	-0.223887	1.1025	0.839078	0.799405	0.0921088	6.93798	2.83648	0.0921458
CPT1A (Sulfonylureas)	MI (GCST011364)	Inverse variance weighted (fixed effects)	2	-0.223887	0.654618	0.732342	0.799405	0.221587	2.88396
CPT1A (Sulfonylureas)	PAD (ukb-d-I9_PAD)	Inverse variance weighted	2	-0.00825825	0.00918346	0.368519	0.991776	0.974084	1.00979	1.21529	0.270286
CPT1A (Sulfonylureas)	PAD (ukb-d-I9_PAD)	Inverse variance weighted (fixed effects)	2	-0.00825825	0.0083304	0.32152	0.991776	0.975714	1.0081
CPT1A (Sulfonylureas)	PAD (finngen_R7_I9_PAD)	Inverse variance weighted	2	-0.215612	0.992077	0.827948	0.806048	0.115316	5.63422	0.114341	0.735255
CPT1A (Sulfonylureas)	PAD (finngen_R7_I9_PAD)	Inverse variance weighted (fixed effects)	2	-0.215612	0.992077	0.827948	0.806048	0.115316	5.63422
CPT1A (Sulfonylureas)	PAD (GCST90018890)	Inverse variance weighted	2	-1.73455	1.11872	0.121028	0.17648	0.019698	1.58114	0.173139	0.677337
CPT1A (Sulfonylureas)	PAD (GCST90018890)	Inverse variance weighted (fixed effects)	2	-1.73455	1.11872	0.121028	0.17648	0.019698	1.58114
CPT1A (Sulfonylureas)	Stroke (GCST90038613)	Inverse variance weighted	2	-0.0168215	0.0146699	0.251518	0.983319	0.955448	1.012	0.0469732	0.828416
CPT1A (Sulfonylureas)	Stroke (GCST90038613)	Inverse variance weighted (fixed effects)	2	-0.0168215	0.0146699	0.251518	0.983319	0.955448	1.012
CPT1A (Sulfonylureas)	Stroke (finngen_R11_C_STROKE)	Inverse variance weighted	2	0.83923	0.561255	0.134843	2.31458	0.770411	6.95381	0.0813388	0.775491
CPT1A (Sulfonylureas)	Stroke (finngen_R11_C_STROKE)	Inverse variance weighted (fixed effects)	2	0.83923	0.561255	0.134843	2.31458	0.770411	6.95381
CPT1A (Sulfonylureas)	Stroke (GCST90104539)	Inverse variance weighted	2	0.482978	0.411382	0.24038	1.62089	0.723734	3.6302	0.0616974	0.803833
CPT1A (Sulfonylureas)	Stroke (GCST90104539)	Inverse variance weighted (fixed effects)	2	0.482978	0.411382	0.24038	1.62089	0.723734	3.6302
CPT1A (Sulfonylureas)	VTE (GCST90038607)	Inverse variance weighted	2	0.00331681	0.0194363	0.864499	1.00332	0.96582	1.04228	0.04147	0.838633
CPT1A (Sulfonylureas)	VTE (GCST90038607)	Inverse variance weighted (fixed effects)	2	0.00331681	0.0194363	0.864499	1.00332	0.96582	1.04228
CPT1A (Sulfonylureas)	VTE (finngen_R11_I9_VTE)	Inverse variance weighted	2	0.140703	0.700494	0.840806	1.15108	0.291631	4.54338	0.383268	0.535859
CPT1A (Sulfonylureas)	VTE (finngen_R11_I9_VTE)	Inverse variance weighted (fixed effects)	2	0.140703	0.700494	0.840806	1.15108	0.291631	4.54338
CPT1A (Sulfonylureas)	VTE (GCST90399744)	Inverse variance weighted	2	1.0414	0.608054	0.0867722	2.83318	0.860375	9.32955	0.0473428	0.827753
CPT1A (Sulfonylureas)	VTE (GCST90399744)	Inverse variance weighted (fixed effects)	2	1.0414	0.608054	0.0867722	2.83318	0.860375	9.32955
ESRRA (TZDs)	AF (GCST90038689)	MR Egger	3	0.00676551	0.0696031	0.938314	1.00679	0.878397	1.15395	0.295667	0.586612	0.00114852	0.734383
ESRRA (TZDs)	AF (GCST90038689)	Weighted median	3	-0.0219954	0.00742854	0.00306708	0.978245	0.964105	0.992592
ESRRA (TZDs)	AF (GCST90038689)	Inverse variance weighted	3	-0.0239505	0.00652705	0.000243104	0.976334	0.963923	0.988905	0.492142	0.781867
ESRRA (TZDs)	AF (GCST90038689)	Inverse variance weighted (fixed effects)	3	-0.0239505	0.00652705	0.000243104	0.976334	0.963923	0.988905
ESRRA (TZDs)	AF (GCST90038689)	Simple mode	3	-0.0217319	0.00855416	0.126255	0.978502	0.962234	0.995047
ESRRA (TZDs)	AF (GCST90038689)	Weighted mode	3	-0.0216922	0.00849145	0.125116	0.978541	0.96239	0.994964
ESRRA (TZDs)	AF (finngen_R11_I9_AF)	Inverse variance weighted	2	0.139682	0.418677	0.738661	1.14991	0.506148	2.61245	1.31492	0.251505
ESRRA (TZDs)	AF (finngen_R11_I9_AF)	Inverse variance weighted (fixed effects)	2	0.139682	0.365115	0.702038	1.14991	0.562175	2.3521
ESRRA (TZDs)	AF (GCST006414)	MR Egger	3	-0.265336	2.93702	0.942642	0.766949	0.00242507	242.554	0.0361572	0.849191	-0.030474	0.825567
ESRRA (TZDs)	AF (GCST006414)	Weighted median	3	0.536089	0.306993	0.0807659	1.70931	0.93649	3.11988
ESRRA (TZDs)	AF (GCST006414)	Inverse variance weighted	3	0.556725	0.26791	0.0377066	1.74495	1.03213	2.95007	0.115156	0.944048
ESRRA (TZDs)	AF (GCST006414)	Inverse variance weighted (fixed effects)	3	0.556725	0.26791	0.0377066	1.74495	1.03213	2.95007
ESRRA (TZDs)	AF (GCST006414)	Simple mode	3	0.527526	0.367529	0.287673	1.69473	0.824621	3.48296
ESRRA (TZDs)	AF (GCST006414)	Weighted mode	3	0.521326	0.354834	0.279538	1.68426	0.840171	3.37637
ESRRA (TZDs)	CAD (GCST008370)	MR Egger	3	-1.24377	3.55217	0.785585	0.288296	0.000273004	304.444	0.0455617	0.830974	-0.0082793	0.96028
ESRRA (TZDs)	CAD (GCST008370)	Weighted median	3	-1.04585	0.394533	0.00802865	0.351392	0.162166	0.761422
ESRRA (TZDs)	CAD (GCST008370)	Inverse variance weighted	3	-1.02285	0.337322	0.00242717	0.359567	0.185629	0.69649	0.0494647	0.975571
ESRRA (TZDs)	CAD (GCST008370)	Inverse variance weighted (fixed effects)	3	-1.02285	0.337322	0.00242717	0.359567	0.185629	0.69649
ESRRA (TZDs)	CAD (GCST008370)	Simple mode	3	-1.06059	0.47009	0.152699	0.346252	0.137798	0.870043
ESRRA (TZDs)	CAD (GCST008370)	Weighted mode	3	-1.05851	0.461152	0.14862	0.346972	0.140525	0.856713
ESRRA (TZDs)	CAD (finngen_R11_I9_CHD)	Inverse variance weighted	2	-1.55087	0.360776	1.718e-05	0.212063	0.10456	0.430095	1.50752	0.219519
ESRRA (TZDs)	CAD (finngen_R11_I9_CHD)	Inverse variance weighted (fixed effects)	2	-1.55087	0.293838	1.3061e-07	0.212063	0.119219	0.377211
ESRRA (TZDs)	CAD (GCST005195)	MR Egger	3	-1.26729	2.80928	0.730217	0.281594	0.00114372	69.3312	0.0413568	0.838851	-0.00712831	0.95663
ESRRA (TZDs)	CAD (GCST005195)	Weighted median	3	-1.09626	0.3165	0.000532846	0.33412	0.179677	0.621317
ESRRA (TZDs)	CAD (GCST005195)	Inverse variance weighted	3	-1.07644	0.262076	4.00201e-05	0.340806	0.203903	0.569627	0.0460123	0.977256
ESRRA (TZDs)	CAD (GCST005195)	Inverse variance weighted (fixed effects)	3	-1.07644	0.262076	4.00201e-05	0.340806	0.203903	0.569627
ESRRA (TZDs)	CAD (GCST005195)	Simple mode	3	-1.10326	0.364156	0.0938614	0.331789	0.162512	0.677388
ESRRA (TZDs)	CAD (GCST005195)	Weighted mode	3	-1.10261	0.355101	0.0899456	0.332004	0.16553	0.665903
ESRRA (TZDs)	CKD (GCST90044223)	MR Egger	3	-16.3272	24.0852	0.620743	8.11301e-08	2.5555e-28	25756613931524	0.000816901	0.977198	-0.449745	0.704333
ESRRA (TZDs)	CKD (GCST90044223)	Weighted median	3	-4.00529	2.65954	0.132065	0.0182189	9.9237e-05	3.34482
ESRRA (TZDs)	CKD (GCST90044223)	Inverse variance weighted	3	-4.31522	2.28058	0.0584699	0.0133636	0.000152986	1.16733	0.251799	0.881704
ESRRA (TZDs)	CKD (GCST90044223)	Inverse variance weighted (fixed effects)	3	-4.31522	2.28058	0.0584699	0.0133636	0.000152986	1.16733
ESRRA (TZDs)	CKD (GCST90044223)	Simple mode	3	-3.30649	3.20789	0.411	0.0366445	6.81389e-05	19.7071
ESRRA (TZDs)	CKD (GCST90044223)	Weighted mode	3	-3.34527	3.11434	0.39515	0.0352507	7.87384e-05	15.7815
ESRRA (TZDs)	CKD (finngen_R11_N14_CHRONKIDNEYDIS)	Inverse variance weighted	2	0.404844	0.551443	0.462855	1.49907	0.508655	4.41794	0.0434224	0.834932
ESRRA (TZDs)	CKD (finngen_R11_N14_CHRONKIDNEYDIS)	Inverse variance weighted (fixed effects)	2	0.404844	0.551443	0.462855	1.49907	0.508655	4.41794
ESRRA (TZDs)	CKD (GCST008065)	MR Egger	3	-1.45945	3.82604	0.768006	0.232363	0.000128639	419.722	0.149245	0.699258	-0.0257738	0.886672
ESRRA (TZDs)	CKD (GCST008065)	Weighted median	3	-0.837057	0.399984	0.0363738	0.432983	0.197696	0.948297
ESRRA (TZDs)	CKD (GCST008065)	Inverse variance weighted	3	-0.774198	0.364116	0.0334834	0.461073	0.225854	0.941265	0.181616	0.913193
ESRRA (TZDs)	CKD (GCST008065)	Inverse variance weighted (fixed effects)	3	-0.774198	0.364116	0.0334834	0.461073	0.225854	0.941265
ESRRA (TZDs)	CKD (GCST008065)	Simple mode	3	-0.850281	0.48688	0.222858	0.427295	0.164546	1.10961
ESRRA (TZDs)	CKD (GCST008065)	Weighted mode	3	-0.847479	0.48303	0.221433	0.428494	0.166257	1.10435
ESRRA (TZDs)	HF (GCST90043986)	MR Egger	3	6.95875	17.8222	0.763018	1052.31	7.10545e-13	1.55847e+18	0.0358763	0.849771	0.272984	0.751759
ESRRA (TZDs)	HF (GCST90043986)	Weighted median	3	-0.468537	1.86648	0.801793	0.625918	0.0161339	24.2826
ESRRA (TZDs)	HF (GCST90043986)	Inverse variance weighted	3	-0.332896	1.68807	0.843667	0.716845	0.0262129	19.6036	0.204781	0.902677
ESRRA (TZDs)	HF (GCST90043986)	Inverse variance weighted (fixed effects)	3	-0.332896	1.68807	0.843667	0.716845	0.0262129	19.6036
ESRRA (TZDs)	HF (GCST90043986)	Simple mode	3	-0.750933	2.24361	0.769694	0.471926	0.00580865	38.3418
ESRRA (TZDs)	HF (GCST90043986)	Weighted mode	3	-0.846708	2.24102	0.741892	0.428824	0.00530496	34.6638
ESRRA (TZDs)	HF (finngen_R11_I9_HEARTFAIL)	Inverse variance weighted	2	0.615924	0.346458	0.0754413	1.85137	0.938817	3.65093	0.00501297	0.943555
ESRRA (TZDs)	HF (finngen_R11_I9_HEARTFAIL)	Inverse variance weighted (fixed effects)	2	0.615924	0.346458	0.0754413	1.85137	0.938817	3.65093
ESRRA (TZDs)	HF (GCST90399713)	MR Egger	3	-2.66186	3.30431	0.568289	0.0698183	0.00010747	45.3579	0.319678	0.571801	-0.0884565	0.594154
ESRRA (TZDs)	HF (GCST90399713)	Weighted median	3	-0.185146	0.322192	0.56553	0.830983	0.441913	1.5626
ESRRA (TZDs)	HF (GCST90399713)	Inverse variance weighted	3	-0.222907	0.274229	0.416305	0.80019	0.467482	1.36969	0.868268	0.647826
ESRRA (TZDs)	HF (GCST90399713)	Inverse variance weighted (fixed effects)	3	-0.222907	0.274229	0.416305	0.80019	0.467482	1.36969
ESRRA (TZDs)	HF (GCST90399713)	Simple mode	3	-0.190929	0.407989	0.685845	0.826191	0.371359	1.83809
ESRRA (TZDs)	HF (GCST90399713)	Weighted mode	3	-0.104456	0.376095	0.80729	0.900814	0.431019	1.88267
ESRRA (TZDs)	MetS (GCST009602)	MR Egger	3	-2.64079	2.5435	0.488055	0.0713051	0.000487582	10.4278	0.0113224	0.915259	-0.0322657	0.791476
ESRRA (TZDs)	MetS (GCST009602)	Weighted median	3	-1.78055	0.314909	1.56602e-08	0.168545	0.0909202	0.312444
ESRRA (TZDs)	MetS (GCST009602)	Inverse variance weighted	3	-1.78045	0.241945	1.85395e-13	0.168562	0.104909	0.270836	0.126779	0.938578
ESRRA (TZDs)	MetS (GCST009602)	Inverse variance weighted (fixed effects)	3	-1.78045	0.241945	1.85395e-13	0.168562	0.104909	0.270836
ESRRA (TZDs)	MetS (GCST009602)	Simple mode	3	-1.73	0.388995	0.0470214	0.177285	0.082709	0.380006
ESRRA (TZDs)	MetS (GCST009602)	Weighted mode	3	-1.79591	0.349192	0.0357889	0.165977	0.0837161	0.329068
ESRRA (TZDs)	MetS (GCST90086073)	MR Egger	3	-0.206656	13.8702	0.990515	0.813299	1.26978e-12	5.20922e+11	4.80045	0.0284523	0.0895701	0.894987
ESRRA (TZDs)	MetS (GCST90086073)	Weighted median	3	-2.32166	0.757035	0.00216375	0.0981102	0.0222491	0.432629
ESRRA (TZDs)	MetS (GCST90086073)	Inverse variance weighted	3	-2.50326	1.02559	0.0146551	0.0818175	0.0109608	0.610731	4.93347	0.0848613
ESRRA (TZDs)	MetS (GCST90086073)	Inverse variance weighted (fixed effects)	3	-2.50326	0.653002	0.000126347	0.0818175	0.022751	0.294234
ESRRA (TZDs)	MetS (GCST90086073)	Simple mode	3	-2.32977	0.717752	0.0832338	0.097318	0.0238358	0.397334
ESRRA (TZDs)	MetS (GCST90086073)	Weighted mode	3	-2.30579	0.719884	0.085201	0.0996803	0.0243126	0.408683
ESRRA (TZDs)	MI (ukb-a-533)	MR Egger	3	-0.0537503	0.103394	0.6948	0.947669	0.77383	1.16056	0.033397	0.854995	-0.00268305	0.613162
ESRRA (TZDs)	MI (ukb-a-533)	Weighted median	3	0.0177434	0.011203	0.113238	1.0179	0.995794	1.0405
ESRRA (TZDs)	MI (ukb-a-533)	Inverse variance weighted	3	0.0178265	0.00982561	0.0696332	1.01799	0.998569	1.03778	0.517002	0.772208
ESRRA (TZDs)	MI (ukb-a-533)	Inverse variance weighted (fixed effects)	3	0.0178265	0.00982561	0.0696332	1.01799	0.998569	1.03778
ESRRA (TZDs)	MI (ukb-a-533)	Simple mode	3	0.0227229	0.0140995	0.248362	1.02298	0.9951	1.05165
ESRRA (TZDs)	MI (ukb-a-533)	Weighted mode	3	0.0166065	0.0146587	0.374798	1.01675	0.987949	1.04638
ESRRA (TZDs)	MI (finngen_R11_I9_MI_STRICT)	Inverse variance weighted	2	-1.91982	0.395823	1.23339e-06	0.146633	0.0674996	0.31854	1.06178	0.302811
ESRRA (TZDs)	MI (finngen_R11_I9_MI_STRICT)	Inverse variance weighted (fixed effects)	2	-1.91982	0.384136	5.79989e-07	0.146633	0.0690637	0.311326
ESRRA (TZDs)	MI (GCST011364)	MR Egger	3	-1.11968	4.30815	0.838125	0.326384	7.02357e-05	1516.7	0.0514811	0.820506	-0.0045072	0.98211
ESRRA (TZDs)	MI (GCST011364)	Weighted median	3	-0.994752	0.463184	0.0317427	0.369815	0.149181	0.916759
ESRRA (TZDs)	MI (GCST011364)	Inverse variance weighted	3	-0.999119	0.403696	0.0133263	0.368204	0.166899	0.812309	0.0522711	0.974203
ESRRA (TZDs)	MI (GCST011364)	Inverse variance weighted (fixed effects)	3	-0.999119	0.403696	0.0133263	0.368204	0.166899	0.812309
ESRRA (TZDs)	MI (GCST011364)	Simple mode	3	-1.0402	0.532804	0.190149	0.353383	0.124369	1.0041
ESRRA (TZDs)	MI (GCST011364)	Weighted mode	3	-0.986573	0.526819	0.201987	0.372852	0.13277	1.04707
ESRRA (TZDs)	PAD (ukb-d-I9_PAD)	MR Egger	3	-0.0309354	0.0543066	0.670359	0.969538	0.871642	1.07843	0.439106	0.507554	-0.000959862	0.718419
ESRRA (TZDs)	PAD (ukb-d-I9_PAD)	Weighted median	3	-0.00740981	0.00561616	0.187044	0.992618	0.981751	1.0036
ESRRA (TZDs)	PAD (ukb-d-I9_PAD)	Inverse variance weighted	3	-0.00533209	0.00516122	0.301554	0.994682	0.984671	1.0048	0.663405	0.717701
ESRRA (TZDs)	PAD (ukb-d-I9_PAD)	Inverse variance weighted (fixed effects)	3	-0.00533209	0.00516122	0.301554	0.994682	0.984671	1.0048
ESRRA (TZDs)	PAD (ukb-d-I9_PAD)	Simple mode	3	-0.00747144	0.00703503	0.399503	0.992556	0.978964	1.00634
ESRRA (TZDs)	PAD (ukb-d-I9_PAD)	Weighted mode	3	-0.00749546	0.00666664	0.377687	0.992533	0.979648	1.00559
ESRRA (TZDs)	PAD (finngen_R7_I9_PAD)	Inverse variance weighted	2	-0.991334	0.548429	0.0706709	0.371081	0.126659	1.08718	0.027108	0.869223
ESRRA (TZDs)	PAD (finngen_R7_I9_PAD)	Inverse variance weighted (fixed effects)	2	-0.991334	0.548429	0.0706709	0.371081	0.126659	1.08718
ESRRA (TZDs)	PAD (GCST90018890)	MR Egger	3	-6.83527	16.8102	0.75414	0.00107518	5.27656e-18	2.19084e+11	3.38733	0.0656994	-0.234649	0.760848
ESRRA (TZDs)	PAD (GCST90018890)	Weighted median	3	-0.478613	0.537851	0.373541	0.619642	0.21593	1.77815
ESRRA (TZDs)	PAD (GCST90018890)	Inverse variance weighted	3	-0.215018	0.683884	0.753212	0.806527	0.211098	3.08143	3.9142	0.141267
ESRRA (TZDs)	PAD (GCST90018890)	Inverse variance weighted (fixed effects)	3	-0.215018	0.48885	0.660051	0.806527	0.309386	2.1025
ESRRA (TZDs)	PAD (GCST90018890)	Simple mode	3	-0.651675	0.978634	0.573999	0.521172	0.0765511	3.54823
ESRRA (TZDs)	PAD (GCST90018890)	Weighted mode	3	-0.646519	0.568805	0.37354	0.523866	0.171808	1.59734
ESRRA (TZDs)	Stroke (GCST90038613)	MR Egger	3	-0.0152811	0.096518	0.900038	0.984835	0.81509	1.18993	0.46442	0.495565	-0.000324646	0.942635
ESRRA (TZDs)	Stroke (GCST90038613)	Weighted median	3	-0.00797672	0.0102192	0.435059	0.992055	0.972382	1.01213
ESRRA (TZDs)	Stroke (GCST90038613)	Inverse variance weighted	3	-0.00659878	0.009051	0.465961	0.993423	0.975955	1.0112	0.472584	0.78955
ESRRA (TZDs)	Stroke (GCST90038613)	Inverse variance weighted (fixed effects)	3	-0.00659878	0.009051	0.465961	0.993423	0.975955	1.0112
ESRRA (TZDs)	Stroke (GCST90038613)	Simple mode	3	-0.00865559	0.0131289	0.577478	0.991382	0.966196	1.01722
ESRRA (TZDs)	Stroke (GCST90038613)	Weighted mode	3	-0.00897324	0.0111235	0.504525	0.991067	0.969693	1.01291
ESRRA (TZDs)	Stroke (finngen_R11_C_STROKE)	Inverse variance weighted	2	-0.0222046	0.308649	0.942649	0.97804	0.534108	1.79095	0.143104	0.705215
ESRRA (TZDs)	Stroke (finngen_R11_C_STROKE)	Inverse variance weighted (fixed effects)	2	-0.0222046	0.308649	0.942649	0.97804	0.534108	1.79095
ESRRA (TZDs)	Stroke (GCST90104539)	MR Egger	3	-1.47587	2.67056	0.67859	0.22858	0.00121846	42.8813	0.185794	0.666441	-0.000971328	0.99372
ESRRA (TZDs)	Stroke (GCST90104539)	Weighted median	3	-1.45086	0.314242	3.89277e-06	0.234368	0.126593	0.433896
ESRRA (TZDs)	Stroke (GCST90104539)	Inverse variance weighted	3	-1.44964	0.247307	4.58174e-09	0.234656	0.144517	0.381016	0.185891	0.911243
ESRRA (TZDs)	Stroke (GCST90104539)	Inverse variance weighted (fixed effects)	3	-1.44964	0.247307	4.58174e-09	0.234656	0.144517	0.381016
ESRRA (TZDs)	Stroke (GCST90104539)	Simple mode	3	-1.42424	0.353026	0.0563006	0.240691	0.120492	0.480796
ESRRA (TZDs)	Stroke (GCST90104539)	Weighted mode	3	-1.45779	0.365241	0.0574189	0.232749	0.11376	0.476198
ESRRA (TZDs)	VTE (GCST90038607)	MR Egger	3	-0.0258403	0.129779	0.874879	0.974491	0.755627	1.25675	1.02997	0.310166	-0.00161455	0.794678
ESRRA (TZDs)	VTE (GCST90038607)	Weighted median	3	0.0127024	0.0139484	0.362471	1.01278	0.98547	1.04085
ESRRA (TZDs)	VTE (GCST90038607)	Inverse variance weighted	3	0.0173392	0.0119917	0.148196	1.01749	0.993854	1.04169	1.145	0.564114
ESRRA (TZDs)	VTE (GCST90038607)	Inverse variance weighted (fixed effects)	3	0.0173392	0.0119917	0.148196	1.01749	0.993854	1.04169
ESRRA (TZDs)	VTE (GCST90038607)	Simple mode	3	0.011099	0.0176433	0.59357	1.01116	0.976792	1.04674
ESRRA (TZDs)	VTE (GCST90038607)	Weighted mode	3	0.0112513	0.0158204	0.550725	1.01131	0.980437	1.04316
ESRRA (TZDs)	VTE (finngen_R11_I9_VTE)	Inverse variance weighted	2	1.16838	0.384275	0.00236206	3.21677	1.51467	6.83158	0.199061	0.65548
ESRRA (TZDs)	VTE (finngen_R11_I9_VTE)	Inverse variance weighted (fixed effects)	2	1.16838	0.384275	0.00236206	3.21677	1.51467	6.83158
ESRRA (TZDs)	VTE (GCST90399744)	MR Egger	3	-1.55351	4.23359	0.776105	0.211504	5.2676e-05	849.227	0.116564	0.732792	-0.0684983	0.733256
ESRRA (TZDs)	VTE (GCST90399744)	Weighted median	3	0.343724	0.411581	0.403644	1.41019	0.629408	3.15953
ESRRA (TZDs)	VTE (GCST90399744)	Inverse variance weighted	3	0.325118	0.361801	0.368861	1.38419	0.681123	2.81299	0.314921	0.854311
ESRRA (TZDs)	VTE (GCST90399744)	Inverse variance weighted (fixed effects)	3	0.325118	0.361801	0.368861	1.38419	0.681123	2.81299
ESRRA (TZDs)	VTE (GCST90399744)	Simple mode	3	0.325117	0.482083	0.569565	1.38419	0.53807	3.56085
ESRRA (TZDs)	VTE (GCST90399744)	Weighted mode	3	0.422036	0.456789	0.453066	1.52506	0.622961	3.73349
GPD1 (Metformin)	AF (GCST90038689)	MR Egger	5	-0.0498738	0.030311	0.198438	0.951349	0.896476	1.00958	0.472488	0.924893	-0.000837664	0.24706
GPD1 (Metformin)	AF (GCST90038689)	Weighted median	5	-0.0100529	0.00584678	0.0855442	0.989997	0.978717	1.00141
GPD1 (Metformin)	AF (GCST90038689)	Inverse variance weighted	5	-0.00694972	0.00476011	0.144293	0.993074	0.983852	1.00238	2.52859	0.639524
GPD1 (Metformin)	AF (GCST90038689)	Inverse variance weighted (fixed effects)	5	-0.00694972	0.00476011	0.144293	0.993074	0.983852	1.00238
GPD1 (Metformin)	AF (GCST90038689)	Simple mode	5	-0.00994375	0.00841312	0.302696	0.990106	0.973913	1.00657
GPD1 (Metformin)	AF (GCST90038689)	Weighted mode	5	-0.0108058	0.00735888	0.215914	0.989252	0.975086	1.00362
GPD1 (Metformin)	AF (finngen_R11_I9_AF)	MR Egger	4	-0.730379	1.78464	0.722016	0.481727	0.0145776	15.919	2.25866	0.323249	-0.0269316	0.517608
GPD1 (Metformin)	AF (finngen_R11_I9_AF)	Weighted median	4	0.850022	0.337515	0.0117864	2.3397	1.20743	4.53375
GPD1 (Metformin)	AF (finngen_R11_I9_AF)	Inverse variance weighted	4	0.640449	0.277242	0.020884	1.89733	1.10192	3.26691	2.94366	0.400393
GPD1 (Metformin)	AF (finngen_R11_I9_AF)	Inverse variance weighted (fixed effects)	4	0.640449	0.277242	0.020884	1.89733	1.10192	3.26691
GPD1 (Metformin)	AF (finngen_R11_I9_AF)	Simple mode	4	0.881044	0.441377	0.13985	2.41342	1.01607	5.73245
GPD1 (Metformin)	AF (finngen_R11_I9_AF)	Weighted mode	4	0.869548	0.461158	0.155834	2.38583	0.966262	5.89095
GPD1 (Metformin)	AF (GCST006414)	MR Egger	4	-1.88637	1.17274	0.248992	0.151621	0.015223	1.51015	0.281082	0.868888	-0.0287054	0.333312
GPD1 (Metformin)	AF (GCST006414)	Weighted median	4	-0.493106	0.222757	0.0268529	0.610726	0.394668	0.945064
GPD1 (Metformin)	AF (GCST006414)	Inverse variance weighted	4	-0.423602	0.195394	0.030163	0.654684	0.446385	0.960184	1.88127	0.597412
GPD1 (Metformin)	AF (GCST006414)	Inverse variance weighted (fixed effects)	4	-0.423602	0.195394	0.030163	0.654684	0.446385	0.960184
GPD1 (Metformin)	AF (GCST006414)	Simple mode	4	-0.506445	0.303487	0.193759	0.602634	0.332445	1.09241
GPD1 (Metformin)	AF (GCST006414)	Weighted mode	4	-0.506445	0.270355	0.157743	0.602634	0.35475	1.02373
GPD1 (Metformin)	CAD (GCST008370)	MR Egger	4	-2.10916	1.56038	0.309052	0.12134	0.00569882	2.58359	1.25497	0.533934	-0.0258251	0.483882
GPD1 (Metformin)	CAD (GCST008370)	Weighted median	4	-0.697797	0.307963	0.0234608	0.497681	0.272149	0.91011
GPD1 (Metformin)	CAD (GCST008370)	Inverse variance weighted	4	-0.797464	0.255983	0.00183756	0.45047	0.272753	0.743983	1.98116	0.576326
GPD1 (Metformin)	CAD (GCST008370)	Inverse variance weighted (fixed effects)	4	-0.797464	0.255983	0.00183756	0.45047	0.272753	0.743983
GPD1 (Metformin)	CAD (GCST008370)	Simple mode	4	-0.593292	0.414322	0.247566	0.552505	0.245278	1.24455
GPD1 (Metformin)	CAD (GCST008370)	Weighted mode	4	-0.634758	0.410865	0.220072	0.530064	0.236915	1.18594
GPD1 (Metformin)	CAD (finngen_R11_I9_CHD)	MR Egger	4	-0.708097	1.37581	0.658012	0.492581	0.0332175	7.30445	0.363299	0.833894	-0.00751384	0.804512
GPD1 (Metformin)	CAD (finngen_R11_I9_CHD)	Weighted median	4	-0.369706	0.269555	0.170206	0.690938	0.40737	1.17189
GPD1 (Metformin)	CAD (finngen_R11_I9_CHD)	Inverse variance weighted	4	-0.325587	0.227327	0.152075	0.722103	0.462481	1.12747	0.442766	0.931273
GPD1 (Metformin)	CAD (finngen_R11_I9_CHD)	Inverse variance weighted (fixed effects)	4	-0.325587	0.227327	0.152075	0.722103	0.462481	1.12747
GPD1 (Metformin)	CAD (finngen_R11_I9_CHD)	Simple mode	4	-0.159096	0.335041	0.667319	0.852915	0.442296	1.64474
GPD1 (Metformin)	CAD (finngen_R11_I9_CHD)	Weighted mode	4	-0.434003	0.355144	0.30895	0.64791	0.323006	1.29963
GPD1 (Metformin)	CAD (GCST005195)	MR Egger	4	-2.25717	1.22049	0.205635	0.104646	0.00956804	1.14451	1.49112	0.474468	-0.0275249	0.36449
GPD1 (Metformin)	CAD (GCST005195)	Weighted median	4	-0.779426	0.24032	0.00118158	0.458669	0.286375	0.734622
GPD1 (Metformin)	CAD (GCST005195)	Inverse variance weighted	4	-0.856053	0.201906	2.23668e-05	0.424836	0.285993	0.631084	2.84611	0.415965
GPD1 (Metformin)	CAD (GCST005195)	Inverse variance weighted (fixed effects)	4	-0.856053	0.201906	2.23668e-05	0.424836	0.285993	0.631084
GPD1 (Metformin)	CAD (GCST005195)	Simple mode	4	-0.71198	0.349988	0.134785	0.490672	0.247102	0.974332
GPD1 (Metformin)	CAD (GCST005195)	Weighted mode	4	-0.740784	0.33356	0.112955	0.47674	0.247942	0.916671
GPD1 (Metformin)	CKD (GCST90044223)	MR Egger	4	3.25183	10.4152	0.784419	25.8375	3.52071e-08	1.89614e+10	0.170606	0.918234	0.141726	0.556167
GPD1 (Metformin)	CKD (GCST90044223)	Weighted median	4	-3.91764	1.93417	0.0428169	0.019888	0.000448945	0.881022
GPD1 (Metformin)	CKD (GCST90044223)	Inverse variance weighted	4	-3.94485	1.70668	0.0208096	0.0193542	0.000682376	0.548942	0.661228	0.882283
GPD1 (Metformin)	CKD (GCST90044223)	Inverse variance weighted (fixed effects)	4	-3.94485	1.70668	0.0208096	0.0193542	0.000682376	0.548942
GPD1 (Metformin)	CKD (GCST90044223)	Simple mode	4	-3.901	2.73587	0.249151	0.0202217	9.48415e-05	4.31158
GPD1 (Metformin)	CKD (GCST90044223)	Weighted mode	4	-3.80899	2.50009	0.22501	0.0221707	0.000165065	2.97784
GPD1 (Metformin)	CKD (finngen_R11_N14_CHRONKIDNEYDIS)	MR Egger	4	-1.25554	2.5304	0.668931	0.284921	0.00199896	40.6111	0.0876241	0.957134	0.00445214	0.935917
GPD1 (Metformin)	CKD (finngen_R11_N14_CHRONKIDNEYDIS)	Weighted median	4	-1.54265	0.471828	0.00107729	0.213813	0.0848019	0.539091
GPD1 (Metformin)	CKD (finngen_R11_N14_CHRONKIDNEYDIS)	Inverse variance weighted	4	-1.48218	0.417964	0.00039084	0.227141	0.100119	0.515317	0.0958712	0.992328
GPD1 (Metformin)	CKD (finngen_R11_N14_CHRONKIDNEYDIS)	Inverse variance weighted (fixed effects)	4	-1.48218	0.417964	0.00039084	0.227141	0.100119	0.515317
GPD1 (Metformin)	CKD (finngen_R11_N14_CHRONKIDNEYDIS)	Simple mode	4	-1.545	0.647259	0.0970046	0.213312	0.059987	0.758532
GPD1 (Metformin)	CKD (finngen_R11_N14_CHRONKIDNEYDIS)	Weighted mode	4	-1.54902	0.60344	0.0827096	0.212455	0.0651042	0.693309
GPD1 (Metformin)	CKD (GCST008065)	MR Egger	4	0.887969	1.64	0.64245	2.43019	0.097644	60.4831	0.775481	0.678588	0.0208063	0.577151
GPD1 (Metformin)	CKD (GCST008065)	Weighted median	4	-0.275332	0.326041	0.398407	0.75932	0.400768	1.43866
GPD1 (Metformin)	CKD (GCST008065)	Inverse variance weighted	4	-0.178481	0.27903	0.522402	0.83654	0.48414	1.44545	1.21094	0.750381
GPD1 (Metformin)	CKD (GCST008065)	Inverse variance weighted (fixed effects)	4	-0.178481	0.27903	0.522402	0.83654	0.48414	1.44545
GPD1 (Metformin)	CKD (GCST008065)	Simple mode	4	-0.330225	0.455631	0.521009	0.718762	0.294269	1.7556
GPD1 (Metformin)	CKD (GCST008065)	Weighted mode	4	-0.309636	0.452388	0.542827	0.733714	0.302305	1.78077
GPD1 (Metformin)	HF (GCST90043986)	MR Egger	4	-4.07572	7.72056	0.650285	0.0169799	4.55052e-09	63359.4	0.0419931	0.979222	-0.136936	0.457645
GPD1 (Metformin)	HF (GCST90043986)	Weighted median	4	2.63948	1.42111	0.063262	14.006	0.864259	226.977
GPD1 (Metformin)	HF (GCST90043986)	Inverse variance weighted	4	2.87744	1.26493	0.0229186	17.7688	1.48912	212.024	0.875452	0.831347
GPD1 (Metformin)	HF (GCST90043986)	Inverse variance weighted (fixed effects)	4	2.87744	1.26493	0.0229186	17.7688	1.48912	212.024
GPD1 (Metformin)	HF (GCST90043986)	Simple mode	4	2.56175	1.9421	0.278795	12.9585	0.288007	583.053
GPD1 (Metformin)	HF (GCST90043986)	Weighted mode	4	2.5868	1.81078	0.248451	13.2872	0.382002	462.173
GPD1 (Metformin)	HF (finngen_R11_I9_HEARTFAIL)	MR Egger	4	-0.620433	1.60159	0.73581	0.537712	0.0232941	12.4123	0.0290151	0.985597	-0.00113084	0.974237
GPD1 (Metformin)	HF (finngen_R11_I9_HEARTFAIL)	Weighted median	4	-0.542876	0.295094	0.0658167	0.581074	0.325868	1.03615
GPD1 (Metformin)	HF (finngen_R11_I9_HEARTFAIL)	Inverse variance weighted	4	-0.562864	0.264636	0.0334254	0.569575	0.339069	0.956784	0.0303434	0.998607
GPD1 (Metformin)	HF (finngen_R11_I9_HEARTFAIL)	Inverse variance weighted (fixed effects)	4	-0.562864	0.264636	0.0334254	0.569575	0.339069	0.956784
GPD1 (Metformin)	HF (finngen_R11_I9_HEARTFAIL)	Simple mode	4	-0.525493	0.377965	0.258624	0.591264	0.281871	1.24026
GPD1 (Metformin)	HF (finngen_R11_I9_HEARTFAIL)	Weighted mode	4	-0.528445	0.35577	0.234129	0.589521	0.293536	1.18396
GPD1 (Metformin)	HF (GCST90399713)	MR Egger	4	-3.04198	1.61846	0.200929	0.0477403	0.0020009	1.13906	0.0712674	0.964994	-0.0501982	0.261018
GPD1 (Metformin)	HF (GCST90399713)	Weighted median	4	-0.675182	0.269935	0.0123746	0.509064	0.299916	0.864063
GPD1 (Metformin)	HF (GCST90399713)	Inverse variance weighted	4	-0.556623	0.22869	0.0149346	0.573142	0.366098	0.897277	2.47747	0.479376
GPD1 (Metformin)	HF (GCST90399713)	Inverse variance weighted (fixed effects)	4	-0.556623	0.22869	0.0149346	0.573142	0.366098	0.897277
GPD1 (Metformin)	HF (GCST90399713)	Simple mode	4	-0.680226	0.3172	0.121339	0.506502	0.272004	0.943165
GPD1 (Metformin)	HF (GCST90399713)	Weighted mode	4	-0.683028	0.29908	0.106565	0.505085	0.28105	0.907708
GPD1 (Metformin)	MetS (GCST009602)	MR Egger	5	0.981359	1.13525	0.450931	2.66808	0.288304	24.6914	0.0770079	0.994446	0.0110539	0.648665
GPD1 (Metformin)	MetS (GCST009602)	Weighted median	5	0.432437	0.208205	0.0378038	1.54101	1.02465	2.31757
GPD1 (Metformin)	MetS (GCST009602)	Inverse variance weighted	5	0.415732	0.177579	0.0192267	1.51548	1.07002	2.14639	0.331476	0.987693
GPD1 (Metformin)	MetS (GCST009602)	Inverse variance weighted (fixed effects)	5	0.415732	0.177579	0.0192267	1.51548	1.07002	2.14639
GPD1 (Metformin)	MetS (GCST009602)	Simple mode	5	0.4368	0.260144	0.168439	1.54775	0.929524	2.57715
GPD1 (Metformin)	MetS (GCST009602)	Weighted mode	5	0.4511	0.260677	0.158591	1.57004	0.941928	2.617
GPD1 (Metformin)	MetS (GCST90086073)	MR Egger	4	1.02238	3.00093	0.765799	2.77979	0.00775471	996.456	0.117843	0.942781	0.0292528	0.66916
GPD1 (Metformin)	MetS (GCST90086073)	Weighted median	4	-0.463126	0.548796	0.398728	0.629313	0.214646	1.84506
GPD1 (Metformin)	MetS (GCST90086073)	Inverse variance weighted	4	-0.446944	0.472235	0.343922	0.63958	0.253466	1.61387	0.363658	0.947643
GPD1 (Metformin)	MetS (GCST90086073)	Inverse variance weighted (fixed effects)	4	-0.446944	0.472235	0.343922	0.63958	0.253466	1.61387
GPD1 (Metformin)	MetS (GCST90086073)	Simple mode	4	-0.502627	0.679706	0.513225	0.60494	0.159637	2.2924
GPD1 (Metformin)	MetS (GCST90086073)	Weighted mode	4	-0.450928	0.687431	0.558669	0.637037	0.165581	2.45086
GPD1 (Metformin)	MI (ukb-a-533)	MR Egger	4	0.0399377	0.0454603	0.47232	1.04075	0.952025	1.13774	0.150266	0.92762	0.000198426	0.843034
GPD1 (Metformin)	MI (ukb-a-533)	Weighted median	4	0.0295461	0.008637	0.000624208	1.02999	1.0127	1.04757
GPD1 (Metformin)	MI (ukb-a-533)	Inverse variance weighted	4	0.0298582	0.00746005	6.27002e-05	1.03031	1.01535	1.04548	0.200787	0.977462
GPD1 (Metformin)	MI (ukb-a-533)	Inverse variance weighted (fixed effects)	4	0.0298582	0.00746005	6.27002e-05	1.03031	1.01535	1.04548
GPD1 (Metformin)	MI (ukb-a-533)	Simple mode	4	0.0277132	0.011449	0.0941199	1.0281	1.00529	1.05143
GPD1 (Metformin)	MI (ukb-a-533)	Weighted mode	4	0.0290688	0.0107533	0.0735831	1.0295	1.00802	1.05142
GPD1 (Metformin)	MI (finngen_R11_I9_MI_STRICT)	MR Egger	4	-0.909876	1.79204	0.662096	0.402574	0.012007	13.4976	0.0735406	0.963898	-0.00709367	0.857
GPD1 (Metformin)	MI (finngen_R11_I9_MI_STRICT)	Weighted median	4	-0.558618	0.324083	0.0847641	0.571999	0.303061	1.07959
GPD1 (Metformin)	MI (finngen_R11_I9_MI_STRICT)	Inverse variance weighted	4	-0.54874	0.296185	0.0639265	0.577677	0.323271	1.03229	0.115292	0.989941
GPD1 (Metformin)	MI (finngen_R11_I9_MI_STRICT)	Inverse variance weighted (fixed effects)	4	-0.54874	0.296185	0.0639265	0.577677	0.323271	1.03229
GPD1 (Metformin)	MI (finngen_R11_I9_MI_STRICT)	Simple mode	4	-0.462092	0.451911	0.381791	0.629964	0.259801	1.52753
GPD1 (Metformin)	MI (finngen_R11_I9_MI_STRICT)	Weighted mode	4	-0.599208	0.423832	0.252328	0.549247	0.239329	1.26049
GPD1 (Metformin)	MI (GCST011364)	MR Egger	5	-2.32189	2.11536	0.352567	0.098088	0.00155234	6.1979	3.81823	0.281772	-0.0159199	0.722223
GPD1 (Metformin)	MI (GCST011364)	Weighted median	5	-1.21216	0.388311	0.00179859	0.297554	0.139004	0.636946
GPD1 (Metformin)	MI (GCST011364)	Inverse variance weighted	5	-1.50603	0.294999	3.30447e-07	0.221789	0.124403	0.39541	4.01235	0.404337
GPD1 (Metformin)	MI (GCST011364)	Inverse variance weighted (fixed effects)	5	-1.50603	0.294545	3.16962e-07	0.221789	0.124514	0.395058
GPD1 (Metformin)	MI (GCST011364)	Simple mode	5	-1.14988	0.589007	0.122642	0.316674	0.0998251	1.00458
GPD1 (Metformin)	MI (GCST011364)	Weighted mode	5	-1.12208	0.502789	0.0894415	0.325603	0.121536	0.87231
GPD1 (Metformin)	PAD (ukb-d-I9_PAD)	MR Egger	5	-0.00574651	0.0237902	0.824698	0.99427	0.948973	1.04173	2.49309	0.476542	4.08647e-05	0.934716
GPD1 (Metformin)	PAD (ukb-d-I9_PAD)	Weighted median	5	-0.00549353	0.00439614	0.211436	0.994522	0.985989	1.00313
GPD1 (Metformin)	PAD (ukb-d-I9_PAD)	Inverse variance weighted	5	-0.00783701	0.00371763	0.0350253	0.992194	0.98499	0.99945	2.501	0.644456
GPD1 (Metformin)	PAD (ukb-d-I9_PAD)	Inverse variance weighted (fixed effects)	5	-0.00783701	0.00371763	0.0350253	0.992194	0.98499	0.99945
GPD1 (Metformin)	PAD (ukb-d-I9_PAD)	Simple mode	5	-0.00514292	0.00547312	0.40059	0.99487	0.984255	1.0056
GPD1 (Metformin)	PAD (ukb-d-I9_PAD)	Weighted mode	5	-0.00495536	0.00515865	0.391154	0.995057	0.985047	1.00517
GPD1 (Metformin)	PAD (finngen_R7_I9_PAD)	MR Egger	3	-2.91968	13.2222	0.861644	0.0539508	2.99961e-13	9.70354e+09	0.0171933	0.895678	-0.0631379	0.858642
GPD1 (Metformin)	PAD (finngen_R7_I9_PAD)	Weighted median	3	0.0147374	0.51077	0.976982	1.01485	0.372927	2.7617
GPD1 (Metformin)	PAD (finngen_R7_I9_PAD)	Inverse variance weighted	3	0.0636658	0.456267	0.889026	1.06574	0.43578	2.60635	0.0681639	0.966492
GPD1 (Metformin)	PAD (finngen_R7_I9_PAD)	Inverse variance weighted (fixed effects)	3	0.0636658	0.456267	0.889026	1.06574	0.43578	2.60635
GPD1 (Metformin)	PAD (finngen_R7_I9_PAD)	Simple mode	3	-0.0129391	0.606209	0.984909	0.987144	0.300861	3.23889
GPD1 (Metformin)	PAD (finngen_R7_I9_PAD)	Weighted mode	3	-0.0211801	0.601738	0.975119	0.979043	0.301018	3.18428
GPD1 (Metformin)	PAD (GCST90018890)	MR Egger	5	0.878136	3.4667	0.816398	2.40641	0.00269435	2149.24	0.209271	0.976079	0.0130174	0.861439
GPD1 (Metformin)	PAD (GCST90018890)	Weighted median	5	0.189193	0.590544	0.748687	1.20827	0.379738	3.84456
GPD1 (Metformin)	PAD (GCST90018890)	Inverse variance weighted	5	0.226234	0.495685	0.648097	1.25387	0.474588	3.31274	0.24537	0.993062
GPD1 (Metformin)	PAD (GCST90018890)	Inverse variance weighted (fixed effects)	5	0.226234	0.495685	0.648097	1.25387	0.474588	3.31274
GPD1 (Metformin)	PAD (GCST90018890)	Simple mode	5	0.165372	0.741965	0.834544	1.17983	0.27558	5.05119
GPD1 (Metformin)	PAD (GCST90018890)	Weighted mode	5	0.223947	0.641353	0.744562	1.251	0.3559	4.39734
GPD1 (Metformin)	Stroke (GCST90038613)	MR Egger	5	0.00485707	0.0433915	0.917944	1.00487	0.922941	1.09407	3.19691	0.36225	0.000445217	0.631372
GPD1 (Metformin)	Stroke (GCST90038613)	Weighted median	5	-0.021063	0.00813691	0.00963753	0.979157	0.963665	0.994898
GPD1 (Metformin)	Stroke (GCST90038613)	Inverse variance weighted	5	-0.017957	0.0066011	0.00652211	0.982203	0.969577	0.994994	3.49894	0.478039
GPD1 (Metformin)	Stroke (GCST90038613)	Inverse variance weighted (fixed effects)	5	-0.017957	0.0066011	0.00652211	0.982203	0.969577	0.994994
GPD1 (Metformin)	Stroke (GCST90038613)	Simple mode	5	-0.0197888	0.0104532	0.131281	0.980406	0.960523	1.0007
GPD1 (Metformin)	Stroke (GCST90038613)	Weighted mode	5	-0.0199535	0.00892549	0.0890594	0.980244	0.963245	0.997544
GPD1 (Metformin)	Stroke (finngen_R11_C_STROKE)	MR Egger	4	-0.400643	1.42713	0.805291	0.669889	0.0408513	10.985	0.412965	0.813441	0.00572495	0.855136
GPD1 (Metformin)	Stroke (finngen_R11_C_STROKE)	Weighted median	4	-0.660364	0.273677	0.0158248	0.516663	0.302168	0.883418
GPD1 (Metformin)	Stroke (finngen_R11_C_STROKE)	Inverse variance weighted	4	-0.692073	0.235781	0.00333287	0.500537	0.315309	0.794579	0.455836	0.928481
GPD1 (Metformin)	Stroke (finngen_R11_C_STROKE)	Inverse variance weighted (fixed effects)	4	-0.692073	0.235781	0.00333287	0.500537	0.315309	0.794579
GPD1 (Metformin)	Stroke (finngen_R11_C_STROKE)	Simple mode	4	-0.852728	0.356666	0.0966689	0.42625	0.211868	0.857561
GPD1 (Metformin)	Stroke (finngen_R11_C_STROKE)	Weighted mode	4	-0.582502	0.326067	0.172	0.558499	0.29476	1.05822
GPD1 (Metformin)	Stroke (GCST90104539)	MR Egger	4	-1.24967	1.18212	0.401274	0.286598	0.0282511	2.90745	0.126415	0.938749	0.00112012	0.965488
GPD1 (Metformin)	Stroke (GCST90104539)	Weighted median	4	-1.32009	0.239848	3.71526e-08	0.267111	0.166928	0.427419
GPD1 (Metformin)	Stroke (GCST90104539)	Inverse variance weighted	4	-1.30661	0.195312	2.23352e-11	0.270736	0.184626	0.397007	0.1288	0.98817
GPD1 (Metformin)	Stroke (GCST90104539)	Inverse variance weighted (fixed effects)	4	-1.30661	0.195312	2.23352e-11	0.270736	0.184626	0.397007
GPD1 (Metformin)	Stroke (GCST90104539)	Simple mode	4	-1.33164	0.317709	0.0247663	0.264043	0.141656	0.49217
GPD1 (Metformin)	Stroke (GCST90104539)	Weighted mode	4	-1.34076	0.291408	0.0193014	0.261647	0.147797	0.463198
GPD1 (Metformin)	VTE (GCST90038607)	MR Egger	5	0.0750187	0.0556899	0.270671	1.0779	0.966443	1.20222	0.413421	0.937456	0.0017487	0.201745
GPD1 (Metformin)	VTE (GCST90038607)	Weighted median	5	-0.00736776	0.010482	0.482122	0.992659	0.972473	1.01326
GPD1 (Metformin)	VTE (GCST90038607)	Inverse variance weighted	5	-0.0145892	0.00874566	0.0952818	0.985517	0.968767	1.00256	3.06794	0.546521
GPD1 (Metformin)	VTE (GCST90038607)	Inverse variance weighted (fixed effects)	5	-0.0145892	0.00874566	0.0952818	0.985517	0.968767	1.00256
GPD1 (Metformin)	VTE (GCST90038607)	Simple mode	5	-0.00634083	0.0148676	0.691704	0.993679	0.965141	1.02306
GPD1 (Metformin)	VTE (GCST90038607)	Weighted mode	5	-0.00621153	0.0127098	0.650624	0.993808	0.969357	1.01888
GPD1 (Metformin)	VTE (finngen_R11_I9_VTE)	MR Egger	4	-0.707808	1.78167	0.729554	0.492723	0.0149974	16.1879	0.0608652	0.970026	-0.00609598	0.876077
GPD1 (Metformin)	VTE (finngen_R11_I9_VTE)	Weighted median	4	-0.425798	0.330297	0.197351	0.653248	0.341919	1.24805
GPD1 (Metformin)	VTE (finngen_R11_I9_VTE)	Inverse variance weighted	4	-0.397463	0.294374	0.176952	0.672023	0.377405	1.19663	0.092058	0.992773
GPD1 (Metformin)	VTE (finngen_R11_I9_VTE)	Inverse variance weighted (fixed effects)	4	-0.397463	0.294374	0.176952	0.672023	0.377405	1.19663
GPD1 (Metformin)	VTE (finngen_R11_I9_VTE)	Simple mode	4	-0.450303	0.420915	0.363127	0.637435	0.279348	1.45454
GPD1 (Metformin)	VTE (finngen_R11_I9_VTE)	Weighted mode	4	-0.455597	0.416124	0.353608	0.63407	0.280495	1.43334
GPD1 (Metformin)	VTE (GCST90399744)	MR Egger	4	0.731351	2.07293	0.757944	2.07789	0.0357361	120.819	0.437508	0.803519	0.0159776	0.736582
GPD1 (Metformin)	VTE (GCST90399744)	Weighted median	4	0.0411521	0.349673	0.906315	1.04201	0.525079	2.06785
GPD1 (Metformin)	VTE (GCST90399744)	Inverse variance weighted	4	-0.0608425	0.297864	0.838148	0.940971	0.524843	1.68703	0.586634	0.899485
GPD1 (Metformin)	VTE (GCST90399744)	Inverse variance weighted (fixed effects)	4	-0.0608425	0.297864	0.838148	0.940971	0.524843	1.68703
GPD1 (Metformin)	VTE (GCST90399744)	Simple mode	4	0.0575566	0.459815	0.908303	1.05925	0.430124	2.60855
GPD1 (Metformin)	VTE (GCST90399744)	Weighted mode	4	0.075425	0.394688	0.860649	1.07834	0.497498	2.33734
SERPINE1 (TZDs)	AF (GCST90038689)	Wald ratio	1	-0.0071279	0.0153286	0.641926	0.992897	0.963511	1.02318
SERPINE1 (TZDs)	AF (finngen_R11_I9_AF)	Wald ratio	1	0.914384	0.711619	0.198815	2.49524	0.618543	10.0659
SERPINE1 (TZDs)	AF (GCST006414)	Wald ratio	1	-1.72016	0.593931	0.0037768	0.179038	0.055896	0.573468
SERPINE1 (TZDs)	CAD (finngen_R11_I9_CHD)	Wald ratio	1	0.612208	0.579323	0.290619	1.8445	0.592582	5.74128
SERPINE1 (TZDs)	CAD (GCST005195)	Wald ratio	1	0.325642	0.616354	0.597267	1.38492	0.413783	4.63528
SERPINE1 (TZDs)	CKD (GCST90044223)	Wald ratio	1	-0.628317	5.24947	0.904727	0.533489	1.81421e-05	15687.8
SERPINE1 (TZDs)	CKD (finngen_R11_N14_CHRONKIDNEYDIS)	Wald ratio	1	-2.15295	1.07705	0.045615	0.116141	0.0140664	0.958928
SERPINE1 (TZDs)	CKD (GCST008065)	Wald ratio	1	-0.907705	0.834865	0.276927	0.403449	0.0785484	2.07224
SERPINE1 (TZDs)	HF (GCST90043986)	Wald ratio	1	2.89779	3.88127	0.4553	18.134	0.00900927	36500.3
SERPINE1 (TZDs)	HF (finngen_R11_I9_HEARTFAIL)	Wald ratio	1	0.0503437	0.676056	0.940639	1.05163	0.279508	3.95671
SERPINE1 (TZDs)	HF (GCST90399713)	Wald ratio	1	0.600935	0.593819	0.311546	1.82382	0.569527	5.84052
SERPINE1 (TZDs)	MetS (GCST009602)	Wald ratio	1	-1.28766	0.572611	0.0245278	0.275915	0.089817	0.8476
SERPINE1 (TZDs)	MetS (GCST90086073)	Wald ratio	1	-1.46252	4.80681	0.76093	0.231652	1.87584e-05	2860.72
SERPINE1 (TZDs)	MI (ukb-a-533)	Wald ratio	1	-0.0168968	0.022754	0.457732	0.983245	0.940358	1.02809
SERPINE1 (TZDs)	MI (finngen_R11_I9_MI_STRICT)	Wald ratio	1	0.505979	0.758825	0.504904	1.65861	0.374817	7.33954
SERPINE1 (TZDs)	MI (GCST011364)	Wald ratio	1	0.395094	0.948556	0.677028	1.48452	0.231292	9.52828
SERPINE1 (TZDs)	PAD (ukb-d-I9_PAD)	Wald ratio	1	-0.0193617	0.0119696	0.105752	0.980824	0.958082	1.00411
SERPINE1 (TZDs)	PAD (finngen_R7_I9_PAD)	Wald ratio	1	-1.86574	1.06797	0.0806371	0.154782	0.0190831	1.25543
SERPINE1 (TZDs)	PAD (GCST90018890)	Wald ratio	1	-3.00327	1.33915	0.0249176	0.0496244	0.00359577	0.684856
SERPINE1 (TZDs)	Stroke (GCST90038613)	Wald ratio	1	0.022185	0.0212568	0.29664	1.02243	0.98071	1.06593
SERPINE1 (TZDs)	Stroke (finngen_R11_C_STROKE)	Wald ratio	1	0.713417	0.601232	0.235388	2.04095	0.628137	6.6315
SERPINE1 (TZDs)	Stroke (GCST90104539)	Wald ratio	1	-0.795643	0.593931	0.180368	0.451291	0.140894	1.44551
SERPINE1 (TZDs)	VTE (GCST90038607)	Wald ratio	1	-0.0963994	0.0281636	0.000619704	0.908101	0.859332	0.959638
SERPINE1 (TZDs)	VTE (finngen_R11_I9_VTE)	Wald ratio	1	1.05641	0.752902	0.160581	2.87603	0.657522	12.5799
SERPINE1 (TZDs)	VTE (GCST90399744)	Wald ratio	1	-1.79401	0.791889	0.0234834	0.166293	0.0352211	0.785131
SLC5A1 (SGLT2i)	AF (GCST90038689)	MR Egger	10	-0.0156222	0.0151992	0.334101	0.984499	0.955603	1.01427	6.08109	0.638149	-0.000324998	0.314741
SLC5A1 (SGLT2i)	AF (GCST90038689)	Weighted median	10	-0.00124513	0.00486233	0.797891	0.998756	0.989283	1.00832
SLC5A1 (SGLT2i)	AF (GCST90038689)	Inverse variance weighted	10	0.000185521	0.00371634	0.960186	1.00019	0.992927	1.0075	7.23154	0.613027
SLC5A1 (SGLT2i)	AF (GCST90038689)	Inverse variance weighted (fixed effects)	10	0.000185521	0.00371634	0.960186	1.00019	0.992927	1.0075
SLC5A1 (SGLT2i)	AF (GCST90038689)	Simple mode	10	-0.00801959	0.00873975	0.38276	0.992012	0.975164	1.00915
SLC5A1 (SGLT2i)	AF (GCST90038689)	Weighted mode	10	-0.00827974	0.00842087	0.351181	0.991754	0.97552	1.00826
SLC5A1 (SGLT2i)	AF (finngen_R11_I9_AF)	MR Egger	9	-0.379553	0.874325	0.677275	0.684167	0.123288	3.79667	1.17172	0.991564	-0.00780832	0.656073
SLC5A1 (SGLT2i)	AF (finngen_R11_I9_AF)	Weighted median	9	0.0984617	0.257886	0.702607	1.10347	0.665648	1.82927
SLC5A1 (SGLT2i)	AF (finngen_R11_I9_AF)	Inverse variance weighted	9	0.0154526	0.20672	0.940413	1.01557	0.677247	1.52291	1.38791	0.994416
SLC5A1 (SGLT2i)	AF (finngen_R11_I9_AF)	Inverse variance weighted (fixed effects)	9	0.0154526	0.20672	0.940413	1.01557	0.677247	1.52291
SLC5A1 (SGLT2i)	AF (finngen_R11_I9_AF)	Simple mode	9	0.192774	0.379845	0.625491	1.21261	0.575958	2.553
SLC5A1 (SGLT2i)	AF (finngen_R11_I9_AF)	Weighted mode	9	0.186539	0.368755	0.626595	1.20507	0.584955	2.48258
SLC5A1 (SGLT2i)	AF (GCST006414)	MR Egger	10	1.22453	0.641238	0.0925827	3.40258	0.968223	11.9575	7.15968	0.519507	0.0167007	0.218632
SLC5A1 (SGLT2i)	AF (GCST006414)	Weighted median	10	0.33417	0.201995	0.098057	1.39678	0.940127	2.07525
SLC5A1 (SGLT2i)	AF (GCST006414)	Inverse variance weighted	10	0.392148	0.149642	0.00877818	1.48016	1.1039	1.98466	8.94177	0.442666
SLC5A1 (SGLT2i)	AF (GCST006414)	Inverse variance weighted (fixed effects)	10	0.392148	0.149642	0.00877818	1.48016	1.1039	1.98466
SLC5A1 (SGLT2i)	AF (GCST006414)	Simple mode	10	0.526257	0.285029	0.0979217	1.69259	0.968119	2.95919
SLC5A1 (SGLT2i)	AF (GCST006414)	Weighted mode	10	0.468378	0.310047	0.165157	1.5974	0.869955	2.93313
SLC5A1 (SGLT2i)	CAD (GCST008370)	MR Egger	9	0.714241	1.00044	0.49838	2.04264	0.287474	14.5139	7.35445	0.39293	0.0165153	0.415877
SLC5A1 (SGLT2i)	CAD (GCST008370)	Weighted median	9	-0.131147	0.279066	0.638391	0.877089	0.507573	1.51562
SLC5A1 (SGLT2i)	CAD (GCST008370)	Inverse variance weighted	9	-0.131516	0.206661	0.524526	0.876766	0.58475	1.31461	8.13993	0.419923
SLC5A1 (SGLT2i)	CAD (GCST008370)	Inverse variance weighted (fixed effects)	9	-0.131516	0.204877	0.520922	0.876766	0.586798	1.31002
SLC5A1 (SGLT2i)	CAD (GCST008370)	Simple mode	9	-0.0902999	0.445305	0.844368	0.913657	0.381709	2.18693
SLC5A1 (SGLT2i)	CAD (GCST008370)	Weighted mode	9	-0.0902999	0.432439	0.839811	0.913657	0.391457	2.13247
SLC5A1 (SGLT2i)	CAD (finngen_R11_I9_CHD)	MR Egger	9	0.129035	0.717928	0.862454	1.13773	0.278565	4.64678	6.44861	0.488448	0.00524612	0.714627
SLC5A1 (SGLT2i)	CAD (finngen_R11_I9_CHD)	Weighted median	9	-0.151543	0.22741	0.505164	0.859381	0.550314	1.34203
SLC5A1 (SGLT2i)	CAD (finngen_R11_I9_CHD)	Inverse variance weighted	9	-0.136665	0.169234	0.419349	0.872262	0.626026	1.21535	6.59364	0.581041
SLC5A1 (SGLT2i)	CAD (finngen_R11_I9_CHD)	Inverse variance weighted (fixed effects)	9	-0.136665	0.169234	0.419349	0.872262	0.626026	1.21535
SLC5A1 (SGLT2i)	CAD (finngen_R11_I9_CHD)	Simple mode	9	-0.123931	0.403808	0.766751	0.883441	0.400359	1.94942
SLC5A1 (SGLT2i)	CAD (finngen_R11_I9_CHD)	Weighted mode	9	-0.112564	0.379955	0.77458	0.89354	0.424317	1.88165
SLC5A1 (SGLT2i)	CAD (GCST005195)	MR Egger	8	-0.682559	0.865001	0.460097	0.505322	0.0927394	2.75342	4.7648	0.574314	-0.00654487	0.69489
SLC5A1 (SGLT2i)	CAD (GCST005195)	Weighted median	8	-0.164306	0.221558	0.458332	0.848482	0.549603	1.30989
SLC5A1 (SGLT2i)	CAD (GCST005195)	Inverse variance weighted	8	-0.333925	0.176042	0.0578482	0.716107	0.50714	1.01118	4.93426	0.667986
SLC5A1 (SGLT2i)	CAD (GCST005195)	Inverse variance weighted (fixed effects)	8	-0.333925	0.176042	0.0578482	0.716107	0.50714	1.01118
SLC5A1 (SGLT2i)	CAD (GCST005195)	Simple mode	8	-0.0754208	0.299096	0.808159	0.927353	0.515999	1.66664
SLC5A1 (SGLT2i)	CAD (GCST005195)	Weighted mode	8	-0.09271	0.290353	0.758816	0.911458	0.515921	1.61024
SLC5A1 (SGLT2i)	CKD (GCST90044223)	MR Egger	10	2.21671	5.22673	0.68266	9.17705	0.000326301	258100	3.12444	0.926307	-0.0368194	0.733112
SLC5A1 (SGLT2i)	CKD (GCST90044223)	Weighted median	10	3.6152	1.6028	0.0240984	37.1589	1.60595	859.789
SLC5A1 (SGLT2i)	CKD (GCST90044223)	Inverse variance weighted	10	4.00592	1.28368	0.00180454	54.9221	4.43665	679.89	3.24914	0.953593
SLC5A1 (SGLT2i)	CKD (GCST90044223)	Inverse variance weighted (fixed effects)	10	4.00592	1.28368	0.00180454	54.9221	4.43665	679.89
SLC5A1 (SGLT2i)	CKD (GCST90044223)	Simple mode	10	3.13896	2.41897	0.226682	23.0797	0.201448	2644.23
SLC5A1 (SGLT2i)	CKD (GCST90044223)	Weighted mode	10	3.07398	2.34733	0.222785	21.6277	0.217232	2153.26
SLC5A1 (SGLT2i)	CKD (finngen_R11_N14_CHRONKIDNEYDIS)	MR Egger	9	-0.916024	1.32646	0.512072	0.400107	0.0297214	5.3862	7.12274	0.416213	-0.0130049	0.625737
SLC5A1 (SGLT2i)	CKD (finngen_R11_N14_CHRONKIDNEYDIS)	Weighted median	9	-0.51999	0.422611	0.218539	0.594527	0.25968	1.36115
SLC5A1 (SGLT2i)	CKD (finngen_R11_N14_CHRONKIDNEYDIS)	Inverse variance weighted	9	-0.258802	0.311605	0.40623	0.771976	0.419141	1.42183	7.3874	0.495469
SLC5A1 (SGLT2i)	CKD (finngen_R11_N14_CHRONKIDNEYDIS)	Inverse variance weighted (fixed effects)	9	-0.258802	0.311605	0.40623	0.771976	0.419141	1.42183
SLC5A1 (SGLT2i)	CKD (finngen_R11_N14_CHRONKIDNEYDIS)	Simple mode	9	-0.593636	0.702971	0.422941	0.552315	0.139254	2.19063
SLC5A1 (SGLT2i)	CKD (finngen_R11_N14_CHRONKIDNEYDIS)	Weighted mode	9	-0.616112	0.621129	0.350285	0.54004	0.159849	1.82449
SLC5A1 (SGLT2i)	CKD (GCST008065)	MR Egger	10	-0.307287	0.84551	0.725697	0.73544	0.140228	3.85709	6.97209	0.539647	-0.000340478	0.984292
SLC5A1 (SGLT2i)	CKD (GCST008065)	Weighted median	10	-0.237064	0.264288	0.369724	0.788941	0.469979	1.32438
SLC5A1 (SGLT2i)	CKD (GCST008065)	Inverse variance weighted	10	-0.290619	0.203781	0.153829	0.7478	0.501561	1.11493	6.9725	0.639983
SLC5A1 (SGLT2i)	CKD (GCST008065)	Inverse variance weighted (fixed effects)	10	-0.290619	0.203781	0.153829	0.7478	0.501561	1.11493
SLC5A1 (SGLT2i)	CKD (GCST008065)	Simple mode	10	-0.0693641	0.471842	0.886367	0.932987	0.370029	2.35242
SLC5A1 (SGLT2i)	CKD (GCST008065)	Weighted mode	10	-0.127885	0.392116	0.751773	0.879954	0.408023	1.89774
SLC5A1 (SGLT2i)	HF (GCST90043986)	MR Egger	10	-6.47195	4.50519	0.188775	0.00154621	2.26137e-07	10.5723	10.8723	0.209039	-0.0617869	0.511349
SLC5A1 (SGLT2i)	HF (GCST90043986)	Weighted median	10	-2.32207	1.31835	0.0781796	0.0980704	0.0074018	1.29939
SLC5A1 (SGLT2i)	HF (GCST90043986)	Inverse variance weighted	10	-3.47071	1.07438	0.00123604	0.0310951	0.00378584	0.2554	11.5142	0.2421
SLC5A1 (SGLT2i)	HF (GCST90043986)	Inverse variance weighted (fixed effects)	10	-3.47071	0.949864	0.000258289	0.0310951	0.00483227	0.200093
SLC5A1 (SGLT2i)	HF (GCST90043986)	Simple mode	10	-1.49748	1.97453	0.467606	0.223692	0.00466548	10.7252
SLC5A1 (SGLT2i)	HF (GCST90043986)	Weighted mode	10	-1.63084	1.87781	0.407692	0.195765	0.00493531	7.76524
SLC5A1 (SGLT2i)	HF (finngen_R11_I9_HEARTFAIL)	MR Egger	9	-1.6698	0.860919	0.0935962	0.188285	0.0348326	1.01776	7.4485	0.38372	-0.0193925	0.279053
SLC5A1 (SGLT2i)	HF (finngen_R11_I9_HEARTFAIL)	Weighted median	9	-1.00565	0.273968	0.000241896	0.365806	0.213818	0.625832
SLC5A1 (SGLT2i)	HF (finngen_R11_I9_HEARTFAIL)	Inverse variance weighted	9	-0.688261	0.208028	0.000937944	0.502449	0.334207	0.755385	8.91331	0.349662
SLC5A1 (SGLT2i)	HF (finngen_R11_I9_HEARTFAIL)	Inverse variance weighted (fixed effects)	9	-0.688261	0.197082	0.00047895	0.502449	0.341454	0.739352
SLC5A1 (SGLT2i)	HF (finngen_R11_I9_HEARTFAIL)	Simple mode	9	-1.11956	0.494419	0.0533551	0.326423	0.123858	0.860279
SLC5A1 (SGLT2i)	HF (finngen_R11_I9_HEARTFAIL)	Weighted mode	9	-1.08959	0.448524	0.0412487	0.336354	0.139639	0.810194
SLC5A1 (SGLT2i)	HF (GCST90399713)	MR Egger	10	0.31593	0.713728	0.669744	1.37153	0.338586	5.55577	4.09159	0.848767	0.00249039	0.860501
SLC5A1 (SGLT2i)	HF (GCST90399713)	Weighted median	10	0.112163	0.218771	0.608164	1.1187	0.728602	1.71764
SLC5A1 (SGLT2i)	HF (GCST90399713)	Inverse variance weighted	10	0.189922	0.165307	0.250596	1.20915	0.87452	1.67184	4.12453	0.903027
SLC5A1 (SGLT2i)	HF (GCST90399713)	Inverse variance weighted (fixed effects)	10	0.189922	0.165307	0.250596	1.20915	0.87452	1.67184
SLC5A1 (SGLT2i)	HF (GCST90399713)	Simple mode	10	0.0305577	0.329632	0.928171	1.03103	0.540359	1.96725
SLC5A1 (SGLT2i)	HF (GCST90399713)	Weighted mode	10	0.0258791	0.340094	0.941009	1.02622	0.526921	1.99863
SLC5A1 (SGLT2i)	MetS (GCST009602)	MR Egger	10	-0.561248	0.761957	0.482412	0.570497	0.128133	2.54006	14.3831	0.0723107	-0.00708196	0.654136
SLC5A1 (SGLT2i)	MetS (GCST009602)	Weighted median	10	-0.347617	0.209806	0.0975495	0.706369	0.468211	1.06567
SLC5A1 (SGLT2i)	MetS (GCST009602)	Inverse variance weighted	10	-0.217524	0.178311	0.222496	0.804508	0.567217	1.14107	14.7723	0.0973833
SLC5A1 (SGLT2i)	MetS (GCST009602)	Inverse variance weighted (fixed effects)	10	-0.217524	0.139179	0.118074	0.804508	0.612433	1.05682
SLC5A1 (SGLT2i)	MetS (GCST009602)	Simple mode	10	-0.596263	0.396329	0.166719	0.550866	0.253329	1.19787
SLC5A1 (SGLT2i)	MetS (GCST009602)	Weighted mode	10	-0.596263	0.467571	0.234159	0.550866	0.220314	1.37737
SLC5A1 (SGLT2i)	MetS (GCST90086073)	MR Egger	10	2.03077	1.32431	0.163706	7.61998	0.568428	102.148	4.098	0.848175	0.0288201	0.318569
SLC5A1 (SGLT2i)	MetS (GCST90086073)	Weighted median	10	0.814362	0.405268	0.0444903	2.25774	1.02024	4.99625
SLC5A1 (SGLT2i)	MetS (GCST90086073)	Inverse variance weighted	10	0.665235	0.324599	0.0404226	1.94495	1.02945	3.67462	5.22919	0.813889
SLC5A1 (SGLT2i)	MetS (GCST90086073)	Inverse variance weighted (fixed effects)	10	0.665235	0.324599	0.0404226	1.94495	1.02945	3.67462
SLC5A1 (SGLT2i)	MetS (GCST90086073)	Simple mode	10	0.526193	0.608824	0.409879	1.69248	0.513194	5.58167
SLC5A1 (SGLT2i)	MetS (GCST90086073)	Weighted mode	10	0.805457	0.580606	0.198748	2.23772	0.717107	6.98276
SLC5A1 (SGLT2i)	MI (ukb-a-533)	MR Egger	9	0.00295074	0.0284687	0.920355	1.00296	0.948524	1.06051	5.95453	0.545068	0.000140784	0.803103
SLC5A1 (SGLT2i)	MI (ukb-a-533)	Weighted median	9	-0.0022285	0.00777489	0.774398	0.997774	0.982684	1.0131
SLC5A1 (SGLT2i)	MI (ukb-a-533)	Inverse variance weighted	9	-0.00425793	0.00597263	0.475903	0.995751	0.984162	1.00748	6.0216	0.644812
SLC5A1 (SGLT2i)	MI (ukb-a-533)	Inverse variance weighted (fixed effects)	9	-0.00425793	0.00597263	0.475903	0.995751	0.984162	1.00748
SLC5A1 (SGLT2i)	MI (ukb-a-533)	Simple mode	9	-0.00196979	0.0110043	0.862387	0.998032	0.976737	1.01979
SLC5A1 (SGLT2i)	MI (ukb-a-533)	Weighted mode	9	-0.00371834	0.0105146	0.732751	0.996289	0.975967	1.01703
SLC5A1 (SGLT2i)	MI (finngen_R11_I9_MI_STRICT)	MR Egger	9	-0.601584	1.32275	0.663023	0.547943	0.0410004	7.3229	13.9788	0.0515604	-0.00281383	0.914858
SLC5A1 (SGLT2i)	MI (finngen_R11_I9_MI_STRICT)	Weighted median	9	-0.523618	0.312395	0.0937113	0.592374	0.321129	1.09273
SLC5A1 (SGLT2i)	MI (finngen_R11_I9_MI_STRICT)	Inverse variance weighted	9	-0.45911	0.291988	0.115868	0.631846	0.356505	1.11984	14.0033	0.0816797
SLC5A1 (SGLT2i)	MI (finngen_R11_I9_MI_STRICT)	Inverse variance weighted (fixed effects)	9	-0.45911	0.220696	0.0375	0.631846	0.409969	0.973804
SLC5A1 (SGLT2i)	MI (finngen_R11_I9_MI_STRICT)	Simple mode	9	-0.590936	0.557609	0.320195	0.553808	0.185658	1.65198
SLC5A1 (SGLT2i)	MI (finngen_R11_I9_MI_STRICT)	Weighted mode	9	-0.609256	0.54807	0.298582	0.543755	0.185728	1.59195
SLC5A1 (SGLT2i)	MI (GCST011364)	MR Egger	10	-0.624819	0.940507	0.525153	0.535359	0.0847363	3.38236	5.87782	0.660916	-0.00806505	0.678411
SLC5A1 (SGLT2i)	MI (GCST011364)	Weighted median	10	-0.198867	0.309234	0.520161	0.819659	0.447103	1.50265
SLC5A1 (SGLT2i)	MI (GCST011364)	Inverse variance weighted	10	-0.232501	0.229947	0.311964	0.792549	0.505	1.24383	6.06288	0.733608
SLC5A1 (SGLT2i)	MI (GCST011364)	Inverse variance weighted (fixed effects)	10	-0.232501	0.229947	0.311964	0.792549	0.505	1.24383
SLC5A1 (SGLT2i)	MI (GCST011364)	Simple mode	10	-0.197176	0.424466	0.653302	0.821046	0.357318	1.8866
SLC5A1 (SGLT2i)	MI (GCST011364)	Weighted mode	10	-0.180544	0.420711	0.677911	0.834816	0.365994	1.90418
SLC5A1 (SGLT2i)	PAD (ukb-d-I9_PAD)	MR Egger	10	0.00272522	0.0118918	0.824489	1.00273	0.979628	1.02638	4.88193	0.770118	2.68776e-06	0.991256
SLC5A1 (SGLT2i)	PAD (ukb-d-I9_PAD)	Weighted median	10	0.00341993	0.00376016	0.363076	1.00343	0.996058	1.01085
SLC5A1 (SGLT2i)	PAD (ukb-d-I9_PAD)	Inverse variance weighted	10	0.00259487	0.00291674	0.373655	1.0026	0.996883	1.00835	4.88206	0.844466
SLC5A1 (SGLT2i)	PAD (ukb-d-I9_PAD)	Inverse variance weighted (fixed effects)	10	0.00259487	0.00291674	0.373655	1.0026	0.996883	1.00835
SLC5A1 (SGLT2i)	PAD (ukb-d-I9_PAD)	Simple mode	10	-0.00155613	0.00589214	0.797648	0.998445	0.986981	1.01004
SLC5A1 (SGLT2i)	PAD (ukb-d-I9_PAD)	Weighted mode	10	0.000770655	0.00534398	0.888512	1.00077	0.990343	1.01131
SLC5A1 (SGLT2i)	PAD (finngen_R7_I9_PAD)	MR Egger	9	-1.00902	1.31647	0.468459	0.364576	0.0276174	4.81275	2.37851	0.935964	-0.0184452	0.489425
SLC5A1 (SGLT2i)	PAD (finngen_R7_I9_PAD)	Weighted median	9	0.0183919	0.393422	0.962714	1.01856	0.471086	2.20229
SLC5A1 (SGLT2i)	PAD (finngen_R7_I9_PAD)	Inverse variance weighted	9	-0.0759157	0.310892	0.807086	0.926894	0.503957	1.70477	2.91057	0.939844
SLC5A1 (SGLT2i)	PAD (finngen_R7_I9_PAD)	Inverse variance weighted (fixed effects)	9	-0.0759157	0.310892	0.807086	0.926894	0.503957	1.70477
SLC5A1 (SGLT2i)	PAD (finngen_R7_I9_PAD)	Simple mode	9	0.0384197	0.554349	0.946447	1.03917	0.350602	3.08004
SLC5A1 (SGLT2i)	PAD (finngen_R7_I9_PAD)	Weighted mode	9	0.03166	0.547489	0.955304	1.03217	0.352954	3.01843
SLC5A1 (SGLT2i)	PAD (GCST90018890)	MR Egger	10	2.72605	1.57131	0.12098	15.2724	0.702075	332.223	4.12088	0.846056	0.0399601	0.219657
SLC5A1 (SGLT2i)	PAD (GCST90018890)	Weighted median	10	0.3462	0.475719	0.466772	1.41369	0.556433	3.59164
SLC5A1 (SGLT2i)	PAD (GCST90018890)	Inverse variance weighted	10	0.687486	0.354406	0.052401	1.98871	0.992875	3.98335	5.89425	0.750454
SLC5A1 (SGLT2i)	PAD (GCST90018890)	Inverse variance weighted (fixed effects)	10	0.687486	0.354406	0.052401	1.98871	0.992875	3.98335
SLC5A1 (SGLT2i)	PAD (GCST90018890)	Simple mode	10	0.0444946	0.754018	0.954234	1.0455	0.238501	4.58307
SLC5A1 (SGLT2i)	PAD (GCST90018890)	Weighted mode	10	0.0127634	0.710426	0.986058	1.01285	0.251661	4.07633
SLC5A1 (SGLT2i)	Stroke (GCST90038613)	MR Egger	10	-0.00452186	0.021076	0.835486	0.995488	0.955203	1.03747	3.74649	0.879241	4.12758e-05	0.92416
SLC5A1 (SGLT2i)	Stroke (GCST90038613)	Weighted median	10	-0.00971052	0.00627745	0.12189	0.990336	0.978226	1.0026
SLC5A1 (SGLT2i)	Stroke (GCST90038613)	Inverse variance weighted	10	-0.00652949	0.00515328	0.205136	0.993492	0.983508	1.00358	3.75614	0.926717
SLC5A1 (SGLT2i)	Stroke (GCST90038613)	Inverse variance weighted (fixed effects)	10	-0.00652949	0.00515328	0.205136	0.993492	0.983508	1.00358
SLC5A1 (SGLT2i)	Stroke (GCST90038613)	Simple mode	10	-0.0106347	0.0099081	0.311055	0.989422	0.970393	1.00882
SLC5A1 (SGLT2i)	Stroke (GCST90038613)	Weighted mode	10	-0.0105056	0.00942943	0.294092	0.989549	0.971429	1.00801
SLC5A1 (SGLT2i)	Stroke (finngen_R11_C_STROKE)	MR Egger	9	0.156167	0.742671	0.83944	1.16902	0.272677	5.01183	6.35017	0.499507	0.00485853	0.743278
SLC5A1 (SGLT2i)	Stroke (finngen_R11_C_STROKE)	Weighted median	9	-0.0173421	0.226233	0.938897	0.982807	0.630805	1.53123
SLC5A1 (SGLT2i)	Stroke (finngen_R11_C_STROKE)	Inverse variance weighted	9	-0.0897546	0.175345	0.608738	0.914155	0.648281	1.28907	6.46629	0.595149
SLC5A1 (SGLT2i)	Stroke (finngen_R11_C_STROKE)	Inverse variance weighted (fixed effects)	9	-0.0897546	0.175345	0.608738	0.914155	0.648281	1.28907
SLC5A1 (SGLT2i)	Stroke (finngen_R11_C_STROKE)	Simple mode	9	0.0918242	0.370368	0.810436	1.09617	0.530414	2.26539
SLC5A1 (SGLT2i)	Stroke (finngen_R11_C_STROKE)	Weighted mode	9	0.0709252	0.385792	0.858711	1.0735	0.503976	2.28663
SLC5A1 (SGLT2i)	Stroke (GCST90104539)	MR Egger	9	0.12523	0.768314	0.87513	1.13341	0.251411	5.10962	1.01508	0.994582	-0.00314957	0.832551
SLC5A1 (SGLT2i)	Stroke (GCST90104539)	Weighted median	9	0.251641	0.194681	0.196155	1.28613	0.878154	1.88366
SLC5A1 (SGLT2i)	Stroke (GCST90104539)	Inverse variance weighted	9	0.290335	0.155994	0.0627161	1.33688	0.984706	1.81499	1.06325	0.997816
SLC5A1 (SGLT2i)	Stroke (GCST90104539)	Inverse variance weighted (fixed effects)	9	0.290335	0.155994	0.0627161	1.33688	0.984706	1.81499
SLC5A1 (SGLT2i)	Stroke (GCST90104539)	Simple mode	9	0.30246	0.265938	0.288315	1.35318	0.803499	2.27891
SLC5A1 (SGLT2i)	Stroke (GCST90104539)	Weighted mode	9	0.304735	0.278919	0.306393	1.35627	0.785099	2.34296
SLC5A1 (SGLT2i)	VTE (GCST90038607)	MR Egger	10	-0.0188481	0.0279252	0.518734	0.981328	0.92906	1.03654	4.19994	0.838649	-4.89554e-05	0.932087
SLC5A1 (SGLT2i)	VTE (GCST90038607)	Weighted median	10	-0.0217572	0.00872939	0.0126879	0.978478	0.961879	0.995363
SLC5A1 (SGLT2i)	VTE (GCST90038607)	Inverse variance weighted	10	-0.0164669	0.00682795	0.0158786	0.983668	0.970591	0.996921	4.20767	0.89722
SLC5A1 (SGLT2i)	VTE (GCST90038607)	Inverse variance weighted (fixed effects)	10	-0.0164669	0.00682795	0.0158786	0.983668	0.970591	0.996921
SLC5A1 (SGLT2i)	VTE (GCST90038607)	Simple mode	10	-0.0234648	0.0132482	0.110303	0.976808	0.951771	1.0025
SLC5A1 (SGLT2i)	VTE (GCST90038607)	Weighted mode	10	-0.0218567	0.0115751	0.091593	0.97838	0.956434	1.00083
SLC5A1 (SGLT2i)	VTE (finngen_R11_I9_VTE)	MR Egger	9	1.34323	1.14255	0.278173	3.83138	0.408126	35.9681	10.6504	0.154612	0.0258299	0.277491
SLC5A1 (SGLT2i)	VTE (finngen_R11_I9_VTE)	Weighted median	9	0.162539	0.300971	0.589164	1.17649	0.652225	2.12218
SLC5A1 (SGLT2i)	VTE (finngen_R11_I9_VTE)	Inverse variance weighted	9	0.0360306	0.276481	0.896314	1.03669	0.60298	1.78235	12.7598	0.120386
SLC5A1 (SGLT2i)	VTE (finngen_R11_I9_VTE)	Inverse variance weighted (fixed effects)	9	0.0360306	0.218921	0.869273	1.03669	0.674992	1.5922
SLC5A1 (SGLT2i)	VTE (finngen_R11_I9_VTE)	Simple mode	9	0.0428534	0.44315	0.925342	1.04378	0.43792	2.48787
SLC5A1 (SGLT2i)	VTE (finngen_R11_I9_VTE)	Weighted mode	9	0.0777943	0.428526	0.860459	1.0809	0.466678	2.50354
SLC5A1 (SGLT2i)	VTE (GCST90399744)	MR Egger	10	1.94069	1.02315	0.0944363	6.96354	0.937355	51.7316	9.90835	0.271517	0.0304842	0.161035
SLC5A1 (SGLT2i)	VTE (GCST90399744)	Weighted median	10	0.450479	0.286847	0.116311	1.56906	0.894275	2.75302
SLC5A1 (SGLT2i)	VTE (GCST90399744)	Inverse variance weighted	10	0.403834	0.255976	0.114651	1.49756	0.906759	2.47328	12.8631	0.168901
SLC5A1 (SGLT2i)	VTE (GCST90399744)	Inverse variance weighted (fixed effects)	10	0.403834	0.214115	0.059287	1.49756	0.984293	2.27846
SLC5A1 (SGLT2i)	VTE (GCST90399744)	Simple mode	10	0.393157	0.413381	0.366406	1.48165	0.658976	3.33137
SLC5A1 (SGLT2i)	VTE (GCST90399744)	Weighted mode	10	0.393157	0.408747	0.361248	1.48165	0.664988	3.30125
SLC5A2 (SGLT2i)	AF (GCST90038689)	MR Egger	13	0.0159525	0.00971946	0.12899	1.01608	0.996907	1.03562	3.18233	0.98809	0.000226199	0.23821
SLC5A2 (SGLT2i)	AF (GCST90038689)	Weighted median	13	0.00511709	0.00453096	0.258746	1.00513	0.996243	1.0141
SLC5A2 (SGLT2i)	AF (GCST90038689)	Inverse variance weighted	13	0.00456992	0.00334378	0.171722	1.00458	0.998018	1.01119	4.73794	0.966164
SLC5A2 (SGLT2i)	AF (GCST90038689)	Inverse variance weighted (fixed effects)	13	0.00456992	0.00334378	0.171722	1.00458	0.998018	1.01119
SLC5A2 (SGLT2i)	AF (GCST90038689)	Simple mode	13	0.00427418	0.00716029	0.561649	1.00428	0.990287	1.01848
SLC5A2 (SGLT2i)	AF (GCST90038689)	Weighted mode	13	0.00536561	0.0058285	0.375405	1.00538	0.99396	1.01693
SLC5A2 (SGLT2i)	AF (finngen_R11_I9_AF)	MR Egger	13	-0.177644	0.586609	0.767668	0.83724	0.265166	2.64352	15.1766	0.174553	-0.00454077	0.685104
SLC5A2 (SGLT2i)	AF (finngen_R11_I9_AF)	Weighted median	13	-0.0929134	0.245076	0.704598	0.911272	0.563684	1.4732
SLC5A2 (SGLT2i)	AF (finngen_R11_I9_AF)	Inverse variance weighted	13	0.0522811	0.191197	0.784514	1.05367	0.724362	1.53269	15.4159	0.219477
SLC5A2 (SGLT2i)	AF (finngen_R11_I9_AF)	Inverse variance weighted (fixed effects)	13	0.0522811	0.168689	0.756617	1.05367	0.757032	1.46655
SLC5A2 (SGLT2i)	AF (finngen_R11_I9_AF)	Simple mode	13	0.686338	0.449263	0.152507	1.98643	0.823479	4.79173
SLC5A2 (SGLT2i)	AF (finngen_R11_I9_AF)	Weighted mode	13	-0.108658	0.303769	0.72678	0.897037	0.494581	1.62699
SLC5A2 (SGLT2i)	AF (GCST006414)	MR Egger	13	-0.386131	0.507099	0.4624	0.679681	0.251567	1.83635	18.7125	0.0664545	-0.00589407	0.542075
SLC5A2 (SGLT2i)	AF (GCST006414)	Weighted median	13	-0.00748509	0.199047	0.970003	0.992543	0.67192	1.46616
SLC5A2 (SGLT2i)	AF (GCST006414)	Inverse variance weighted	13	-0.0864183	0.169457	0.610071	0.917211	0.657998	1.27854	19.3859	0.0796318
SLC5A2 (SGLT2i)	AF (GCST006414)	Inverse variance weighted (fixed effects)	13	-0.0864183	0.133324	0.516865	0.917211	0.706288	1.19112
SLC5A2 (SGLT2i)	AF (GCST006414)	Simple mode	13	-0.514289	0.370619	0.190473	0.597926	0.289181	1.2363
SLC5A2 (SGLT2i)	AF (GCST006414)	Weighted mode	13	-0.474035	0.300644	0.14084	0.622486	0.345316	1.12213
SLC5A2 (SGLT2i)	CAD (GCST008370)	MR Egger	12	-0.0134742	0.531719	0.980282	0.986616	0.347969	2.79741	11.3088	0.333972	-0.00455237	0.658712
SLC5A2 (SGLT2i)	CAD (GCST008370)	Weighted median	12	0.249945	0.253778	0.324675	1.28395	0.780781	2.1114
SLC5A2 (SGLT2i)	CAD (GCST008370)	Inverse variance weighted	12	0.212995	0.180644	0.238364	1.23738	0.868431	1.76307	11.5431	0.398949
SLC5A2 (SGLT2i)	CAD (GCST008370)	Inverse variance weighted (fixed effects)	12	0.212995	0.176343	0.227108	1.23738	0.875782	1.74827
SLC5A2 (SGLT2i)	CAD (GCST008370)	Simple mode	12	0.0526461	0.438861	0.906677	1.05406	0.445962	2.49132
SLC5A2 (SGLT2i)	CAD (GCST008370)	Weighted mode	12	0.249119	0.315448	0.446374	1.28289	0.691316	2.3807
SLC5A2 (SGLT2i)	CAD (finngen_R11_I9_CHD)	MR Egger	13	-0.444325	0.408205	0.299654	0.641257	0.288112	1.42726	9.08068	0.614446	-0.0030303	0.697342
SLC5A2 (SGLT2i)	CAD (finngen_R11_I9_CHD)	Weighted median	13	-0.238864	0.193826	0.217813	0.787522	0.538611	1.15146
SLC5A2 (SGLT2i)	CAD (finngen_R11_I9_CHD)	Inverse variance weighted	13	-0.290929	0.137926	0.0349181	0.747569	0.570487	0.979617	9.24009	0.682298
SLC5A2 (SGLT2i)	CAD (finngen_R11_I9_CHD)	Inverse variance weighted (fixed effects)	13	-0.290929	0.137926	0.0349181	0.747569	0.570487	0.979617
SLC5A2 (SGLT2i)	CAD (finngen_R11_I9_CHD)	Simple mode	13	-0.277466	0.281439	0.343651	0.757701	0.436448	1.31542
SLC5A2 (SGLT2i)	CAD (finngen_R11_I9_CHD)	Weighted mode	13	-0.222368	0.246507	0.384765	0.80062	0.493851	1.29795
SLC5A2 (SGLT2i)	CAD (GCST005195)	MR Egger	12	0.670195	0.390349	0.116751	1.95462	0.909475	4.20081	9.18952	0.514217	0.0107883	0.17262
SLC5A2 (SGLT2i)	CAD (GCST005195)	Weighted median	12	0.15479	0.192128	0.420439	1.16741	0.801091	1.70125
SLC5A2 (SGLT2i)	CAD (GCST005195)	Inverse variance weighted	12	0.133475	0.139448	0.33848	1.14279	0.869496	1.50199	11.347	0.414668
SLC5A2 (SGLT2i)	CAD (GCST005195)	Inverse variance weighted (fixed effects)	12	0.133475	0.137299	0.330975	1.14279	0.873165	1.49568
SLC5A2 (SGLT2i)	CAD (GCST005195)	Simple mode	12	0.0626313	0.279889	0.827036	1.06463	0.615112	1.84266
SLC5A2 (SGLT2i)	CAD (GCST005195)	Weighted mode	12	0.140582	0.232214	0.5572	1.15094	0.730111	1.81434
SLC5A2 (SGLT2i)	CKD (GCST90044223)	MR Egger	11	5.42556	3.37608	0.142503	227.14	0.303749	169852	6.14794	0.725026	0.0602691	0.375246
SLC5A2 (SGLT2i)	CKD (GCST90044223)	Weighted median	11	2.13874	1.74114	0.219311	8.48877	0.279744	257.59
SLC5A2 (SGLT2i)	CKD (GCST90044223)	Inverse variance weighted	11	2.49094	1.22533	0.0420659	12.0726	1.0934	133.299	7.01815	0.723731
SLC5A2 (SGLT2i)	CKD (GCST90044223)	Inverse variance weighted (fixed effects)	11	2.49094	1.22533	0.0420659	12.0726	1.0934	133.299
SLC5A2 (SGLT2i)	CKD (GCST90044223)	Simple mode	11	0.159502	2.48018	0.94999	1.17293	0.00908019	151.512
SLC5A2 (SGLT2i)	CKD (GCST90044223)	Weighted mode	11	2.06874	1.88307	0.297688	7.91484	0.197489	317.206
SLC5A2 (SGLT2i)	CKD (finngen_R11_N14_CHRONKIDNEYDIS)	MR Egger	13	0.598046	0.752597	0.443628	1.81856	0.416011	7.94972	6.66354	0.82564	0.00680604	0.636425
SLC5A2 (SGLT2i)	CKD (finngen_R11_N14_CHRONKIDNEYDIS)	Weighted median	13	0.326038	0.334484	0.329685	1.38547	0.719246	2.66879
SLC5A2 (SGLT2i)	CKD (finngen_R11_N14_CHRONKIDNEYDIS)	Inverse variance weighted	13	0.253756	0.25453	0.318785	1.28886	0.782608	2.12259	6.89984	0.864161
SLC5A2 (SGLT2i)	CKD (finngen_R11_N14_CHRONKIDNEYDIS)	Inverse variance weighted (fixed effects)	13	0.253756	0.25453	0.318785	1.28886	0.782608	2.12259
SLC5A2 (SGLT2i)	CKD (finngen_R11_N14_CHRONKIDNEYDIS)	Simple mode	13	0.0852334	0.507975	0.869543	1.08897	0.402364	2.94723
SLC5A2 (SGLT2i)	CKD (finngen_R11_N14_CHRONKIDNEYDIS)	Weighted mode	13	0.228818	0.384445	0.562773	1.25711	0.591736	2.67067
SLC5A2 (SGLT2i)	CKD (GCST008065)	MR Egger	12	-0.921332	0.923491	0.341972	0.397989	0.0651297	2.43199	28.6465	0.0014212	-0.00735347	0.674463
SLC5A2 (SGLT2i)	CKD (GCST008065)	Weighted median	12	-0.578017	0.31326	0.0650136	0.56101	0.303611	1.03663
SLC5A2 (SGLT2i)	CKD (GCST008065)	Inverse variance weighted	12	-0.546402	0.307047	0.0751512	0.57903	0.317203	1.05697	29.1827	0.00212641
SLC5A2 (SGLT2i)	CKD (GCST008065)	Inverse variance weighted (fixed effects)	12	-0.546402	0.188512	0.00374948	0.57903	0.400162	0.837848
SLC5A2 (SGLT2i)	CKD (GCST008065)	Simple mode	12	-1.48134	0.613763	0.034398	0.227332	0.0682678	0.757018
SLC5A2 (SGLT2i)	CKD (GCST008065)	Weighted mode	12	-0.454332	0.420441	0.302993	0.634872	0.278484	1.44735
SLC5A2 (SGLT2i)	HF (GCST90043986)	MR Egger	11	-1.55633	2.4998	0.549007	0.210908	0.00157116	28.3118	8.39866	0.494523	-0.0279752	0.572955
SLC5A2 (SGLT2i)	HF (GCST90043986)	Weighted median	11	0.678559	1.18898	0.568198	1.97104	0.191697	20.2663
SLC5A2 (SGLT2i)	HF (GCST90043986)	Inverse variance weighted	11	-0.193764	0.907157	0.830863	0.823852	0.139207	4.8757	8.74082	0.556865
SLC5A2 (SGLT2i)	HF (GCST90043986)	Inverse variance weighted (fixed effects)	11	-0.193764	0.907157	0.830863	0.823852	0.139207	4.8757
SLC5A2 (SGLT2i)	HF (GCST90043986)	Simple mode	11	0.683492	1.79139	0.710782	1.98078	0.0591529	66.3281
SLC5A2 (SGLT2i)	HF (GCST90043986)	Weighted mode	11	1.19531	1.44923	0.428726	3.30459	0.192978	56.5884
SLC5A2 (SGLT2i)	HF (finngen_R11_I9_HEARTFAIL)	MR Egger	13	-0.281119	0.475429	0.566275	0.754939	0.297316	1.91692	6.03583	0.870963	0.000168521	0.985132
SLC5A2 (SGLT2i)	HF (finngen_R11_I9_HEARTFAIL)	Weighted median	13	-0.117541	0.220953	0.594744	0.889104	0.576599	1.37098
SLC5A2 (SGLT2i)	HF (finngen_R11_I9_HEARTFAIL)	Inverse variance weighted	13	-0.289648	0.160674	0.0714342	0.748527	0.54631	1.02559	6.0362	0.914246
SLC5A2 (SGLT2i)	HF (finngen_R11_I9_HEARTFAIL)	Inverse variance weighted (fixed effects)	13	-0.289648	0.160674	0.0714342	0.748527	0.54631	1.02559
SLC5A2 (SGLT2i)	HF (finngen_R11_I9_HEARTFAIL)	Simple mode	13	-0.11917	0.360178	0.746453	0.887657	0.438183	1.79819
SLC5A2 (SGLT2i)	HF (finngen_R11_I9_HEARTFAIL)	Weighted mode	13	-0.0635292	0.305704	0.83886	0.938447	0.515453	1.70856
SLC5A2 (SGLT2i)	HF (GCST90399713)	MR Egger	13	0.249566	0.429303	0.572739	1.28347	0.553293	2.97725	12.4127	0.333432	0.0131198	0.131452
SLC5A2 (SGLT2i)	HF (GCST90399713)	Weighted median	13	-0.164868	0.184834	0.372405	0.848005	0.590289	1.21824
SLC5A2 (SGLT2i)	HF (GCST90399713)	Inverse variance weighted	13	-0.407002	0.158156	0.0100697	0.665643	0.488221	0.907541	15.4095	0.2198
SLC5A2 (SGLT2i)	HF (GCST90399713)	Inverse variance weighted (fixed effects)	13	-0.407002	0.139566	0.00354334	0.665643	0.506337	0.875069
SLC5A2 (SGLT2i)	HF (GCST90399713)	Simple mode	13	-0.163386	0.275783	0.564549	0.849263	0.494642	1.45812
SLC5A2 (SGLT2i)	HF (GCST90399713)	Weighted mode	13	-0.131083	0.232797	0.58375	0.877145	0.55579	1.38431
SLC5A2 (SGLT2i)	MetS (GCST009602)	MR Egger	13	0.434855	0.433058	0.336884	1.54474	0.661042	3.60978	15.4737	0.161822	0.0235552	0.0139975
SLC5A2 (SGLT2i)	MetS (GCST009602)	Weighted median	13	-0.666188	0.176665	0.000162657	0.513663	0.363327	0.726204
SLC5A2 (SGLT2i)	MetS (GCST009602)	Inverse variance weighted	13	-0.751475	0.190019	7.66163e-05	0.47167	0.325006	0.684519	27.448	0.00665709
SLC5A2 (SGLT2i)	MetS (GCST009602)	Inverse variance weighted (fixed effects)	13	-0.751475	0.125641	2.2159e-09	0.47167	0.368715	0.603374
SLC5A2 (SGLT2i)	MetS (GCST009602)	Simple mode	13	-0.725493	0.271137	0.0201953	0.484086	0.284528	0.823605
SLC5A2 (SGLT2i)	MetS (GCST009602)	Weighted mode	13	-0.725493	0.230886	0.00849701	0.484086	0.307884	0.761126
SLC5A2 (SGLT2i)	MetS (GCST90086073)	MR Egger	13	0.0904977	1.11318	0.936667	1.09472	0.123521	9.70207	16.0111	0.14072	0.0240274	0.289308
SLC5A2 (SGLT2i)	MetS (GCST90086073)	Weighted median	13	-0.619728	0.472485	0.189643	0.538091	0.213142	1.35845
SLC5A2 (SGLT2i)	MetS (GCST90086073)	Inverse variance weighted	13	-1.06603	0.404047	0.00833054	0.344374	0.155991	0.760261	17.8152	0.121418
SLC5A2 (SGLT2i)	MetS (GCST90086073)	Inverse variance weighted (fixed effects)	13	-1.06603	0.33161	0.0013058	0.344374	0.179787	0.659633
SLC5A2 (SGLT2i)	MetS (GCST90086073)	Simple mode	13	-0.960396	0.75997	0.230326	0.382741	0.0862991	1.69748
SLC5A2 (SGLT2i)	MetS (GCST90086073)	Weighted mode	13	-0.496701	0.550539	0.384698	0.608535	0.206851	1.79025
SLC5A2 (SGLT2i)	MI (ukb-a-533)	MR Egger	12	-0.0105745	0.0145535	0.484135	0.989481	0.961655	1.01811	7.83208	0.645235	-0.000287016	0.319374
SLC5A2 (SGLT2i)	MI (ukb-a-533)	Weighted median	12	0.0034881	0.00698888	0.617714	1.00349	0.989842	1.01733
SLC5A2 (SGLT2i)	MI (ukb-a-533)	Inverse variance weighted	12	0.00369326	0.00513839	0.47229	1.0037	0.993642	1.01386	8.93007	0.628347
SLC5A2 (SGLT2i)	MI (ukb-a-533)	Inverse variance weighted (fixed effects)	12	0.00369326	0.00513839	0.47229	1.0037	0.993642	1.01386
SLC5A2 (SGLT2i)	MI (ukb-a-533)	Simple mode	12	0.000522297	0.0109989	0.962977	1.00052	0.979184	1.02233
SLC5A2 (SGLT2i)	MI (ukb-a-533)	Weighted mode	12	0.00340043	0.00986895	0.736924	1.00341	0.984184	1.023
SLC5A2 (SGLT2i)	MI (finngen_R11_I9_MI_STRICT)	MR Egger	13	-0.453432	0.531775	0.41202	0.635443	0.224089	1.80191	6.25728	0.855658	-0.000610065	0.951941
SLC5A2 (SGLT2i)	MI (finngen_R11_I9_MI_STRICT)	Weighted median	13	-0.523632	0.233338	0.0248265	0.592365	0.374946	0.93586
SLC5A2 (SGLT2i)	MI (finngen_R11_I9_MI_STRICT)	Inverse variance weighted	13	-0.422574	0.179774	0.0187436	0.655358	0.460736	0.932191	6.26108	0.902353
SLC5A2 (SGLT2i)	MI (finngen_R11_I9_MI_STRICT)	Inverse variance weighted (fixed effects)	13	-0.422574	0.179774	0.0187436	0.655358	0.460736	0.932191
SLC5A2 (SGLT2i)	MI (finngen_R11_I9_MI_STRICT)	Simple mode	13	-0.499701	0.375805	0.208346	0.606712	0.290463	1.26729
SLC5A2 (SGLT2i)	MI (finngen_R11_I9_MI_STRICT)	Weighted mode	13	-0.563739	0.302476	0.0869996	0.569078	0.314557	1.02954
SLC5A2 (SGLT2i)	MI (GCST011364)	MR Egger	13	0.759218	0.601283	0.232821	2.13661	0.657509	6.943	7.22565	0.780527	0.0109921	0.348267
SLC5A2 (SGLT2i)	MI (GCST011364)	Weighted median	13	0.271742	0.272197	0.318119	1.31225	0.769693	2.23725
SLC5A2 (SGLT2i)	MI (GCST011364)	Inverse variance weighted	13	0.20607	0.206854	0.319149	1.22884	0.819252	1.8432	8.18556	0.770467
SLC5A2 (SGLT2i)	MI (GCST011364)	Inverse variance weighted (fixed effects)	13	0.20607	0.206854	0.319149	1.22884	0.819252	1.8432
SLC5A2 (SGLT2i)	MI (GCST011364)	Simple mode	13	0.148404	0.449218	0.746824	1.15998	0.480916	2.7979
SLC5A2 (SGLT2i)	MI (GCST011364)	Weighted mode	13	0.383674	0.373808	0.324952	1.46767	0.7054	3.05365
SLC5A2 (SGLT2i)	PAD (ukb-d-I9_PAD)	MR Egger	13	-0.0014555	0.00764682	0.852509	0.998546	0.983691	1.01362	7.95743	0.717112	-3.45763e-05	0.813011
SLC5A2 (SGLT2i)	PAD (ukb-d-I9_PAD)	Weighted median	13	9.99158e-05	0.00367903	0.978334	1.0001	0.992914	1.00734
SLC5A2 (SGLT2i)	PAD (ukb-d-I9_PAD)	Inverse variance weighted	13	0.000283626	0.00263689	0.914344	1.00028	0.995127	1.00547	8.01613	0.783868
SLC5A2 (SGLT2i)	PAD (ukb-d-I9_PAD)	Inverse variance weighted (fixed effects)	13	0.000283626	0.00263689	0.914344	1.00028	0.995127	1.00547
SLC5A2 (SGLT2i)	PAD (ukb-d-I9_PAD)	Simple mode	13	-0.0022546	0.0054744	0.687715	0.997748	0.9871	1.00851
SLC5A2 (SGLT2i)	PAD (ukb-d-I9_PAD)	Weighted mode	13	-0.000245272	0.00426884	0.955127	0.999755	0.991425	1.00815
SLC5A2 (SGLT2i)	PAD (finngen_R7_I9_PAD)	MR Egger	13	-0.293296	0.819558	0.727213	0.745802	0.149624	3.71745	13.0572	0.289601	0.00740618	0.636547
SLC5A2 (SGLT2i)	PAD (finngen_R7_I9_PAD)	Weighted median	13	-0.685537	0.355594	0.0538719	0.50382	0.25095	1.01149
SLC5A2 (SGLT2i)	PAD (finngen_R7_I9_PAD)	Inverse variance weighted	13	-0.668162	0.267763	0.0125834	0.51265	0.303317	0.866454	13.3375	0.344992
SLC5A2 (SGLT2i)	PAD (finngen_R7_I9_PAD)	Inverse variance weighted (fixed effects)	13	-0.668162	0.253983	0.00851991	0.51265	0.311621	0.843364
SLC5A2 (SGLT2i)	PAD (finngen_R7_I9_PAD)	Simple mode	13	-0.647389	0.463561	0.187841	0.52341	0.210985	1.29847
SLC5A2 (SGLT2i)	PAD (finngen_R7_I9_PAD)	Weighted mode	13	-0.660323	0.418264	0.140384	0.516684	0.22761	1.1729
SLC5A2 (SGLT2i)	PAD (GCST90018890)	MR Egger	13	-0.324032	0.871615	0.717133	0.723227	0.131021	3.99216	11.4345	0.407612	0.00362039	0.82864
SLC5A2 (SGLT2i)	PAD (GCST90018890)	Weighted median	13	-0.588348	0.422708	0.163966	0.555244	0.242475	1.27145
SLC5A2 (SGLT2i)	PAD (GCST90018890)	Inverse variance weighted	13	-0.506318	0.283282	0.073884	0.60271	0.345919	1.05013	11.4856	0.487826
SLC5A2 (SGLT2i)	PAD (GCST90018890)	Inverse variance weighted (fixed effects)	13	-0.506318	0.283282	0.073884	0.60271	0.345919	1.05013
SLC5A2 (SGLT2i)	PAD (GCST90018890)	Simple mode	13	-0.508816	0.665599	0.459369	0.601207	0.1631	2.21612
SLC5A2 (SGLT2i)	PAD (GCST90018890)	Weighted mode	13	-0.535811	0.535081	0.336416	0.585194	0.205036	1.67021
SLC5A2 (SGLT2i)	Stroke (GCST90038613)	MR Egger	13	0.0049105	0.0173676	0.782627	1.00492	0.97129	1.03972	18.2652	0.0756284	8.98334e-05	0.786763
SLC5A2 (SGLT2i)	Stroke (GCST90038613)	Weighted median	13	0.00258359	0.00684861	0.705993	1.00259	0.989219	1.01614
SLC5A2 (SGLT2i)	Stroke (GCST90038613)	Inverse variance weighted	13	0.000389988	0.00574056	0.945837	1.00039	0.989197	1.01171	18.3928	0.104275
SLC5A2 (SGLT2i)	Stroke (GCST90038613)	Inverse variance weighted (fixed effects)	13	0.000389988	0.00463683	0.932972	1.00039	0.99134	1.00952
SLC5A2 (SGLT2i)	Stroke (GCST90038613)	Simple mode	13	-0.0159002	0.0146383	0.298724	0.984226	0.956388	1.01287
SLC5A2 (SGLT2i)	Stroke (GCST90038613)	Weighted mode	13	0.00934831	0.00839309	0.287173	1.00939	0.992923	1.02613
SLC5A2 (SGLT2i)	Stroke (finngen_R11_C_STROKE)	MR Egger	13	-0.336371	0.424021	0.444385	0.714358	0.311158	1.64002	6.86001	0.810304	-0.00975947	0.241496
SLC5A2 (SGLT2i)	Stroke (finngen_R11_C_STROKE)	Weighted median	13	0.105685	0.19895	0.595272	1.11147	0.752573	1.64153
SLC5A2 (SGLT2i)	Stroke (finngen_R11_C_STROKE)	Inverse variance weighted	13	0.15769	0.14326	0.271016	1.1708	0.884175	1.55035	8.3926	0.753747
SLC5A2 (SGLT2i)	Stroke (finngen_R11_C_STROKE)	Inverse variance weighted (fixed effects)	13	0.15769	0.14326	0.271016	1.1708	0.884175	1.55035
SLC5A2 (SGLT2i)	Stroke (finngen_R11_C_STROKE)	Simple mode	13	0.106526	0.269278	0.699344	1.11241	0.65622	1.88572
SLC5A2 (SGLT2i)	Stroke (finngen_R11_C_STROKE)	Weighted mode	13	0.0646369	0.2378	0.790386	1.06677	0.669348	1.70016
SLC5A2 (SGLT2i)	Stroke (GCST90104539)	MR Egger	12	0.405706	0.400726	0.335203	1.50036	0.684055	3.29079	6.6481	0.758196	0.00596098	0.444852
SLC5A2 (SGLT2i)	Stroke (GCST90104539)	Weighted median	12	0.184047	0.176388	0.296754	1.20207	0.850719	1.69854
SLC5A2 (SGLT2i)	Stroke (GCST90104539)	Inverse variance weighted	12	0.105782	0.135632	0.435439	1.11158	0.852095	1.45008	7.28076	0.775913
SLC5A2 (SGLT2i)	Stroke (GCST90104539)	Inverse variance weighted (fixed effects)	12	0.105782	0.135632	0.435439	1.11158	0.852095	1.45008
SLC5A2 (SGLT2i)	Stroke (GCST90104539)	Simple mode	12	0.118454	0.304567	0.704755	1.12575	0.619713	2.04502
SLC5A2 (SGLT2i)	Stroke (GCST90104539)	Weighted mode	12	0.291245	0.233315	0.237841	1.33809	0.847001	2.11392
SLC5A2 (SGLT2i)	VTE (GCST90038607)	MR Egger	13	-0.0206217	0.0178573	0.272641	0.979589	0.945897	1.01448	8.26337	0.689535	-0.000629069	0.0856826
SLC5A2 (SGLT2i)	VTE (GCST90038607)	Weighted median	13	0.015113	0.00872076	0.0830972	1.01523	0.998022	1.03273
SLC5A2 (SGLT2i)	VTE (GCST90038607)	Inverse variance weighted	13	0.0110337	0.00614345	0.072494	1.01109	0.998993	1.02334	11.8276	0.459621
SLC5A2 (SGLT2i)	VTE (GCST90038607)	Inverse variance weighted (fixed effects)	13	0.0110337	0.00614345	0.072494	1.01109	0.998993	1.02334
SLC5A2 (SGLT2i)	VTE (GCST90038607)	Simple mode	13	0.015026	0.0146936	0.326662	1.01514	0.986321	1.0448
SLC5A2 (SGLT2i)	VTE (GCST90038607)	Weighted mode	13	0.0158841	0.010971	0.173283	1.01601	0.994397	1.03809
SLC5A2 (SGLT2i)	VTE (finngen_R11_I9_VTE)	MR Egger	13	0.422929	0.579392	0.480675	1.52643	0.490329	4.75187	13.2106	0.279783	0.0256307	0.0366018
SLC5A2 (SGLT2i)	VTE (finngen_R11_I9_VTE)	Weighted median	13	-0.726585	0.261291	0.0054234	0.483557	0.289756	0.806982
SLC5A2 (SGLT2i)	VTE (finngen_R11_I9_VTE)	Inverse variance weighted	13	-0.874087	0.23063	0.000150651	0.417243	0.265505	0.6557	20.0045	0.0670015
SLC5A2 (SGLT2i)	VTE (finngen_R11_I9_VTE)	Inverse variance weighted (fixed effects)	13	-0.874087	0.178625	9.91049e-07	0.417243	0.293995	0.592158
SLC5A2 (SGLT2i)	VTE (finngen_R11_I9_VTE)	Simple mode	13	-0.925563	0.416177	0.0461086	0.396308	0.175298	0.895963
SLC5A2 (SGLT2i)	VTE (finngen_R11_I9_VTE)	Weighted mode	13	-0.514385	0.306157	0.118755	0.597868	0.328095	1.08946
SLC5A2 (SGLT2i)	VTE (GCST90399744)	MR Egger	13	0.616824	0.541435	0.278805	1.85303	0.641216	5.35503	9.12975	0.609917	0.0173322	0.113906
SLC5A2 (SGLT2i)	VTE (GCST90399744)	Weighted median	13	-0.283418	0.261198	0.27789	0.753205	0.451416	1.25675
SLC5A2 (SGLT2i)	VTE (GCST90399744)	Inverse variance weighted	13	-0.255941	0.187352	0.171908	0.774187	0.536252	1.1177	12.0789	0.439361
SLC5A2 (SGLT2i)	VTE (GCST90399744)	Inverse variance weighted (fixed effects)	13	-0.255941	0.186739	0.170505	0.774187	0.536897	1.11635
SLC5A2 (SGLT2i)	VTE (GCST90399744)	Simple mode	13	-0.189729	0.443524	0.676392	0.827184	0.34679	1.97305
SLC5A2 (SGLT2i)	VTE (GCST90399744)	Weighted mode	13	-0.31667	0.395115	0.438446	0.728571	0.335848	1.58052
SLC29A1 (TZDs)	AF (GCST90038689)	MR Egger	7	0.0198518	0.0185411	0.333245	1.02005	0.983647	1.0578	7.79348	0.16799	7.29583e-05	0.833431
SLC29A1 (TZDs)	AF (GCST90038689)	Weighted median	7	0.0192224	0.00578854	0.000897721	1.01941	1.00791	1.03104
SLC29A1 (TZDs)	AF (GCST90038689)	Inverse variance weighted	7	0.0159182	0.00489875	0.0011563	1.01605	1.00634	1.02585	7.86999	0.247784
SLC29A1 (TZDs)	AF (GCST90038689)	Inverse variance weighted (fixed effects)	7	0.0159182	0.00427734	0.000198025	1.01605	1.00756	1.0246
SLC29A1 (TZDs)	AF (GCST90038689)	Simple mode	7	0.022616	0.00924367	0.0500179	1.02287	1.00451	1.04157
SLC29A1 (TZDs)	AF (GCST90038689)	Weighted mode	7	0.0185164	0.00776237	0.0543657	1.01869	1.00331	1.03431
SLC29A1 (TZDs)	AF (finngen_R11_I9_AF)	MR Egger	7	0.462089	0.68596	0.53042	1.58739	0.413791	6.08953	4.62171	0.463766	0.00369401	0.781141
SLC29A1 (TZDs)	AF (finngen_R11_I9_AF)	Weighted median	7	0.18839	0.260976	0.470375	1.2073	0.723885	2.01356
SLC29A1 (TZDs)	AF (finngen_R11_I9_AF)	Inverse variance weighted	7	0.270357	0.207242	0.192047	1.31043	0.872985	1.96708	4.70768	0.581814
SLC29A1 (TZDs)	AF (finngen_R11_I9_AF)	Inverse variance weighted (fixed effects)	7	0.270357	0.207242	0.192047	1.31043	0.872985	1.96708
SLC29A1 (TZDs)	AF (finngen_R11_I9_AF)	Simple mode	7	0.26575	0.404872	0.535925	1.30441	0.589902	2.88435
SLC29A1 (TZDs)	AF (finngen_R11_I9_AF)	Weighted mode	7	0.229263	0.364473	0.552512	1.25767	0.615633	2.56929
SLC29A1 (TZDs)	AF (GCST006414)	MR Egger	7	1.54564	0.673781	0.0702986	4.69098	1.25236	17.571	6.39825	0.269372	0.0236755	0.103327
SLC29A1 (TZDs)	AF (GCST006414)	Weighted median	7	0.411262	0.228053	0.0713319	1.50872	0.964908	2.35902
SLC29A1 (TZDs)	AF (GCST006414)	Inverse variance weighted	7	0.260297	0.233583	0.265122	1.29732	0.820759	2.05058	11.4628	0.0750834
SLC29A1 (TZDs)	AF (GCST006414)	Inverse variance weighted (fixed effects)	7	0.260297	0.168994	0.123494	1.29732	0.931526	1.80674
SLC29A1 (TZDs)	AF (GCST006414)	Simple mode	7	0.351797	0.313506	0.304692	1.42162	0.768992	2.62812
SLC29A1 (TZDs)	AF (GCST006414)	Weighted mode	7	0.52122	0.293521	0.126116	1.68408	0.947356	2.99373
SLC29A1 (TZDs)	CAD (GCST008370)	MR Egger	7	-1.95656	1.7429	0.312608	0.141344	0.00464183	4.30396	26.2314	8.04711e-05	-0.0175423	0.595973
SLC29A1 (TZDs)	CAD (GCST008370)	Weighted median	7	-1.4867	0.319638	3.30009e-06	0.226118	0.120852	0.423073
SLC29A1 (TZDs)	CAD (GCST008370)	Inverse variance weighted	7	-1.01245	0.474083	0.0327121	0.363328	0.143467	0.920122	27.9109	9.76621e-05
SLC29A1 (TZDs)	CAD (GCST008370)	Inverse variance weighted (fixed effects)	7	-1.01245	0.219807	4.10335e-06	0.363328	0.236154	0.558988
SLC29A1 (TZDs)	CAD (GCST008370)	Simple mode	7	-1.59813	0.393902	0.00667177	0.202275	0.0934642	0.437761
SLC29A1 (TZDs)	CAD (GCST008370)	Weighted mode	7	-1.69909	0.33145	0.00216499	0.182851	0.0954907	0.350132
SLC29A1 (TZDs)	CAD (finngen_R11_I9_CHD)	MR Egger	7	-1.3428	1.1171	0.283167	0.261114	0.0292373	2.33197	19.7177	0.00141167	-0.0133174	0.544489
SLC29A1 (TZDs)	CAD (finngen_R11_I9_CHD)	Weighted median	7	-0.892457	0.234324	0.000139727	0.409648	0.258792	0.648442
SLC29A1 (TZDs)	CAD (finngen_R11_I9_CHD)	Inverse variance weighted	7	-0.650724	0.320362	0.0422328	0.521668	0.278418	0.977443	21.3828	0.00156547
SLC29A1 (TZDs)	CAD (finngen_R11_I9_CHD)	Inverse variance weighted (fixed effects)	7	-0.650724	0.169701	0.000125797	0.521668	0.374061	0.727522
SLC29A1 (TZDs)	CAD (finngen_R11_I9_CHD)	Simple mode	7	-0.911221	0.411196	0.0685723	0.402033	0.179574	0.900076
SLC29A1 (TZDs)	CAD (finngen_R11_I9_CHD)	Weighted mode	7	-1.00693	0.256766	0.00778777	0.365338	0.220867	0.604309
SLC29A1 (TZDs)	CAD (GCST005195)	MR Egger	7	-1.93662	1.40963	0.227881	0.144191	0.00909992	2.28474	27.9969	3.64502e-05	-0.0143375	0.591476
SLC29A1 (TZDs)	CAD (GCST005195)	Weighted median	7	-1.54195	0.260951	3.44237e-09	0.213963	0.128296	0.356832
SLC29A1 (TZDs)	CAD (GCST005195)	Inverse variance weighted	7	-1.16312	0.382225	0.00234217	0.31251	0.147743	0.661029	29.835	4.22511e-05
SLC29A1 (TZDs)	CAD (GCST005195)	Inverse variance weighted (fixed effects)	7	-1.16312	0.171408	1.15554e-11	0.31251	0.223336	0.43729
SLC29A1 (TZDs)	CAD (GCST005195)	Simple mode	7	-1.70441	0.334704	0.00223832	0.18188	0.0943798	0.350502
SLC29A1 (TZDs)	CAD (GCST005195)	Weighted mode	7	-1.74287	0.28772	0.000917391	0.175018	0.0995797	0.307606
SLC29A1 (TZDs)	CKD (GCST90044223)	MR Egger	7	2.46195	5.26074	0.659484	11.7277	0.000390101	352573	3.73667	0.587917	0.0792168	0.433409
SLC29A1 (TZDs)	CKD (GCST90044223)	Weighted median	7	-2.71376	1.97387	0.169181	0.0662874	0.00138432	3.17413
SLC29A1 (TZDs)	CKD (GCST90044223)	Inverse variance weighted	7	-1.83352	1.4909	0.218769	0.159849	0.00860254	2.97026	4.46159	0.614469
SLC29A1 (TZDs)	CKD (GCST90044223)	Inverse variance weighted (fixed effects)	7	-1.83352	1.4909	0.218769	0.159849	0.00860254	2.97026
SLC29A1 (TZDs)	CKD (GCST90044223)	Simple mode	7	-4.73515	3.07284	0.174258	0.00878116	2.12763e-05	3.62416
SLC29A1 (TZDs)	CKD (GCST90044223)	Weighted mode	7	-4.40754	3.04357	0.197738	0.0121851	3.12674e-05	4.74864
SLC29A1 (TZDs)	CKD (finngen_R11_N14_CHRONKIDNEYDIS)	MR Egger	7	0.354098	1.13938	0.768505	1.42489	0.152731	13.2935	5.99617	0.306591	0.00390046	0.85928
SLC29A1 (TZDs)	CKD (finngen_R11_N14_CHRONKIDNEYDIS)	Weighted median	7	0.341462	0.418077	0.414075	1.407	0.620041	3.19278
SLC29A1 (TZDs)	CKD (finngen_R11_N14_CHRONKIDNEYDIS)	Inverse variance weighted	7	0.15135	0.314815	0.630689	1.1634	0.627703	2.15629	6.03795	0.418953
SLC29A1 (TZDs)	CKD (finngen_R11_N14_CHRONKIDNEYDIS)	Inverse variance weighted (fixed effects)	7	0.15135	0.313825	0.62961	1.1634	0.628923	2.1521
SLC29A1 (TZDs)	CKD (finngen_R11_N14_CHRONKIDNEYDIS)	Simple mode	7	0.0686374	0.647849	0.919078	1.07105	0.300849	3.81302
SLC29A1 (TZDs)	CKD (finngen_R11_N14_CHRONKIDNEYDIS)	Weighted mode	7	0.350301	0.509318	0.51728	1.4195	0.523111	3.8519
SLC29A1 (TZDs)	CKD (GCST008065)	MR Egger	7	-1.05094	1.5953	0.539166	0.349609	0.0153332	7.97136	16.4166	0.00575015	-0.010255	0.725394
SLC29A1 (TZDs)	CKD (GCST008065)	Weighted median	7	-0.778196	0.322327	0.0157653	0.459234	0.244154	0.863782
SLC29A1 (TZDs)	CKD (GCST008065)	Inverse variance weighted	7	-0.480825	0.405077	0.235229	0.618273	0.279494	1.36769	16.87	0.009773
SLC29A1 (TZDs)	CKD (GCST008065)	Inverse variance weighted (fixed effects)	7	-0.480825	0.241577	0.0465512	0.618273	0.385076	0.992692
SLC29A1 (TZDs)	CKD (GCST008065)	Simple mode	7	-0.981761	0.452777	0.0732324	0.374651	0.154247	0.909993
SLC29A1 (TZDs)	CKD (GCST008065)	Weighted mode	7	-0.901859	0.3774	0.054051	0.405815	0.193677	0.850309
SLC29A1 (TZDs)	HF (GCST90043986)	MR Egger	7	5.76163	4.32088	0.239907	317.866	0.0667166	1.51445e+06	6.1498	0.291915	0.112876	0.199724
SLC29A1 (TZDs)	HF (GCST90043986)	Weighted median	7	-0.199399	1.41046	0.887576	0.819223	0.0516174	13.0019
SLC29A1 (TZDs)	HF (GCST90043986)	Inverse variance weighted	7	-0.358701	1.33919	0.788815	0.698583	0.0506149	9.6418	8.83284	0.183199
SLC29A1 (TZDs)	HF (GCST90043986)	Inverse variance weighted (fixed effects)	7	-0.358701	1.10374	0.745191	0.698583	0.0802963	6.07772
SLC29A1 (TZDs)	HF (GCST90043986)	Simple mode	7	-0.0183214	2.0226	0.993066	0.981845	0.0186368	51.7268
SLC29A1 (TZDs)	HF (GCST90043986)	Weighted mode	7	-0.0920289	1.59204	0.95578	0.912079	0.0402589	20.6635
SLC29A1 (TZDs)	HF (finngen_R11_I9_HEARTFAIL)	MR Egger	7	0.167164	0.739768	0.830173	1.18195	0.277265	5.03851	6.36915	0.271938	-0.00528899	0.712942
SLC29A1 (TZDs)	HF (finngen_R11_I9_HEARTFAIL)	Weighted median	7	0.317493	0.248105	0.200661	1.37368	0.844683	2.23397
SLC29A1 (TZDs)	HF (finngen_R11_I9_HEARTFAIL)	Inverse variance weighted	7	0.441859	0.206959	0.0327604	1.5556	1.03688	2.3338	6.5624	0.363216
SLC29A1 (TZDs)	HF (finngen_R11_I9_HEARTFAIL)	Inverse variance weighted (fixed effects)	7	0.441859	0.197892	0.0255603	1.5556	1.05547	2.29269
SLC29A1 (TZDs)	HF (finngen_R11_I9_HEARTFAIL)	Simple mode	7	0.230113	0.351402	0.536849	1.25874	0.632146	2.50643
SLC29A1 (TZDs)	HF (finngen_R11_I9_HEARTFAIL)	Weighted mode	7	0.252471	0.318551	0.458217	1.2872	0.689431	2.40327
SLC29A1 (TZDs)	HF (GCST90399713)	MR Egger	7	0.614235	0.664112	0.397463	1.84824	0.50287	6.79302	6.19849	0.287381	0.00451887	0.721124
SLC29A1 (TZDs)	HF (GCST90399713)	Weighted median	7	0.183339	0.239718	0.444384	1.20122	0.750881	1.92165
SLC29A1 (TZDs)	HF (GCST90399713)	Inverse variance weighted	7	0.374257	0.179161	0.0367131	1.45391	1.02337	2.06558	6.37539	0.382478
SLC29A1 (TZDs)	HF (GCST90399713)	Inverse variance weighted (fixed effects)	7	0.374257	0.173806	0.0312954	1.45391	1.03417	2.04402
SLC29A1 (TZDs)	HF (GCST90399713)	Simple mode	7	0.0538454	0.404843	0.898539	1.05532	0.477282	2.33343
SLC29A1 (TZDs)	HF (GCST90399713)	Weighted mode	7	0.0538454	0.411601	0.900194	1.05532	0.471002	2.36454
SLC29A1 (TZDs)	MetS (GCST009602)	MR Egger	7	-3.87741	1.63659	0.0640158	0.0207043	0.000837467	0.511862	42.8261	4.00749e-08	-0.039496	0.232083
SLC29A1 (TZDs)	MetS (GCST009602)	Weighted median	7	-0.592064	0.359878	0.0999327	0.553184	0.273234	1.11996
SLC29A1 (TZDs)	MetS (GCST009602)	Inverse variance weighted	7	-1.74659	0.503212	0.000518734	0.174367	0.0650311	0.467527	58.6569	8.43264e-11
SLC29A1 (TZDs)	MetS (GCST009602)	Inverse variance weighted (fixed effects)	7	-1.74659	0.160941	1.94307e-27	0.174367	0.127194	0.239034
SLC29A1 (TZDs)	MetS (GCST009602)	Simple mode	7	-0.435634	0.332755	0.238375	0.646854	0.336946	1.2418
SLC29A1 (TZDs)	MetS (GCST009602)	Weighted mode	7	-0.42656	0.299935	0.204816	0.652751	0.362608	1.17505
SLC29A1 (TZDs)	MetS (GCST90086073)	MR Egger	7	1.16241	1.61025	0.502704	3.19764	0.136193	75.0766	4.86463	0.432624	0.0238884	0.458885
SLC29A1 (TZDs)	MetS (GCST90086073)	Weighted median	7	0.52947	0.684007	0.438889	1.69803	0.444332	6.4891
SLC29A1 (TZDs)	MetS (GCST90086073)	Inverse variance weighted	7	-0.0574437	0.529342	0.913584	0.944175	0.334555	2.66463	5.50805	0.480484
SLC29A1 (TZDs)	MetS (GCST90086073)	Inverse variance weighted (fixed effects)	7	-0.0574437	0.529342	0.913584	0.944175	0.334555	2.66463
SLC29A1 (TZDs)	MetS (GCST90086073)	Simple mode	7	0.925539	1.09949	0.43217	2.52323	0.292452	21.7699
SLC29A1 (TZDs)	MetS (GCST90086073)	Weighted mode	7	0.740873	0.854493	0.419243	2.09777	0.393005	11.1974
SLC29A1 (TZDs)	MI (ukb-a-533)	MR Egger	7	0.010641	0.0365296	0.78252	1.0107	0.940864	1.08572	13.5723	0.0185672	-0.000144422	0.832883
SLC29A1 (TZDs)	MI (ukb-a-533)	Weighted median	7	0.0206068	0.00791628	0.00923854	1.02082	1.0051	1.03678
SLC29A1 (TZDs)	MI (ukb-a-533)	Inverse variance weighted	7	0.0184148	0.00968322	0.0572076	1.01859	0.999436	1.0381	13.7064	0.0330933
SLC29A1 (TZDs)	MI (ukb-a-533)	Inverse variance weighted (fixed effects)	7	0.0184148	0.00640669	0.00404916	1.01859	1.00587	1.03146
SLC29A1 (TZDs)	MI (ukb-a-533)	Simple mode	7	0.0175998	0.0107287	0.152023	1.01776	0.996577	1.03938
SLC29A1 (TZDs)	MI (ukb-a-533)	Weighted mode	7	0.0206648	0.00901364	0.0617228	1.02088	1.003	1.03908
SLC29A1 (TZDs)	MI (finngen_R11_I9_MI_STRICT)	MR Egger	7	-0.673043	1.11523	0.572506	0.510154	0.057332	4.53947	11.5871	0.0409057	-0.0038458	0.858396
SLC29A1 (TZDs)	MI (finngen_R11_I9_MI_STRICT)	Weighted median	7	-0.662719	0.288968	0.0218252	0.515448	0.292557	0.908154
SLC29A1 (TZDs)	MI (finngen_R11_I9_MI_STRICT)	Inverse variance weighted	7	-0.473356	0.308612	0.125073	0.622908	0.340195	1.14057	11.6688	0.0697782
SLC29A1 (TZDs)	MI (finngen_R11_I9_MI_STRICT)	Inverse variance weighted (fixed effects)	7	-0.473356	0.221297	0.0324349	0.622908	0.403694	0.96116
SLC29A1 (TZDs)	MI (finngen_R11_I9_MI_STRICT)	Simple mode	7	-0.607234	0.448836	0.224838	0.544856	0.22606	1.31322
SLC29A1 (TZDs)	MI (finngen_R11_I9_MI_STRICT)	Weighted mode	7	-0.706509	0.344238	0.0859577	0.493363	0.251273	0.968698
SLC29A1 (TZDs)	MI (GCST011364)	MR Egger	7	-1.18934	1.57029	0.482955	0.304422	0.0140223	6.60895	14.6213	0.0121091	-0.0025102	0.931783
SLC29A1 (TZDs)	MI (GCST011364)	Weighted median	7	-1.24837	0.364095	0.00060648	0.286972	0.140578	0.585818
SLC29A1 (TZDs)	MI (GCST011364)	Inverse variance weighted	7	-1.05401	0.413238	0.0107536	0.348539	0.155059	0.783441	14.645	0.0232051
SLC29A1 (TZDs)	MI (GCST011364)	Inverse variance weighted (fixed effects)	7	-1.05401	0.264503	6.75227e-05	0.348539	0.20754	0.58533
SLC29A1 (TZDs)	MI (GCST011364)	Simple mode	7	-1.33485	0.517936	0.0419237	0.263196	0.0953683	0.726366
SLC29A1 (TZDs)	MI (GCST011364)	Weighted mode	7	-1.33485	0.413023	0.0178674	0.263196	0.117141	0.59136
SLC29A1 (TZDs)	PAD (ukb-d-I9_PAD)	MR Egger	7	0.003336	0.0116517	0.786124	1.00334	0.980688	1.02652	3.54099	0.617195	0.000148971	0.504447
SLC29A1 (TZDs)	PAD (ukb-d-I9_PAD)	Weighted median	7	-0.00446895	0.00422997	0.290741	0.995541	0.987321	1.00383
SLC29A1 (TZDs)	PAD (ukb-d-I9_PAD)	Inverse variance weighted	7	-0.00468208	0.00336597	0.164224	0.995329	0.988784	1.00192	4.05765	0.668875
SLC29A1 (TZDs)	PAD (ukb-d-I9_PAD)	Inverse variance weighted (fixed effects)	7	-0.00468208	0.00336597	0.164224	0.995329	0.988784	1.00192
SLC29A1 (TZDs)	PAD (ukb-d-I9_PAD)	Simple mode	7	-0.00526825	0.0063345	0.437432	0.994746	0.982472	1.00717
SLC29A1 (TZDs)	PAD (ukb-d-I9_PAD)	Weighted mode	7	-0.00560456	0.00531385	0.332167	0.994411	0.984108	1.00482
SLC29A1 (TZDs)	PAD (finngen_R7_I9_PAD)	MR Egger	7	-2.9229	1.37587	0.0870199	0.0537777	0.00362606	0.797571	8.72798	0.120418	-0.0300152	0.28729
SLC29A1 (TZDs)	PAD (finngen_R7_I9_PAD)	Weighted median	7	-1.31689	0.433096	0.00236068	0.267967	0.114663	0.626238
SLC29A1 (TZDs)	PAD (finngen_R7_I9_PAD)	Inverse variance weighted	7	-1.36091	0.428321	0.00148645	0.256427	0.110757	0.593688	11.2019	0.0823322
SLC29A1 (TZDs)	PAD (finngen_R7_I9_PAD)	Inverse variance weighted (fixed effects)	7	-1.36091	0.313471	1.41567e-05	0.256427	0.138718	0.47402
SLC29A1 (TZDs)	PAD (finngen_R7_I9_PAD)	Simple mode	7	-1.15769	0.602358	0.10299	0.314211	0.0964904	1.0232
SLC29A1 (TZDs)	PAD (finngen_R7_I9_PAD)	Weighted mode	7	-1.23878	0.577361	0.0755639	0.289736	0.0934423	0.898384
SLC29A1 (TZDs)	PAD (GCST90018890)	MR Egger	7	-1.80644	1.77721	0.35605	0.164237	0.00504288	5.3489	10.4475	0.0635046	-0.0110729	0.745192
SLC29A1 (TZDs)	PAD (GCST90018890)	Weighted median	7	-1.33509	0.45723	0.0035008	0.263134	0.107393	0.644731
SLC29A1 (TZDs)	PAD (GCST90018890)	Inverse variance weighted	7	-1.22132	0.468145	0.00908476	0.294841	0.117786	0.738042	10.694	0.0983056
SLC29A1 (TZDs)	PAD (GCST90018890)	Inverse variance weighted (fixed effects)	7	-1.22132	0.350659	0.000495971	0.294841	0.148286	0.586239
SLC29A1 (TZDs)	PAD (GCST90018890)	Simple mode	7	-0.158347	0.919944	0.868997	0.853554	0.140656	5.17968
SLC29A1 (TZDs)	PAD (GCST90018890)	Weighted mode	7	-1.87668	0.649093	0.027649	0.153097	0.0428991	0.546371
SLC29A1 (TZDs)	Stroke (GCST90038613)	MR Egger	7	-0.00372699	0.0231785	0.87855	0.99628	0.952032	1.04258	6.33383	0.275077	-0.000136706	0.753307
SLC29A1 (TZDs)	Stroke (GCST90038613)	Weighted median	7	0.00405936	0.00791716	0.60814	1.00407	0.988607	1.01977
SLC29A1 (TZDs)	Stroke (GCST90038613)	Inverse variance weighted	7	0.00364367	0.00616102	0.554247	1.00365	0.991604	1.01584	6.47352	0.372285
SLC29A1 (TZDs)	Stroke (GCST90038613)	Inverse variance weighted (fixed effects)	7	0.00364367	0.00593141	0.539016	1.00365	0.99205	1.01539
SLC29A1 (TZDs)	Stroke (GCST90038613)	Simple mode	7	-0.00287923	0.0120111	0.81853	0.997125	0.973925	1.02088
SLC29A1 (TZDs)	Stroke (GCST90038613)	Weighted mode	7	0.000745713	0.00982347	0.941957	1.00075	0.981662	1.0202
SLC29A1 (TZDs)	Stroke (finngen_R11_C_STROKE)	MR Egger	7	-1.08072	0.73456	0.201192	0.33935	0.0804225	1.43192	7.94844	0.1591	-0.013647	0.358144
SLC29A1 (TZDs)	Stroke (finngen_R11_C_STROKE)	Weighted median	7	-0.694003	0.228847	0.00242456	0.499572	0.319006	0.782343
SLC29A1 (TZDs)	Stroke (finngen_R11_C_STROKE)	Inverse variance weighted	7	-0.372349	0.222332	0.0939848	0.689114	0.445695	1.06548	9.57527	0.143716
SLC29A1 (TZDs)	Stroke (finngen_R11_C_STROKE)	Inverse variance weighted (fixed effects)	7	-0.372349	0.175996	0.034373	0.689114	0.488068	0.972975
SLC29A1 (TZDs)	Stroke (finngen_R11_C_STROKE)	Simple mode	7	-0.598961	0.35239	0.140095	0.549382	0.275369	1.09606
SLC29A1 (TZDs)	Stroke (finngen_R11_C_STROKE)	Weighted mode	7	-0.667452	0.281257	0.0552858	0.513014	0.29561	0.890307
SLC29A1 (TZDs)	Stroke (GCST90104539)	MR Egger	7	-0.853032	0.801864	0.336069	0.426121	0.0885059	2.0516	9.45861	0.0921116	-0.0145485	0.35524
SLC29A1 (TZDs)	Stroke (GCST90104539)	Weighted median	7	-0.273067	0.240065	0.255343	0.761042	0.475402	1.21831
SLC29A1 (TZDs)	Stroke (GCST90104539)	Inverse variance weighted	7	-0.0733567	0.239008	0.758903	0.929269	0.581693	1.48453	11.4203	0.0762232
SLC29A1 (TZDs)	Stroke (GCST90104539)	Inverse variance weighted (fixed effects)	7	-0.0733567	0.173241	0.671976	0.929269	0.661723	1.30499
SLC29A1 (TZDs)	Stroke (GCST90104539)	Simple mode	7	-0.150691	0.415111	0.72904	0.860113	0.381247	1.94046
SLC29A1 (TZDs)	Stroke (GCST90104539)	Weighted mode	7	-0.393273	0.271784	0.198045	0.674845	0.396147	1.14961
SLC29A1 (TZDs)	VTE (GCST90038607)	MR Egger	7	0.00893098	0.0272868	0.7567	1.00897	0.956427	1.0644	3.75149	0.585721	-2.12961e-05	0.966652
SLC29A1 (TZDs)	VTE (GCST90038607)	Weighted median	7	0.00363461	0.0101809	0.721088	1.00364	0.983813	1.02387
SLC29A1 (TZDs)	VTE (GCST90038607)	Inverse variance weighted	7	0.0100792	0.00785911	0.199672	1.01013	0.994689	1.02581	3.75342	0.710004
SLC29A1 (TZDs)	VTE (GCST90038607)	Inverse variance weighted (fixed effects)	7	0.0100792	0.00785911	0.199672	1.01013	0.994689	1.02581
SLC29A1 (TZDs)	VTE (GCST90038607)	Simple mode	7	-0.00164239	0.0152909	0.917965	0.998359	0.968882	1.02873
SLC29A1 (TZDs)	VTE (GCST90038607)	Weighted mode	7	0.00111273	0.0128481	0.933802	1.00111	0.976218	1.02664
SLC29A1 (TZDs)	VTE (finngen_R11_I9_VTE)	MR Egger	7	0.418066	0.747231	0.599964	1.51902	0.351162	6.57082	5.24601	0.3866	-0.000605307	0.9665
SLC29A1 (TZDs)	VTE (finngen_R11_I9_VTE)	Weighted median	7	0.460968	0.283287	0.103693	1.58561	0.910032	2.76271
SLC29A1 (TZDs)	VTE (finngen_R11_I9_VTE)	Inverse variance weighted	7	0.449512	0.220146	0.0411629	1.56755	1.01819	2.41331	5.24806	0.512414
SLC29A1 (TZDs)	VTE (finngen_R11_I9_VTE)	Inverse variance weighted (fixed effects)	7	0.449512	0.220146	0.0411629	1.56755	1.01819	2.41331
SLC29A1 (TZDs)	VTE (finngen_R11_I9_VTE)	Simple mode	7	0.438407	0.412129	0.328362	1.55024	0.691173	3.47703
SLC29A1 (TZDs)	VTE (finngen_R11_I9_VTE)	Weighted mode	7	0.509063	0.354858	0.201414	1.66373	0.829892	3.33537
SLC29A1 (TZDs)	VTE (GCST90399744)	MR Egger	7	0.0341704	0.803552	0.967727	1.03476	0.214212	4.99847	3.98539	0.551522	-0.00400479	0.792171
SLC29A1 (TZDs)	VTE (GCST90399744)	Weighted median	7	0.177681	0.305165	0.560403	1.19444	0.656755	2.17234
SLC29A1 (TZDs)	VTE (GCST90399744)	Inverse variance weighted	7	0.248056	0.231496	0.283929	1.28153	0.814097	2.01735	4.06265	0.668199
SLC29A1 (TZDs)	VTE (GCST90399744)	Inverse variance weighted (fixed effects)	7	0.248056	0.231496	0.283929	1.28153	0.814097	2.01735
SLC29A1 (TZDs)	VTE (GCST90399744)	Simple mode	7	0.685251	0.496343	0.216629	1.98427	0.750076	5.24924
SLC29A1 (TZDs)	VTE (GCST90399744)	Weighted mode	7	0.661132	0.469486	0.208718	1.93698	0.771776	4.86139
Target genes selected based on gene expression levels
INSR (Insulin)	AF (GCST90038689)	MR Egger	11	-0.000633247	0.00264283	0.816001	0.999367	0.994204	1.00456	18.3623	0.0311949	6.96276e-05	0.826483
INSR (Insulin)	AF (GCST90038689)	Weighted median	11	-0.00105922	0.000903016	0.240803	0.998941	0.997175	1.00071
INSR (Insulin)	AF (GCST90038689)	Inverse variance weighted	11	-7.05e-05	0.000833138	0.932581	0.99993	0.998298	1.00156	18.4663	0.0475895
INSR (Insulin)	AF (GCST90038689)	Inverse variance weighted (fixed effects)	11	-7.05e-05	0.000613094	0.908476	0.99993	0.998729	1.00113
INSR (Insulin)	AF (GCST90038689)	Simple mode	11	-0.00187424	0.00147536	0.232716	0.998128	0.995245	1.00102
INSR (Insulin)	AF (GCST90038689)	Weighted mode	11	-0.00177132	0.00143301	0.244674	0.99823	0.99543	1.00104
INSR (Insulin)	AF (finngen_R11_I9_AF)	MR Egger	11	0.0818621	0.13032	0.545506	1.08531	0.840662	1.40114	15.8327	0.0704589	-0.0121824	0.446577
INSR (Insulin)	AF (finngen_R11_I9_AF)	Weighted median	11	0.0216378	0.0445699	0.627336	1.02187	0.936394	1.11516
INSR (Insulin)	AF (finngen_R11_I9_AF)	Inverse variance weighted	11	-0.0164637	0.0407156	0.685949	0.983671	0.908222	1.06539	16.947	0.0755442
INSR (Insulin)	AF (finngen_R11_I9_AF)	Inverse variance weighted (fixed effects)	11	-0.0164637	0.0312762	0.598612	0.983671	0.925182	1.04586
INSR (Insulin)	AF (finngen_R11_I9_AF)	Simple mode	11	0.0285011	0.075918	0.715189	1.02891	0.886656	1.19399
INSR (Insulin)	AF (finngen_R11_I9_AF)	Weighted mode	11	0.0430627	0.0668337	0.533864	1.044	0.915824	1.19012
INSR (Insulin)	AF (GCST006414)	MR Egger	11	0.0721637	0.0820967	0.402255	1.07483	0.915078	1.26247	10.1677	0.337077	-0.0171782	0.10121
INSR (Insulin)	AF (GCST006414)	Weighted median	11	-0.0995525	0.0370512	0.00721204	0.905242	0.841834	0.973427
INSR (Insulin)	AF (GCST006414)	Inverse variance weighted	11	-0.0694536	0.0298373	0.0199256	0.932903	0.879911	0.989087	13.9327	0.176082
INSR (Insulin)	AF (GCST006414)	Inverse variance weighted (fixed effects)	11	-0.0694536	0.0252779	0.00600329	0.932903	0.887809	0.980288
INSR (Insulin)	AF (GCST006414)	Simple mode	11	-0.127477	0.0602109	0.060309	0.880313	0.782321	0.990581
INSR (Insulin)	AF (GCST006414)	Weighted mode	11	-0.118404	0.05009	0.0396938	0.888337	0.805268	0.979976
INSR (Insulin)	CAD (GCST008370)	MR Egger	11	-0.100863	0.1143	0.400492	0.904057	0.722606	1.13107	13.0846	0.158817	0.00906356	0.514665
INSR (Insulin)	CAD (GCST008370)	Weighted median	11	0.014677	0.0418349	0.725714	1.01479	0.934897	1.1015
INSR (Insulin)	CAD (GCST008370)	Inverse variance weighted	11	-0.0277586	0.037003	0.453153	0.972623	0.90458	1.04578	13.7534	0.184541
INSR (Insulin)	CAD (GCST008370)	Inverse variance weighted (fixed effects)	11	-0.0277586	0.0315524	0.378989	0.972623	0.914296	1.03467
INSR (Insulin)	CAD (GCST008370)	Simple mode	11	-0.0262963	0.0677601	0.70609	0.974046	0.852906	1.11239
INSR (Insulin)	CAD (GCST008370)	Weighted mode	11	0.0410334	0.0577718	0.493769	1.04189	0.930345	1.1668
INSR (Insulin)	CAD (finngen_R11_I9_CHD)	MR Egger	11	0.154603	0.0952029	0.138837	1.16719	0.968512	1.40664	12.6688	0.178172	-0.0243175	0.0577931
INSR (Insulin)	CAD (finngen_R11_I9_CHD)	Weighted median	11	-0.0624783	0.0352357	0.0762032	0.939433	0.876744	1.00661
INSR (Insulin)	CAD (finngen_R11_I9_CHD)	Inverse variance weighted	11	-0.0415442	0.0355063	0.24198	0.959307	0.894817	1.02845	19.3181	0.0364037
INSR (Insulin)	CAD (finngen_R11_I9_CHD)	Inverse variance weighted (fixed effects)	11	-0.0415442	0.025546	0.103897	0.959307	0.912457	1.00856
INSR (Insulin)	CAD (finngen_R11_I9_CHD)	Simple mode	11	-0.0953857	0.0515754	0.0941312	0.909022	0.821623	1.00572
INSR (Insulin)	CAD (finngen_R11_I9_CHD)	Weighted mode	11	-0.0854416	0.0486781	0.109747	0.918107	0.83456	1.01002
INSR (Insulin)	CAD (GCST005195)	MR Egger	11	-0.100023	0.0742873	0.211089	0.904817	0.782215	1.04663	4.17799	0.899312	0.013731	0.147642
INSR (Insulin)	CAD (GCST005195)	Weighted median	11	0.0282378	0.0311723	0.365009	1.02864	0.967674	1.09345
INSR (Insulin)	CAD (GCST005195)	Inverse variance weighted	11	0.0110255	0.0245766	0.653706	1.01109	0.963537	1.06098	6.6872	0.754608
INSR (Insulin)	CAD (GCST005195)	Inverse variance weighted (fixed effects)	11	0.0110255	0.0245766	0.653706	1.01109	0.963537	1.06098
INSR (Insulin)	CAD (GCST005195)	Simple mode	11	0.0569192	0.0514208	0.29424	1.05857	0.957083	1.17082
INSR (Insulin)	CAD (GCST005195)	Weighted mode	11	0.0516423	0.0544644	0.365385	1.053	0.946383	1.17163
INSR (Insulin)	CKD (GCST90044223)	MR Egger	10	0.248273	0.696263	0.730629	1.28181	0.327456	5.01758	5.91856	0.656354	-0.0123405	0.889541
INSR (Insulin)	CKD (GCST90044223)	Weighted median	10	0.216536	0.286345	0.449525	1.24177	0.708433	2.17662
INSR (Insulin)	CKD (GCST90044223)	Inverse variance weighted	10	0.153488	0.218442	0.482275	1.16589	0.759832	1.78896	5.93912	0.745996
INSR (Insulin)	CKD (GCST90044223)	Inverse variance weighted (fixed effects)	10	0.153488	0.218442	0.482275	1.16589	0.759832	1.78896
INSR (Insulin)	CKD (GCST90044223)	Simple mode	10	0.13	0.415781	0.761659	1.13883	0.504125	2.57263
INSR (Insulin)	CKD (GCST90044223)	Weighted mode	10	0.13	0.401422	0.753452	1.13883	0.518514	2.50124
INSR (Insulin)	CKD (finngen_R11_N14_CHRONKIDNEYDIS)	MR Egger	11	-0.0124152	0.194887	0.950598	0.987662	0.674088	1.4471	15.4481	0.0793406	-0.00464012	0.843652
INSR (Insulin)	CKD (finngen_R11_N14_CHRONKIDNEYDIS)	Weighted median	11	-0.0356059	0.0652975	0.585556	0.965021	0.849091	1.09678
INSR (Insulin)	CKD (finngen_R11_N14_CHRONKIDNEYDIS)	Inverse variance weighted	11	-0.0499226	0.0589403	0.396994	0.951303	0.847516	1.0678	15.5188	0.11426
INSR (Insulin)	CKD (finngen_R11_N14_CHRONKIDNEYDIS)	Inverse variance weighted (fixed effects)	11	-0.0499226	0.0473133	0.291357	0.951303	0.867052	1.04374
INSR (Insulin)	CKD (finngen_R11_N14_CHRONKIDNEYDIS)	Simple mode	11	0.0672679	0.097205	0.504674	1.06958	0.884039	1.29407
INSR (Insulin)	CKD (finngen_R11_N14_CHRONKIDNEYDIS)	Weighted mode	11	-0.0983179	0.0934491	0.317512	0.906361	0.754667	1.08855
INSR (Insulin)	CKD (GCST008065)	MR Egger	11	-0.0184002	0.132405	0.892534	0.981768	0.757362	1.27266	12.474	0.187889	0.00771966	0.617781
INSR (Insulin)	CKD (GCST008065)	Weighted median	11	0.0525378	0.0501065	0.294398	1.05394	0.955356	1.1627
INSR (Insulin)	CKD (GCST008065)	Inverse variance weighted	11	0.0462575	0.0416919	0.267211	1.04734	0.965163	1.13652	12.8441	0.232521
INSR (Insulin)	CKD (GCST008065)	Inverse variance weighted (fixed effects)	11	0.0462575	0.0367875	0.2086	1.04734	0.974485	1.12565
INSR (Insulin)	CKD (GCST008065)	Simple mode	11	0.0671205	0.0801286	0.421791	1.06942	0.913994	1.25129
INSR (Insulin)	CKD (GCST008065)	Weighted mode	11	0.0591513	0.0778349	0.464819	1.06094	0.910824	1.23579
INSR (Insulin)	HF (GCST90043986)	MR Egger	10	-0.77357	0.563796	0.20728	0.461363	0.152802	1.39302	9.56709	0.296733	0.101328	0.184052
INSR (Insulin)	HF (GCST90043986)	Weighted median	10	-0.25825	0.224556	0.250123	0.772402	0.497391	1.19947
INSR (Insulin)	HF (GCST90043986)	Inverse variance weighted	10	0.00475212	0.187495	0.97978	1.00476	0.695769	1.45098	12.095	0.208008
INSR (Insulin)	HF (GCST90043986)	Inverse variance weighted (fixed effects)	10	0.00475212	0.161737	0.97656	1.00476	0.731797	1.37955
INSR (Insulin)	HF (GCST90043986)	Simple mode	10	-0.334669	0.346174	0.35892	0.715575	0.363066	1.41034
INSR (Insulin)	HF (GCST90043986)	Weighted mode	10	-0.334669	0.313195	0.313088	0.715575	0.387309	1.32206
INSR (Insulin)	HF (finngen_R11_I9_HEARTFAIL)	MR Egger	11	-0.0341795	0.0936215	0.723482	0.966398	0.804385	1.16104	4.61349	0.866617	0.0131502	0.262376
INSR (Insulin)	HF (finngen_R11_I9_HEARTFAIL)	Weighted median	11	0.0724134	0.0377558	0.0551185	1.0751	0.998413	1.15768
INSR (Insulin)	HF (finngen_R11_I9_HEARTFAIL)	Inverse variance weighted	11	0.0719391	0.0297999	0.0157754	1.07459	1.01362	1.13922	6.04313	0.811627
INSR (Insulin)	HF (finngen_R11_I9_HEARTFAIL)	Inverse variance weighted (fixed effects)	11	0.0719391	0.0297999	0.0157754	1.07459	1.01362	1.13922
INSR (Insulin)	HF (finngen_R11_I9_HEARTFAIL)	Simple mode	11	0.0820303	0.0625289	0.218878	1.08549	0.960284	1.22702
INSR (Insulin)	HF (finngen_R11_I9_HEARTFAIL)	Weighted mode	11	0.0885081	0.0523742	0.121926	1.09254	0.985954	1.21066
INSR (Insulin)	HF (GCST90399713)	MR Egger	11	-0.0356495	0.0806485	0.668895	0.964978	0.823888	1.13023	7.31857	0.603989	0.00452484	0.641853
INSR (Insulin)	HF (GCST90399713)	Weighted median	11	-0.00303673	0.0351578	0.931169	0.996968	0.930581	1.06809
INSR (Insulin)	HF (GCST90399713)	Inverse variance weighted	11	0.00107305	0.0260857	0.967188	1.00107	0.951177	1.05359	7.55013	0.672687
INSR (Insulin)	HF (GCST90399713)	Inverse variance weighted (fixed effects)	11	0.00107305	0.0260857	0.967188	1.00107	0.951177	1.05359
INSR (Insulin)	HF (GCST90399713)	Simple mode	11	-0.00673249	0.0567814	0.907965	0.99329	0.888675	1.11022
INSR (Insulin)	HF (GCST90399713)	Weighted mode	11	-0.00673249	0.0557362	0.906248	0.99329	0.890497	1.10795
INSR (Insulin)	MetS (GCST009602)	MR Egger	11	-0.0802442	0.0826213	0.356811	0.922891	0.784913	1.08512	12.8145	0.171179	0.0192712	0.0770384
INSR (Insulin)	MetS (GCST009602)	Weighted median	11	0.0790845	0.0349952	0.0238295	1.0823	1.01055	1.15914
INSR (Insulin)	MetS (GCST009602)	Inverse variance weighted	11	0.0752782	0.0313242	0.0162527	1.07818	1.01398	1.14645	18.4876	0.0472753
INSR (Insulin)	MetS (GCST009602)	Inverse variance weighted (fixed effects)	11	0.0752782	0.0230378	0.00108465	1.07818	1.03058	1.12798
INSR (Insulin)	MetS (GCST009602)	Simple mode	11	0.0829258	0.0596033	0.194311	1.08646	0.966671	1.2211
INSR (Insulin)	MetS (GCST009602)	Weighted mode	11	0.0999944	0.0572294	0.111173	1.10516	0.987899	1.23635
INSR (Insulin)	MetS (GCST90086073)	MR Egger	11	-0.0475011	0.178888	0.796579	0.953609	0.671581	1.35407	8.96128	0.440856	0.0131927	0.585703
INSR (Insulin)	MetS (GCST90086073)	Weighted median	11	-0.00620095	0.0831682	0.940565	0.993818	0.844331	1.16977
INSR (Insulin)	MetS (GCST90086073)	Inverse variance weighted	11	0.0477514	0.0600491	0.426493	1.04891	0.932445	1.17992	9.28082	0.505677
INSR (Insulin)	MetS (GCST90086073)	Inverse variance weighted (fixed effects)	11	0.0477514	0.0600491	0.426493	1.04891	0.932445	1.17992
INSR (Insulin)	MetS (GCST90086073)	Simple mode	11	0.0059648	0.124668	0.962781	1.00598	0.7879	1.28443
INSR (Insulin)	MetS (GCST90086073)	Weighted mode	11	1.16662e-05	0.0995668	0.999909	1.00001	0.82272	1.21551
INSR (Insulin)	MI (ukb-a-533)	MR Egger	11	0.000659743	0.00278505	0.818048	1.00066	0.995213	1.00614	9.17046	0.421691	-0.000276158	0.418561
INSR (Insulin)	MI (ukb-a-533)	Weighted median	11	-0.00203781	0.00126086	0.106049	0.997964	0.995501	1.00043
INSR (Insulin)	MI (ukb-a-533)	Inverse variance weighted	11	-0.00156645	0.00091885	0.0882322	0.998435	0.996638	1.00023	9.90271	0.44907
INSR (Insulin)	MI (ukb-a-533)	Inverse variance weighted (fixed effects)	11	-0.00156645	0.00091885	0.0882322	0.998435	0.996638	1.00023
INSR (Insulin)	MI (ukb-a-533)	Simple mode	11	-0.00268214	0.00216645	0.243982	0.997321	0.993096	1.00157
INSR (Insulin)	MI (ukb-a-533)	Weighted mode	11	-0.00308951	0.001957	0.145486	0.996915	0.993099	1.00075
INSR (Insulin)	MI (finngen_R11_I9_MI_STRICT)	MR Egger	11	0.0920804	0.130489	0.498257	1.09645	0.849016	1.416	13.9728	0.123296	-0.0237779	0.15525
INSR (Insulin)	MI (finngen_R11_I9_MI_STRICT)	Weighted median	11	-0.118664	0.0459787	0.00985581	0.888106	0.811572	0.971858
INSR (Insulin)	MI (finngen_R11_I9_MI_STRICT)	Inverse variance weighted	11	-0.0997995	0.0443912	0.0245647	0.905019	0.829604	0.987289	17.7089	0.0600773
INSR (Insulin)	MI (finngen_R11_I9_MI_STRICT)	Inverse variance weighted (fixed effects)	11	-0.0997995	0.0333581	0.00277374	0.905019	0.84774	0.966168
INSR (Insulin)	MI (finngen_R11_I9_MI_STRICT)	Simple mode	11	-0.109526	0.0670041	0.133175	0.896259	0.785956	1.02204
INSR (Insulin)	MI (finngen_R11_I9_MI_STRICT)	Weighted mode	11	-0.109526	0.0588079	0.092145	0.896259	0.798684	1.00575
INSR (Insulin)	MI (GCST011364)	MR Egger	11	-0.0803055	0.114445	0.50061	0.922834	0.737405	1.15489	6.62624	0.675969	0.016467	0.248968
INSR (Insulin)	MI (GCST011364)	Weighted median	11	0.0916027	0.0498902	0.0663448	1.09593	0.993837	1.20851
INSR (Insulin)	MI (GCST011364)	Inverse variance weighted	11	0.0527894	0.0379123	0.163798	1.05421	0.978711	1.13553	8.14543	0.614634
INSR (Insulin)	MI (GCST011364)	Inverse variance weighted (fixed effects)	11	0.0527894	0.0379123	0.163798	1.05421	0.978711	1.13553
INSR (Insulin)	MI (GCST011364)	Simple mode	11	0.0975401	0.0826499	0.265248	1.10246	0.93758	1.29633
INSR (Insulin)	MI (GCST011364)	Weighted mode	11	0.0975401	0.0729401	0.210758	1.10246	0.955594	1.27189
INSR (Insulin)	PAD (ukb-d-I9_PAD)	MR Egger	11	0.000762834	0.00145054	0.61167	1.00076	0.997922	1.00361	7.32743	0.60307	-0.000139321	0.432741
INSR (Insulin)	PAD (ukb-d-I9_PAD)	Weighted median	11	-0.00030494	0.000639376	0.63341	0.999695	0.998443	1.00095
INSR (Insulin)	PAD (ukb-d-I9_PAD)	Inverse variance weighted	11	-0.000360366	0.000483065	0.455668	0.99964	0.998694	1.00059	8.00181	0.62866
INSR (Insulin)	PAD (ukb-d-I9_PAD)	Inverse variance weighted (fixed effects)	11	-0.000360366	0.000483065	0.455668	0.99964	0.998694	1.00059
INSR (Insulin)	PAD (ukb-d-I9_PAD)	Simple mode	11	-0.000438923	0.00101418	0.674354	0.999561	0.997576	1.00155
INSR (Insulin)	PAD (ukb-d-I9_PAD)	Weighted mode	11	-0.000536184	0.000930042	0.577012	0.999464	0.997644	1.00129
INSR (Insulin)	PAD (finngen_R7_I9_PAD)	MR Egger	11	0.191466	0.200221	0.363915	1.21102	0.817939	1.79302	16.4378	0.058283	-0.0147012	0.547191
INSR (Insulin)	PAD (finngen_R7_I9_PAD)	Weighted median	11	0.138892	0.0663275	0.0362574	1.149	1.00893	1.30852
INSR (Insulin)	PAD (finngen_R7_I9_PAD)	Inverse variance weighted	11	0.0727495	0.0617752	0.238937	1.07546	0.952819	1.21389	17.1523	0.0710603
INSR (Insulin)	PAD (finngen_R7_I9_PAD)	Inverse variance weighted (fixed effects)	11	0.0727495	0.0471686	0.122993	1.07546	0.980492	1.17963
INSR (Insulin)	PAD (finngen_R7_I9_PAD)	Simple mode	11	0.164073	0.105639	0.151437	1.1783	0.957931	1.44936
INSR (Insulin)	PAD (finngen_R7_I9_PAD)	Weighted mode	11	0.174078	0.0872185	0.0738929	1.19015	1.00313	1.41203
INSR (Insulin)	PAD (GCST90018890)	MR Egger	10	0.194972	0.176234	0.300739	1.21528	0.860325	1.71668	2.88547	0.941338	-0.0286113	0.190259
INSR (Insulin)	PAD (GCST90018890)	Weighted median	10	-0.0260516	0.073039	0.72133	0.974285	0.844333	1.12424
INSR (Insulin)	PAD (GCST90018890)	Inverse variance weighted	10	-0.0428482	0.0586997	0.465418	0.958057	0.853935	1.07487	4.93375	0.840044
INSR (Insulin)	PAD (GCST90018890)	Inverse variance weighted (fixed effects)	10	-0.0428482	0.0586997	0.465418	0.958057	0.853935	1.07487
INSR (Insulin)	PAD (GCST90018890)	Simple mode	10	-0.0211338	0.113281	0.856142	0.979088	0.784143	1.2225
INSR (Insulin)	PAD (GCST90018890)	Weighted mode	10	-0.0264386	0.110508	0.816274	0.973908	0.784244	1.20944
INSR (Insulin)	Stroke (GCST90038613)	MR Egger	11	0.0017674	0.0031651	0.59019	1.00177	0.995574	1.008	13.6965	0.133537	-6.00016e-05	0.874581
INSR (Insulin)	Stroke (GCST90038613)	Weighted median	11	0.000785132	0.00122172	0.520453	1.00079	0.998392	1.00318
INSR (Insulin)	Stroke (GCST90038613)	Inverse variance weighted	11	0.00128243	0.000996427	0.198083	1.00128	0.99933	1.00324	13.7367	0.185345
INSR (Insulin)	Stroke (GCST90038613)	Inverse variance weighted (fixed effects)	11	0.00128243	0.000850168	0.13144	1.00128	0.999616	1.00295
INSR (Insulin)	Stroke (GCST90038613)	Simple mode	11	0.00103681	0.00220483	0.648268	1.00104	0.996721	1.00537
INSR (Insulin)	Stroke (GCST90038613)	Weighted mode	11	0.000836713	0.00195974	0.678462	1.00084	0.997	1.00469
INSR (Insulin)	Stroke (finngen_R11_C_STROKE)	MR Egger	11	0.0764968	0.117981	0.532929	1.0795	0.856633	1.36035	18.0383	0.034732	-0.00519836	0.716295
INSR (Insulin)	Stroke (finngen_R11_C_STROKE)	Weighted median	11	0.0627849	0.0388554	0.106124	1.0648	0.986717	1.14906
INSR (Insulin)	Stroke (finngen_R11_C_STROKE)	Inverse variance weighted	11	0.0345454	0.0358892	0.33577	1.03515	0.964836	1.11059	18.3202	0.0497961
INSR (Insulin)	Stroke (finngen_R11_C_STROKE)	Inverse variance weighted (fixed effects)	11	0.0345454	0.0265154	0.192629	1.03515	0.982726	1.09037
INSR (Insulin)	Stroke (finngen_R11_C_STROKE)	Simple mode	11	0.0636288	0.0693413	0.380419	1.0657	0.93027	1.22084
INSR (Insulin)	Stroke (finngen_R11_C_STROKE)	Weighted mode	11	0.0678235	0.0532188	0.23133	1.07018	0.964172	1.18784
INSR (Insulin)	Stroke (GCST90104539)	MR Egger	11	0.101767	0.0938859	0.306571	1.10713	0.921043	1.3308	13.8358	0.128288	-0.0035589	0.751775
INSR (Insulin)	Stroke (GCST90104539)	Weighted median	11	0.0852862	0.0357467	0.0170398	1.08903	1.01534	1.16807
INSR (Insulin)	Stroke (GCST90104539)	Inverse variance weighted	11	0.0728517	0.0294724	0.0134412	1.07557	1.0152	1.13953	13.9993	0.173024
INSR (Insulin)	Stroke (GCST90104539)	Inverse variance weighted (fixed effects)	11	0.0728517	0.0249094	0.00344821	1.07557	1.02432	1.12939
INSR (Insulin)	Stroke (GCST90104539)	Simple mode	11	0.0825053	0.0695428	0.262888	1.086	0.947623	1.24459
INSR (Insulin)	Stroke (GCST90104539)	Weighted mode	11	0.0825053	0.0644771	0.229574	1.086	0.957079	1.2323
INSR (Insulin)	VTE (GCST90038607)	MR Egger	11	0.0045373	0.00450372	0.340032	1.00455	0.995719	1.01345	15.7973	0.0712378	-0.000578132	0.300024
INSR (Insulin)	VTE (GCST90038607)	Weighted median	11	-0.000271143	0.0016357	0.868341	0.999729	0.996529	1.00294
INSR (Insulin)	VTE (GCST90038607)	Inverse variance weighted	11	-0.000135451	0.00150789	0.928424	0.999865	0.996914	1.00282	17.9198	0.0563317
INSR (Insulin)	VTE (GCST90038607)	Inverse variance weighted (fixed effects)	11	-0.000135451	0.00112643	0.904286	0.999865	0.997659	1.00207
INSR (Insulin)	VTE (GCST90038607)	Simple mode	11	-0.00149196	0.00281083	0.607151	0.998509	0.993023	1.00403
INSR (Insulin)	VTE (GCST90038607)	Weighted mode	11	-0.000809184	0.00241829	0.744831	0.999191	0.994466	1.00394
INSR (Insulin)	VTE (finngen_R11_I9_VTE)	MR Egger	11	0.0305249	0.131443	0.821555	1.031	0.796838	1.33396	14.3426	0.11065	-0.00373874	0.814111
INSR (Insulin)	VTE (finngen_R11_I9_VTE)	Weighted median	11	-0.00755283	0.0484102	0.876019	0.992476	0.902635	1.09126
INSR (Insulin)	VTE (finngen_R11_I9_VTE)	Inverse variance weighted	11	0.000353276	0.0398045	0.992919	1.00035	0.925276	1.08152	14.436	0.154016
INSR (Insulin)	VTE (finngen_R11_I9_VTE)	Inverse variance weighted (fixed effects)	11	0.000353276	0.033129	0.991492	1.00035	0.937462	1.06746
INSR (Insulin)	VTE (finngen_R11_I9_VTE)	Simple mode	11	0.0303803	0.0931373	0.751006	1.03085	0.858843	1.2373
INSR (Insulin)	VTE (finngen_R11_I9_VTE)	Weighted mode	11	-0.0117891	0.0896724	0.898012	0.98828	0.82899	1.17818
INSR (Insulin)	VTE (GCST90399744)	MR Egger	11	0.000883423	0.108072	0.993656	1.00088	0.809825	1.23702	3.5291	0.939592	0.00555597	0.669237
INSR (Insulin)	VTE (GCST90399744)	Weighted median	11	0.054915	0.0453073	0.225491	1.05645	0.96668	1.15456
INSR (Insulin)	VTE (GCST90399744)	Inverse variance weighted	11	0.0460081	0.0351459	0.190514	1.04708	0.977382	1.12175	3.72406	0.958938
INSR (Insulin)	VTE (GCST90399744)	Inverse variance weighted (fixed effects)	11	0.0460081	0.0351459	0.190514	1.04708	0.977382	1.12175
INSR (Insulin)	VTE (GCST90399744)	Simple mode	11	0.0536157	0.0658298	0.434348	1.05508	0.927363	1.20038
INSR (Insulin)	VTE (GCST90399744)	Weighted mode	11	0.0556309	0.0648716	0.41122	1.05721	0.93098	1.20055
KCNJ11 (Sulfonylureas)	AF (GCST90038689)	MR Egger	5	0.0037635	0.00295595	0.29265	1.00377	0.997972	1.0096	0.434158	0.933099	0.000271592	0.471545
KCNJ11 (Sulfonylureas)	AF (GCST90038689)	Weighted median	5	0.0017401	0.000875849	0.046949	1.00174	1.00002	1.00346
KCNJ11 (Sulfonylureas)	AF (GCST90038689)	Inverse variance weighted	5	0.00141286	0.000742185	0.0569551	1.00141	0.999958	1.00287	1.10909	0.892828
KCNJ11 (Sulfonylureas)	AF (GCST90038689)	Inverse variance weighted (fixed effects)	5	0.00141286	0.000742185	0.0569551	1.00141	0.999958	1.00287
KCNJ11 (Sulfonylureas)	AF (GCST90038689)	Simple mode	5	0.000743178	0.00120267	0.57006	1.00074	0.998387	1.00311
KCNJ11 (Sulfonylureas)	AF (GCST90038689)	Weighted mode	5	0.00203482	0.00115368	0.152544	1.00204	0.999774	1.00431
KCNJ11 (Sulfonylureas)	AF (finngen_R11_I9_AF)	MR Egger	5	-0.0240584	0.149338	0.882252	0.976229	0.728505	1.30819	1.421	0.70062	0.00147052	0.935855
KCNJ11 (Sulfonylureas)	AF (finngen_R11_I9_AF)	Weighted median	5	-0.0452779	0.0473837	0.339295	0.955732	0.870968	1.04874
KCNJ11 (Sulfonylureas)	AF (finngen_R11_I9_AF)	Inverse variance weighted	5	-0.0366589	0.0389969	0.347194	0.964005	0.893068	1.04058	1.42864	0.839202
KCNJ11 (Sulfonylureas)	AF (finngen_R11_I9_AF)	Inverse variance weighted (fixed effects)	5	-0.0366589	0.0389969	0.347194	0.964005	0.893068	1.04058
KCNJ11 (Sulfonylureas)	AF (finngen_R11_I9_AF)	Simple mode	5	-0.0348788	0.0649896	0.619945	0.965722	0.850221	1.09691
KCNJ11 (Sulfonylureas)	AF (finngen_R11_I9_AF)	Weighted mode	5	-0.0445893	0.0503955	0.426253	0.95639	0.866438	1.05568
KCNJ11 (Sulfonylureas)	AF (GCST006414)	MR Egger	5	0.0759046	0.115648	0.558456	1.07886	0.860049	1.35334	3.18078	0.364584	0.00917278	0.530272
KCNJ11 (Sulfonylureas)	AF (GCST006414)	Weighted median	5	0.00353352	0.0351081	0.919831	1.00354	0.936807	1.07503
KCNJ11 (Sulfonylureas)	AF (GCST006414)	Inverse variance weighted	5	-0.00326159	0.0283723	0.908479	0.996744	0.942828	1.05374	3.71148	0.446458
KCNJ11 (Sulfonylureas)	AF (GCST006414)	Inverse variance weighted (fixed effects)	5	-0.00326159	0.0283723	0.908479	0.996744	0.942828	1.05374
KCNJ11 (Sulfonylureas)	AF (GCST006414)	Simple mode	5	-0.0266388	0.0527851	0.640327	0.973713	0.87801	1.07985
KCNJ11 (Sulfonylureas)	AF (GCST006414)	Weighted mode	5	-0.000185909	0.0431489	0.996769	0.999814	0.918735	1.08805
KCNJ11 (Sulfonylureas)	CAD (GCST008370)	MR Egger	5	-0.193101	0.212711	0.430904	0.824399	0.543343	1.25084	5.90948	0.116098	-0.0146629	0.581384
KCNJ11 (Sulfonylureas)	CAD (GCST008370)	Weighted median	5	-0.0527909	0.044947	0.240189	0.948578	0.868587	1.03594
KCNJ11 (Sulfonylureas)	CAD (GCST008370)	Inverse variance weighted	5	-0.0662584	0.0492254	0.178297	0.935889	0.849812	1.03068	6.65734	0.155143
KCNJ11 (Sulfonylureas)	CAD (GCST008370)	Inverse variance weighted (fixed effects)	5	-0.0662584	0.0381566	0.0824779	0.935889	0.86845	1.00856
KCNJ11 (Sulfonylureas)	CAD (GCST008370)	Simple mode	5	-0.0560622	0.0625574	0.420819	0.94548	0.836378	1.06881
KCNJ11 (Sulfonylureas)	CAD (GCST008370)	Weighted mode	5	-0.053197	0.0515245	0.36019	0.948193	0.857113	1.04895
KCNJ11 (Sulfonylureas)	CAD (finngen_R11_I9_CHD)	MR Egger	5	0.111677	0.122003	0.427499	1.11815	0.880338	1.42021	2.34346	0.504247	0.007202	0.636413
KCNJ11 (Sulfonylureas)	CAD (finngen_R11_I9_CHD)	Weighted median	5	0.0544852	0.0393856	0.166549	1.056	0.977545	1.14074
KCNJ11 (Sulfonylureas)	CAD (finngen_R11_I9_CHD)	Inverse variance weighted	5	0.049947	0.0318794	0.117173	1.05122	0.987542	1.11899	2.61823	0.623598
KCNJ11 (Sulfonylureas)	CAD (finngen_R11_I9_CHD)	Inverse variance weighted (fixed effects)	5	0.049947	0.0318794	0.117173	1.05122	0.987542	1.11899
KCNJ11 (Sulfonylureas)	CAD (finngen_R11_I9_CHD)	Simple mode	5	-0.00297126	0.0610054	0.963489	0.997033	0.884669	1.12367
KCNJ11 (Sulfonylureas)	CAD (finngen_R11_I9_CHD)	Weighted mode	5	0.0792841	0.0449149	0.152289	1.08251	0.991289	1.18213
KCNJ11 (Sulfonylureas)	CAD (GCST005195)	MR Egger	5	-0.0753819	0.131639	0.60699	0.927389	0.716487	1.20037	3.68767	0.297225	-0.0060026	0.710746
KCNJ11 (Sulfonylureas)	CAD (GCST005195)	Weighted median	5	-0.0247257	0.0361044	0.493447	0.975578	0.908927	1.04712
KCNJ11 (Sulfonylureas)	CAD (GCST005195)	Inverse variance weighted	5	-0.0234089	0.0297773	0.43179	0.976863	0.921482	1.03557	3.89214	0.4208
KCNJ11 (Sulfonylureas)	CAD (GCST005195)	Inverse variance weighted (fixed effects)	5	-0.0234089	0.0297773	0.43179	0.976863	0.921482	1.03557
KCNJ11 (Sulfonylureas)	CAD (GCST005195)	Simple mode	5	-0.0302113	0.0488311	0.569614	0.970241	0.881685	1.06769
KCNJ11 (Sulfonylureas)	CAD (GCST005195)	Weighted mode	5	-0.0181265	0.0419189	0.68773	0.982037	0.904577	1.06613
KCNJ11 (Sulfonylureas)	CKD (GCST90044223)	MR Egger	5	1.21202	1.01237	0.317199	3.36026	0.461987	24.4408	1.10684	0.775423	0.129706	0.335302
KCNJ11 (Sulfonylureas)	CKD (GCST90044223)	Weighted median	5	0.0411845	0.305355	0.892711	1.04204	0.572747	1.89588
KCNJ11 (Sulfonylureas)	CKD (GCST90044223)	Inverse variance weighted	5	0.0903772	0.255248	0.723282	1.09459	0.663711	1.80519	2.4177	0.659431
KCNJ11 (Sulfonylureas)	CKD (GCST90044223)	Inverse variance weighted (fixed effects)	5	0.0903772	0.255248	0.723282	1.09459	0.663711	1.80519
KCNJ11 (Sulfonylureas)	CKD (GCST90044223)	Simple mode	5	-0.262097	0.498751	0.627015	0.769437	0.289486	2.04512
KCNJ11 (Sulfonylureas)	CKD (GCST90044223)	Weighted mode	5	0.172012	0.393612	0.684661	1.18769	0.549105	2.56893
KCNJ11 (Sulfonylureas)	CKD (finngen_R11_N14_CHRONKIDNEYDIS)	MR Egger	5	-0.0561399	0.225418	0.819401	0.945407	0.60777	1.47061	0.207907	0.976303	0.0143948	0.610402
KCNJ11 (Sulfonylureas)	CKD (finngen_R11_N14_CHRONKIDNEYDIS)	Weighted median	5	-0.16	0.0721928	0.0266717	0.852144	0.739709	0.981668
KCNJ11 (Sulfonylureas)	CKD (finngen_R11_N14_CHRONKIDNEYDIS)	Inverse variance weighted	5	-0.179508	0.0588386	0.00228187	0.835681	0.744657	0.937832	0.529328	0.970584
KCNJ11 (Sulfonylureas)	CKD (finngen_R11_N14_CHRONKIDNEYDIS)	Inverse variance weighted (fixed effects)	5	-0.179508	0.0588386	0.00228187	0.835681	0.744657	0.937832
KCNJ11 (Sulfonylureas)	CKD (finngen_R11_N14_CHRONKIDNEYDIS)	Simple mode	5	-0.185837	0.0935189	0.117833	0.830409	0.691333	0.997463
KCNJ11 (Sulfonylureas)	CKD (finngen_R11_N14_CHRONKIDNEYDIS)	Weighted mode	5	-0.150862	0.0799585	0.132246	0.859967	0.735224	1.00587
KCNJ11 (Sulfonylureas)	CKD (GCST008065)	MR Egger	5	0.0481338	0.154898	0.776333	1.04931	0.774556	1.42153	0.103713	0.991388	0.00748281	0.696048
KCNJ11 (Sulfonylureas)	CKD (GCST008065)	Weighted median	5	-0.011662	0.0450274	0.795638	0.988406	0.904914	1.0796
KCNJ11 (Sulfonylureas)	CKD (GCST008065)	Inverse variance weighted	5	-0.016331	0.0392955	0.677707	0.983802	0.910875	1.06257	0.28883	0.990524
KCNJ11 (Sulfonylureas)	CKD (GCST008065)	Inverse variance weighted (fixed effects)	5	-0.016331	0.0392955	0.677707	0.983802	0.910875	1.06257
KCNJ11 (Sulfonylureas)	CKD (GCST008065)	Simple mode	5	-0.0135957	0.0606482	0.833607	0.986496	0.875932	1.11102
KCNJ11 (Sulfonylureas)	CKD (GCST008065)	Weighted mode	5	-0.00838068	0.0594855	0.89477	0.991654	0.882521	1.11428
KCNJ11 (Sulfonylureas)	HF (GCST90043986)	MR Egger	5	0.168275	0.750157	0.836918	1.18326	0.271978	5.14787	0.548953	0.908012	0.0265791	0.772271
KCNJ11 (Sulfonylureas)	HF (GCST90043986)	Weighted median	5	-0.0322951	0.215932	0.881111	0.968221	0.634117	1.47836
KCNJ11 (Sulfonylureas)	HF (GCST90043986)	Inverse variance weighted	5	-0.0615819	0.189126	0.744717	0.940276	0.649035	1.3622	0.649214	0.957441
KCNJ11 (Sulfonylureas)	HF (GCST90043986)	Inverse variance weighted (fixed effects)	5	-0.0615819	0.189126	0.744717	0.940276	0.649035	1.3622
KCNJ11 (Sulfonylureas)	HF (GCST90043986)	Simple mode	5	-0.00530694	0.29244	0.986391	0.994707	0.560745	1.76451
KCNJ11 (Sulfonylureas)	HF (GCST90043986)	Weighted mode	5	-0.024442	0.269361	0.932061	0.975854	0.575573	1.65451
KCNJ11 (Sulfonylureas)	HF (finngen_R11_I9_HEARTFAIL)	MR Egger	5	-0.12739	0.142244	0.436472	0.88039	0.666185	1.16347	1.36541	0.713661	-0.000170917	0.992158
KCNJ11 (Sulfonylureas)	HF (finngen_R11_I9_HEARTFAIL)	Weighted median	5	-0.12145	0.043464	0.00520174	0.885635	0.813313	0.964389
KCNJ11 (Sulfonylureas)	HF (finngen_R11_I9_HEARTFAIL)	Inverse variance weighted	5	-0.125925	0.0371557	0.000701168	0.881681	0.819755	0.948285	1.36553	0.850164
KCNJ11 (Sulfonylureas)	HF (finngen_R11_I9_HEARTFAIL)	Inverse variance weighted (fixed effects)	5	-0.125925	0.0371557	0.000701168	0.881681	0.819755	0.948285
KCNJ11 (Sulfonylureas)	HF (finngen_R11_I9_HEARTFAIL)	Simple mode	5	-0.0973418	0.0603782	0.182212	0.907246	0.805991	1.02122
KCNJ11 (Sulfonylureas)	HF (finngen_R11_I9_HEARTFAIL)	Weighted mode	5	-0.123845	0.0485989	0.0634185	0.883516	0.803242	0.971813
KCNJ11 (Sulfonylureas)	HF (GCST90399713)	MR Egger	5	0.0624011	0.121924	0.644083	1.06439	0.83814	1.35171	0.85503	0.836264	0.0089278	0.558682
KCNJ11 (Sulfonylureas)	HF (GCST90399713)	Weighted median	5	-0.00884578	0.0365561	0.808797	0.991193	0.922659	1.06482
KCNJ11 (Sulfonylureas)	HF (GCST90399713)	Inverse variance weighted	5	-0.0149224	0.0311336	0.631725	0.985188	0.926868	1.04718	1.28528	0.863867
KCNJ11 (Sulfonylureas)	HF (GCST90399713)	Inverse variance weighted (fixed effects)	5	-0.0149224	0.0311336	0.631725	0.985188	0.926868	1.04718
KCNJ11 (Sulfonylureas)	HF (GCST90399713)	Simple mode	5	-0.0464194	0.0540431	0.438804	0.954642	0.858693	1.06131
KCNJ11 (Sulfonylureas)	HF (GCST90399713)	Weighted mode	5	0.0169755	0.0475297	0.739022	1.01712	0.926647	1.11643
KCNJ11 (Sulfonylureas)	MetS (GCST009602)	MR Egger	5	0.00865824	0.114032	0.944256	1.0087	0.806667	1.26132	3.18964	0.3633	0.00676702	0.632694
KCNJ11 (Sulfonylureas)	MetS (GCST009602)	Weighted median	5	-0.06021	0.03342	0.0716057	0.941567	0.881868	1.00531
KCNJ11 (Sulfonylureas)	MetS (GCST009602)	Inverse variance weighted	5	-0.0498597	0.0278237	0.0731352	0.951363	0.90087	1.00469	3.48855	0.479621
KCNJ11 (Sulfonylureas)	MetS (GCST009602)	Inverse variance weighted (fixed effects)	5	-0.0498597	0.0278237	0.0731352	0.951363	0.90087	1.00469
KCNJ11 (Sulfonylureas)	MetS (GCST009602)	Simple mode	5	-0.0671221	0.0458857	0.217346	0.935081	0.854654	1.02308
KCNJ11 (Sulfonylureas)	MetS (GCST009602)	Weighted mode	5	-0.0613303	0.0368744	0.171601	0.940513	0.874936	1.011
KCNJ11 (Sulfonylureas)	MetS (GCST90086073)	MR Egger	5	0.0195834	0.529031	0.972797	1.01978	0.361564	2.87624	6.05075	0.109167	0.0166011	0.785623
KCNJ11 (Sulfonylureas)	MetS (GCST90086073)	Weighted median	5	-0.0458205	0.116019	0.692888	0.955213	0.760927	1.19911
KCNJ11 (Sulfonylureas)	MetS (GCST90086073)	Inverse variance weighted	5	-0.133179	0.110732	0.229086	0.875308	0.704537	1.08747	6.22904	0.182684
KCNJ11 (Sulfonylureas)	MetS (GCST90086073)	Inverse variance weighted (fixed effects)	5	-0.133179	0.0887345	0.133389	0.875308	0.735578	1.04158
KCNJ11 (Sulfonylureas)	MetS (GCST90086073)	Simple mode	5	0.0217667	0.175516	0.907285	1.02201	0.724521	1.44163
KCNJ11 (Sulfonylureas)	MetS (GCST90086073)	Weighted mode	5	-0.000776219	0.152589	0.996185	0.999224	0.740929	1.34756
KCNJ11 (Sulfonylureas)	MI (ukb-a-533)	MR Egger	5	0.00192299	0.00441404	0.69253	1.00192	0.993294	1.01063	0.496248	0.919715	0.000155118	0.774031
KCNJ11 (Sulfonylureas)	MI (ukb-a-533)	Weighted median	5	0.000826051	0.0012865	0.520813	1.00083	0.998306	1.00335
KCNJ11 (Sulfonylureas)	MI (ukb-a-533)	Inverse variance weighted	5	0.000581227	0.0011108	0.600801	1.00058	0.998405	1.00276	0.594898	0.963629
KCNJ11 (Sulfonylureas)	MI (ukb-a-533)	Inverse variance weighted (fixed effects)	5	0.000581227	0.0011108	0.600801	1.00058	0.998405	1.00276
KCNJ11 (Sulfonylureas)	MI (ukb-a-533)	Simple mode	5	0.00102455	0.00172375	0.58425	1.00103	0.997649	1.00441
KCNJ11 (Sulfonylureas)	MI (ukb-a-533)	Weighted mode	5	0.000949916	0.00158091	0.580317	1.00095	0.997854	1.00406
KCNJ11 (Sulfonylureas)	MI (finngen_R11_I9_MI_STRICT)	MR Egger	5	0.140533	0.159275	0.442573	1.15089	0.842277	1.57257	0.365195	0.947335	0.0124088	0.538824
KCNJ11 (Sulfonylureas)	MI (finngen_R11_I9_MI_STRICT)	Weighted median	5	0.0274588	0.0499264	0.582329	1.02784	0.932024	1.1335
KCNJ11 (Sulfonylureas)	MI (finngen_R11_I9_MI_STRICT)	Inverse variance weighted	5	0.0341775	0.0415929	0.41124	1.03477	0.953759	1.12266	0.843711	0.932494
KCNJ11 (Sulfonylureas)	MI (finngen_R11_I9_MI_STRICT)	Inverse variance weighted (fixed effects)	5	0.0341775	0.0415929	0.41124	1.03477	0.953759	1.12266
KCNJ11 (Sulfonylureas)	MI (finngen_R11_I9_MI_STRICT)	Simple mode	5	-0.00442945	0.0659197	0.949651	0.99558	0.874912	1.13289
KCNJ11 (Sulfonylureas)	MI (finngen_R11_I9_MI_STRICT)	Weighted mode	5	0.0660681	0.0588949	0.324737	1.0683	0.951833	1.19902
KCNJ11 (Sulfonylureas)	MI (GCST011364)	MR Egger	5	-0.130284	0.182847	0.527556	0.877846	0.613445	1.25621	2.38798	0.495876	-0.00532218	0.8115
KCNJ11 (Sulfonylureas)	MI (GCST011364)	Weighted median	5	-0.0651442	0.0553367	0.239103	0.936932	0.84063	1.04427
KCNJ11 (Sulfonylureas)	MI (GCST011364)	Inverse variance weighted	5	-0.0842188	0.0458995	0.0665274	0.91923	0.840144	1.00576	2.45572	0.652582
KCNJ11 (Sulfonylureas)	MI (GCST011364)	Inverse variance weighted (fixed effects)	5	-0.0842188	0.0458995	0.0665274	0.91923	0.840144	1.00576
KCNJ11 (Sulfonylureas)	MI (GCST011364)	Simple mode	5	-0.0698348	0.0750847	0.404978	0.932548	0.804929	1.0804
KCNJ11 (Sulfonylureas)	MI (GCST011364)	Weighted mode	5	-0.0658707	0.0672591	0.382855	0.936252	0.820617	1.06818
KCNJ11 (Sulfonylureas)	PAD (ukb-d-I9_PAD)	MR Egger	5	0.00129891	0.00231879	0.614472	1.0013	0.996759	1.00586	0.401445	0.939944	6.77941e-05	0.810757
KCNJ11 (Sulfonylureas)	PAD (ukb-d-I9_PAD)	Weighted median	5	0.000714805	0.000674586	0.289318	1.00072	0.999393	1.00204
KCNJ11 (Sulfonylureas)	PAD (ukb-d-I9_PAD)	Inverse variance weighted	5	0.000712482	0.000583815	0.222317	1.00071	0.999568	1.00186	0.469734	0.97638
KCNJ11 (Sulfonylureas)	PAD (ukb-d-I9_PAD)	Inverse variance weighted (fixed effects)	5	0.000712482	0.000583815	0.222317	1.00071	0.999568	1.00186
KCNJ11 (Sulfonylureas)	PAD (ukb-d-I9_PAD)	Simple mode	5	0.000408268	0.000851433	0.656617	1.00041	0.99874	1.00208
KCNJ11 (Sulfonylureas)	PAD (ukb-d-I9_PAD)	Weighted mode	5	0.000998288	0.000832906	0.296852	1.001	0.999366	1.00263
KCNJ11 (Sulfonylureas)	PAD (finngen_R7_I9_PAD)	MR Egger	5	-0.235077	0.236564	0.393608	0.79051	0.49721	1.25682	3.30994	0.346262	-0.0135982	0.644844
KCNJ11 (Sulfonylureas)	PAD (finngen_R7_I9_PAD)	Weighted median	5	-0.102242	0.0709049	0.149313	0.902811	0.785672	1.03741
KCNJ11 (Sulfonylureas)	PAD (finngen_R7_I9_PAD)	Inverse variance weighted	5	-0.118481	0.058791	0.0438742	0.888269	0.79159	0.996755	3.59756	0.4632
KCNJ11 (Sulfonylureas)	PAD (finngen_R7_I9_PAD)	Inverse variance weighted (fixed effects)	5	-0.118481	0.058791	0.0438742	0.888269	0.79159	0.996755
KCNJ11 (Sulfonylureas)	PAD (finngen_R7_I9_PAD)	Simple mode	5	-0.109129	0.0869642	0.27784	0.896614	0.756102	1.06324
KCNJ11 (Sulfonylureas)	PAD (finngen_R7_I9_PAD)	Weighted mode	5	-0.106241	0.0802989	0.256376	0.899208	0.76826	1.05248
KCNJ11 (Sulfonylureas)	PAD (GCST90018890)	MR Egger	5	-0.0206586	0.232894	0.934907	0.979553	0.620561	1.54622	0.14015	0.986618	0.00591074	0.836108
KCNJ11 (Sulfonylureas)	PAD (GCST90018890)	Weighted median	5	-0.063574	0.0691688	0.358036	0.938405	0.819431	1.07465
KCNJ11 (Sulfonylureas)	PAD (GCST90018890)	Inverse variance weighted	5	-0.0712791	0.0618843	0.249398	0.931202	0.824835	1.05129	0.190982	0.995721
KCNJ11 (Sulfonylureas)	PAD (GCST90018890)	Inverse variance weighted (fixed effects)	5	-0.0712791	0.0618843	0.249398	0.931202	0.824835	1.05129
KCNJ11 (Sulfonylureas)	PAD (GCST90018890)	Simple mode	5	-0.0629239	0.0845586	0.498127	0.939015	0.7956	1.10828
KCNJ11 (Sulfonylureas)	PAD (GCST90018890)	Weighted mode	5	-0.057796	0.0818284	0.518965	0.943842	0.803981	1.10803
KCNJ11 (Sulfonylureas)	Stroke (GCST90038613)	MR Egger	5	-0.000762004	0.00409898	0.864382	0.999238	0.991243	1.0073	2.89729	0.407733	3.20118e-05	0.948723
KCNJ11 (Sulfonylureas)	Stroke (GCST90038613)	Weighted median	5	-0.00127165	0.0013013	0.328463	0.998729	0.996185	1.00128
KCNJ11 (Sulfonylureas)	Stroke (GCST90038613)	Inverse variance weighted	5	-0.00103907	0.00102918	0.312684	0.998961	0.996948	1.00098	2.90217	0.574328
KCNJ11 (Sulfonylureas)	Stroke (GCST90038613)	Inverse variance weighted (fixed effects)	5	-0.00103907	0.00102918	0.312684	0.998961	0.996948	1.00098
KCNJ11 (Sulfonylureas)	Stroke (GCST90038613)	Simple mode	5	-0.00187189	0.00176694	0.349151	0.99813	0.994679	1.00159
KCNJ11 (Sulfonylureas)	Stroke (GCST90038613)	Weighted mode	5	-0.000924566	0.00149216	0.569062	0.999076	0.996158	1.002
KCNJ11 (Sulfonylureas)	Stroke (finngen_R11_C_STROKE)	MR Egger	5	-0.0530732	0.126611	0.703287	0.948311	0.739907	1.21541	0.13515	0.987309	-0.0034959	0.822128
KCNJ11 (Sulfonylureas)	Stroke (finngen_R11_C_STROKE)	Weighted median	5	-0.0276573	0.0369917	0.454664	0.972722	0.904692	1.04587
KCNJ11 (Sulfonylureas)	Stroke (finngen_R11_C_STROKE)	Inverse variance weighted	5	-0.0231081	0.0330764	0.484785	0.977157	0.915818	1.0426	0.195266	0.995533
KCNJ11 (Sulfonylureas)	Stroke (finngen_R11_C_STROKE)	Inverse variance weighted (fixed effects)	5	-0.0231081	0.0330764	0.484785	0.977157	0.915818	1.0426
KCNJ11 (Sulfonylureas)	Stroke (finngen_R11_C_STROKE)	Simple mode	5	-0.0283572	0.0505207	0.60455	0.972041	0.880401	1.07322
KCNJ11 (Sulfonylureas)	Stroke (finngen_R11_C_STROKE)	Weighted mode	5	-0.0297655	0.0451736	0.545951	0.970673	0.888424	1.06054
KCNJ11 (Sulfonylureas)	Stroke (GCST90104539)	MR Egger	5	-0.197433	0.110228	0.171193	0.820835	0.661345	1.01879	1.09324	0.778707	-0.0131489	0.364462
KCNJ11 (Sulfonylureas)	Stroke (GCST90104539)	Weighted median	5	-0.0945523	0.0332568	0.00446775	0.90978	0.852369	0.971058
KCNJ11 (Sulfonylureas)	Stroke (GCST90104539)	Inverse variance weighted	5	-0.0837204	0.0279075	0.00270043	0.919688	0.870734	0.971395	2.23037	0.693474
KCNJ11 (Sulfonylureas)	Stroke (GCST90104539)	Inverse variance weighted (fixed effects)	5	-0.0837204	0.0279075	0.00270043	0.919688	0.870734	0.971395
KCNJ11 (Sulfonylureas)	Stroke (GCST90104539)	Simple mode	5	-0.0938015	0.0412084	0.085136	0.910463	0.839818	0.987051
KCNJ11 (Sulfonylureas)	Stroke (GCST90104539)	Weighted mode	5	-0.0994779	0.037988	0.0588817	0.90531	0.840352	0.975289
KCNJ11 (Sulfonylureas)	VTE (GCST90038607)	MR Egger	5	-0.00248028	0.00548058	0.68159	0.997523	0.986865	1.0083	3.05528	0.383181	-2.38261e-05	0.971435
KCNJ11 (Sulfonylureas)	VTE (GCST90038607)	Weighted median	5	-0.00242783	0.00162928	0.136192	0.997575	0.994395	1.00077
KCNJ11 (Sulfonylureas)	VTE (GCST90038607)	Inverse variance weighted	5	-0.00227407	0.00136357	0.0953692	0.997729	0.995066	1.0004	3.05681	0.548363
KCNJ11 (Sulfonylureas)	VTE (GCST90038607)	Inverse variance weighted (fixed effects)	5	-0.00227407	0.00136357	0.0953692	0.997729	0.995066	1.0004
KCNJ11 (Sulfonylureas)	VTE (GCST90038607)	Simple mode	5	-0.00238781	0.00234826	0.366731	0.997615	0.993034	1.00222
KCNJ11 (Sulfonylureas)	VTE (GCST90038607)	Weighted mode	5	-0.00289309	0.00199912	0.2214	0.997111	0.993212	1.00103
KCNJ11 (Sulfonylureas)	VTE (finngen_R11_I9_VTE)	MR Egger	5	0.0016745	0.158267	0.992223	1.00168	0.734527	1.36599	0.505385	0.917707	-0.00550134	0.777781
KCNJ11 (Sulfonylureas)	VTE (finngen_R11_I9_VTE)	Weighted median	5	0.0472202	0.0488238	0.333466	1.04835	0.952682	1.15363
KCNJ11 (Sulfonylureas)	VTE (finngen_R11_I9_VTE)	Inverse variance weighted	5	0.0488292	0.0413186	0.237296	1.05004	0.968356	1.13862	0.600649	0.962992
KCNJ11 (Sulfonylureas)	VTE (finngen_R11_I9_VTE)	Inverse variance weighted (fixed effects)	5	0.0488292	0.0413186	0.237296	1.05004	0.968356	1.13862
KCNJ11 (Sulfonylureas)	VTE (finngen_R11_I9_VTE)	Simple mode	5	0.057303	0.0648557	0.426848	1.05898	0.932567	1.20252
KCNJ11 (Sulfonylureas)	VTE (finngen_R11_I9_VTE)	Weighted mode	5	0.0295808	0.0558324	0.624284	1.03002	0.923254	1.14914
KCNJ11 (Sulfonylureas)	VTE (GCST90399744)	MR Egger	5	0.0272488	0.162531	0.877521	1.02762	0.747283	1.41313	2.86844	0.412357	-0.00173833	0.929333
KCNJ11 (Sulfonylureas)	VTE (GCST90399744)	Weighted median	5	0.0674231	0.0496958	0.174872	1.06975	0.970464	1.17919
KCNJ11 (Sulfonylureas)	VTE (GCST90399744)	Inverse variance weighted	5	0.0423992	0.0409935	0.301	1.04331	0.962763	1.1306	2.87772	0.578492
KCNJ11 (Sulfonylureas)	VTE (GCST90399744)	Inverse variance weighted (fixed effects)	5	0.0423992	0.0409935	0.301	1.04331	0.962763	1.1306
KCNJ11 (Sulfonylureas)	VTE (GCST90399744)	Simple mode	5	0.104975	0.0742822	0.230479	1.11068	0.960195	1.28475
KCNJ11 (Sulfonylureas)	VTE (GCST90399744)	Weighted mode	5	0.103528	0.063991	0.181004	1.10908	0.978343	1.25728
VEGFA (Sulfonylureas)	AF (GCST90038689)	MR Egger	22	-0.000734584	0.000644366	0.267752	0.999266	0.998004	1.00053	29.5605	0.0772942	6.9497e-05	0.617563
VEGFA (Sulfonylureas)	AF (GCST90038689)	Weighted median	22	-0.00031493	0.000439505	0.473648	0.999685	0.998824	1.00055
VEGFA (Sulfonylureas)	AF (GCST90038689)	Inverse variance weighted	22	-0.000458396	0.000338365	0.175501	0.999542	0.998879	1.0002	29.9408	0.0931847
VEGFA (Sulfonylureas)	AF (GCST90038689)	Inverse variance weighted (fixed effects)	22	-0.000458396	0.000283376	0.105744	0.999542	0.998987	1.0001
VEGFA (Sulfonylureas)	AF (GCST90038689)	Simple mode	22	-0.00144307	0.000869087	0.111686	0.998558	0.996858	1.00026
VEGFA (Sulfonylureas)	AF (GCST90038689)	Weighted mode	22	-0.000470413	0.000539495	0.393095	0.99953	0.998473	1.00059
VEGFA (Sulfonylureas)	AF (finngen_R11_I9_AF)	MR Egger	20	-0.0147907	0.0364352	0.689567	0.985318	0.917407	1.05826	29.4162	0.0435235	-0.00897279	0.27019
VEGFA (Sulfonylureas)	AF (finngen_R11_I9_AF)	Weighted median	20	-0.0375381	0.0211941	0.0765345	0.963158	0.923967	1.00401
VEGFA (Sulfonylureas)	AF (finngen_R11_I9_AF)	Inverse variance weighted	20	-0.0499763	0.0194083	0.0100241	0.951252	0.915746	0.988135	31.5313	0.0352681
VEGFA (Sulfonylureas)	AF (finngen_R11_I9_AF)	Inverse variance weighted (fixed effects)	20	-0.0499763	0.0150658	0.000909271	0.951252	0.923573	0.97976
VEGFA (Sulfonylureas)	AF (finngen_R11_I9_AF)	Simple mode	20	-0.0427252	0.0401504	0.300607	0.958175	0.885662	1.03662
VEGFA (Sulfonylureas)	AF (finngen_R11_I9_AF)	Weighted mode	20	-0.0381048	0.0214923	0.0922697	0.962612	0.922904	1.00403
VEGFA (Sulfonylureas)	AF (GCST006414)	MR Egger	21	0.0333915	0.021117	0.130323	1.03396	0.992034	1.07765	18.0941	0.516158	-0.00301153	0.501785
VEGFA (Sulfonylureas)	AF (GCST006414)	Weighted median	21	0.0327421	0.015679	0.0367733	1.03328	1.00201	1.06553
VEGFA (Sulfonylureas)	AF (GCST006414)	Inverse variance weighted	21	0.021209	0.0113747	0.0622412	1.02144	0.998915	1.04446	18.563	0.550373
VEGFA (Sulfonylureas)	AF (GCST006414)	Inverse variance weighted (fixed effects)	21	0.021209	0.0113747	0.0622412	1.02144	0.998915	1.04446
VEGFA (Sulfonylureas)	AF (GCST006414)	Simple mode	21	0.0133972	0.0278414	0.635598	1.01349	0.959664	1.07033
VEGFA (Sulfonylureas)	AF (GCST006414)	Weighted mode	21	0.0291761	0.01633	0.0891609	1.02961	0.997173	1.06309
VEGFA (Sulfonylureas)	CAD (GCST008370)	MR Egger	20	0.0596913	0.0388222	0.14155	1.06151	0.983734	1.14543	35.5929	0.00795301	-0.0160546	0.0677338
VEGFA (Sulfonylureas)	CAD (GCST008370)	Weighted median	20	-0.017384	0.0232687	0.455004	0.982766	0.938952	1.02862
VEGFA (Sulfonylureas)	CAD (GCST008370)	Inverse variance weighted	20	-0.00400085	0.0222881	0.85754	0.996007	0.953434	1.04048	43.0634	0.00127069
VEGFA (Sulfonylureas)	CAD (GCST008370)	Inverse variance weighted (fixed effects)	20	-0.00400085	0.0148046	0.786972	0.996007	0.967521	1.02533
VEGFA (Sulfonylureas)	CAD (GCST008370)	Simple mode	20	0.0267432	0.0461817	0.569333	1.0271	0.938218	1.12441
VEGFA (Sulfonylureas)	CAD (GCST008370)	Weighted mode	20	-0.023763	0.0251375	0.356364	0.976517	0.929571	1.02583
VEGFA (Sulfonylureas)	CAD (finngen_R11_I9_CHD)	MR Egger	20	-0.0400999	0.0288388	0.181337	0.960693	0.907897	1.01656	27.5835	0.0686822	0.000144646	0.981771
VEGFA (Sulfonylureas)	CAD (finngen_R11_I9_CHD)	Weighted median	20	-0.0416237	0.0172665	0.0159239	0.959231	0.927311	0.992249
VEGFA (Sulfonylureas)	CAD (finngen_R11_I9_CHD)	Inverse variance weighted	20	-0.0395328	0.014846	0.00774787	0.961238	0.933671	0.98962	27.5844	0.0917607
VEGFA (Sulfonylureas)	CAD (finngen_R11_I9_CHD)	Inverse variance weighted (fixed effects)	20	-0.0395328	0.0123212	0.00133424	0.961238	0.938303	0.984735
VEGFA (Sulfonylureas)	CAD (finngen_R11_I9_CHD)	Simple mode	20	-0.0413933	0.0282198	0.158783	0.959452	0.907825	1.01401
[truncated: 908 more rows]

## Sheet: Table S8
Table S8. Meta-analysis results corresponding to MR analysis.
[truncated: 184 more rows]

[truncated: 2 more sheets: Table S9, Table S10]
